# Supplementary material for: Changes in Microbial Community Composition Related to Sex and Colon Cancer by Nrf2 Knockout
Source: Front Cell Infect Microbiol. 2021 Jun 23;11:636808. doi: 10.3389/fcimb.2021.636808 (PMC8261249; doi:10.3389/fcimb.2021.636808)
Supplement: Supplementary file 8 [file Table_8.xlsx]

## Sheet: phylum
Dataset S1. The abundance ratios (%) at the level of phylum, class, order, family, genus, and species.
Taxonomy	Taxon Name	WT-M-CON-1	WT-M-CON-2	WT-M-CON-3	WT-M-CON-4	WT-M-CON-5	WT-M-CON-6	WT-M-CON-7	WT-M-CON-8	WT-M-AOM-1	WT-M-AOM-2	WT-M-AOM-3	WT-M-AOM-4	WT-M-AOM-5	WT-M-AOM-6	WT-M-AOM-7	WT-M-AOM-8	WT-F-CON-1	WT-F-CON-2	WT-F-CON-3	WT-F-CON-4	WT-F-CON-5	WT-F-CON-6	WT-F-CON-7	WT-F-CON-8	WT-F-AOM-1	WT-F-AOM-2	WT-F-AOM-3	WT-F-AOM-4	WT-F-AOM-5	WT-F-AOM-6	WT-F-AOM-7	WT-F-AOM-8	Nrf2KO-M-CON-1	Nrf2KO-M-CON-2	Nrf2KO-M-CON-3	Nrf2KO-M-CON-4	Nrf2KO-M-CON-5	Nrf2KO-M-CON-6	Nrf2KO-M-CON-7	Nrf2KO-M-CON-8	Nrf2KO-M-AOM-1	Nrf2KO-M-AOM-2	Nrf2KO-M-AOM-3	Nrf2KO-M-AOM-4	Nrf2KO-M-AOM-5	Nrf2KO-M-AOM-6	Nrf2KO-M-AOM-7	Nrf2KO-M-AOM-8
Bacteria;Actinobacteria	Actinobacteria	0	0.0677	0.0542	0.0226	0.1174	0.0542	0.009	0.009	0.0045	0.0993	0.1084	0.0587	0.0181	0	0.0045	0	0	0.0045	0	0	0.0045	0.0045	0.0045	0.0135	0.0045	0.0045	0.0045	0.0045	0.009	0	0.009	0.009	0.0361	0.0181	0.0181	0.0316	0.009	0	0.0045	0.0181	0.0045	0	0	0	0.0045	0.009	0	0.0045
Bacteria;Bacteroidetes	Bacteroidetes	33.2475	91.258	69.4753	55.9514	71.6427	42.432	65.4972	78.1766	21.417	60.0831	32.5341	47.7964	42.9468	62.3318	57.8073	39.5918	31.7394	46.3108	48.5415	15.1269	33.6675	36.1736	41.1135	33.9023	25.377	24.2075	31.053	40.0388	57.7892	76.8807	65.5649	60.4217	52.5422	35.8349	56.2088	50.5148	84.7647	35.0402	65.0908	63.5781	36.011	37.036	52.3029	30.8227	50.6096	41.687	41.5741	86.1104
Bacteria;Cyanobacteria	Cyanobacteria	0	0	0	0	0	0	0	0	0	0	0	0	0	0	0	0	0	0	0	0	0	0	0	0	0	0.0045	0	0	0	0	0	0	0	0	0	0	0	0	0	0	0	0	0	0	0	0	0	0
Bacteria;Deferribacteres	Deferribacteres	0.3838	0.0271	0.0722	0.0903	0.0181	0.158	0.0181	0.0045	0.0226	0	0.1942	0.1445	0.0542	0.009	0.0361	0.0135	0.2348	0.0135	0.0045	0.0045	0.0045	0.3206	0.3161	6.1501	0	0	0	0.0813	0.0858	0.009	0.0045	0.0135	0.0226	0.0181	0.0858	0.0271	0.0316	4.3529	0.4786	2.1268	0	0	0	0.0181	0.0045	0.009	0.0045	0.0045
Bacteria;Deinococcus-Thermus	Deinococcus-Thermus	0	0	0	0	0	0.0045	0	0	0	0	0	0	0	0	0	0	0	0	0	0	0	0	0	0	0	0	0	0	0	0	0	0	0	0	0	0	0	0	0	0	0	0	0	0	0	0	0	0
Bacteria;Firmicutes	Firmicutes	65.7139	7.7892	29.4636	43.3035	27.0974	56.4842	29.0572	19.4347	15.5965	7.1977	16.0345	36.7967	17.3801	37.3115	41.985	60.1373	33.7623	9.5096	7.9111	4.6961	5.694	54.1859	34.7377	56.1998	14.2689	28.8585	5.7121	55.5631	41.4386	7.3377	33.3062	38.1243	39.5015	12.0338	42.5946	39.9395	13.5058	59.2342	33.1617	30.0009	14.5805	30.9762	17.3937	15.6597	4.9851	3.9781	7.4235	9.1439
Bacteria;Fusobacteria	Fusobacteria	0	0	0	0	0.009	0	0	0	0	0	0	0.0045	0	0	0	0	0	0	0	0	0	0	0	0	0	0	0	0	0	0	0	0.0045	0	0	0	0	0	0	0	0	0	0	0	0	0	0	0	0
Bacteria;Proteobacteria	Proteobacteria	0.5419	0.7496	0.8399	0.5012	0.4561	0.5193	0.4651	0.5283	0.3296	0.5193	0.438	0.4154	0.3522	0.0948	0.0045	0.0406	0.7134	0.3071	0.3116	0.2348	0.2484	0.3341	0.6412	1.4991	0.2935	0.28	0.569	0.736	0.14	0.1761	0.1535	0.0226	1.3546	0.7812	0.7089	1.5895	1.025	0.8173	0.4561	2.7725	0.5328	0.447	0.8038	0.3387	0.6864	0.8896	1.2553	0.6141
Bacteria;Saccharibacteria_TM7	Saccharibacteria_TM7	0.1129	0.0993	0.0903	0.1309	0.0632	0.0226	0.0768	0.0768	0.1987	0.0406	0.0768	0.3161	0.0813	0.0316	0	0	0.14	0.14	0.0542	0.0316	0.0226	0.0587	0.0948	0.2032	0.0226	0.0677	0.1174	0.1761	0.0948	0	0	0	0.7451	0.0722	0.3161	0.2935	0.3025	0.4606	0.2393	0.2122	0.1309	0.1129	0.1671	0.0677	0.0406	0.0722	0.0181	0.14
Bacteria;TM6	TM6	0	0	0	0	0	0	0	0	0	0	0	0	0	0	0	0	0.0045	0	0	0	0	0	0	0	0	0	0	0	0	0	0	0	0	0	0	0	0	0	0	0	0	0	0	0	0	0	0	0
Bacteria;Tenericutes	Tenericutes	0	0	0	0	0.289	0.0858	0.3567	0.158	0	0.0677	0	0.0045	0.0135	0.1084	0.0271	0.1761	0.0226	0.0045	0	0	0.009	0.0135	0	0	0	0.0045	0	0.0045	0.0316	0.009	0	0.0045	0	0.0045	0	0.0135	0.0226	0.0271	0.009	0.0903	0	0	0.0045	0.009	0	0.0226	0.009	0.009
Bacteria;Verrucomicrobia	Verrucomicrobia	0	0.009	0.0045	0	0.3071	0.2393	4.52	1.612	62.4311	31.9922	50.6141	14.4631	39.1538	0.1129	0.1355	0.0406	33.383	43.7099	43.1771	79.9061	60.3495	8.9091	23.0922	2.032	60.0334	46.5727	62.544	3.3956	0.4109	15.5875	0.9618	1.3998	5.7979	51.2372	0.0677	7.5905	0.3387	0.0677	0.5599	1.2011	48.7402	31.4278	29.3281	53.0841	43.6693	53.3324	49.7155	3.9736
[truncated: 16 more columns]

## Sheet: class
Dataset S1. The abundance ratios (%) at the level of phylum, class, order, family, genus, and species.
Taxonomy	Taxon Name	WT-M-CON-1	WT-M-CON-2	WT-M-CON-3	WT-M-CON-4	WT-M-CON-5	WT-M-CON-6	WT-M-CON-7	WT-M-CON-8	WT-M-AOM-1	WT-M-AOM-2	WT-M-AOM-3	WT-M-AOM-4	WT-M-AOM-5	WT-M-AOM-6	WT-M-AOM-7	WT-M-AOM-8	WT-F-CON-1	WT-F-CON-2	WT-F-CON-3	WT-F-CON-4	WT-F-CON-5	WT-F-CON-6	WT-F-CON-7	WT-F-CON-8	WT-F-AOM-1	WT-F-AOM-2	WT-F-AOM-3	WT-F-AOM-4	WT-F-AOM-5	WT-F-AOM-6	WT-F-AOM-7	WT-F-AOM-8	Nrf2KO-M-CON-1	Nrf2KO-M-CON-2	Nrf2KO-M-CON-3	Nrf2KO-M-CON-4	Nrf2KO-M-CON-5	Nrf2KO-M-CON-6	Nrf2KO-M-CON-7	Nrf2KO-M-CON-8	Nrf2KO-M-AOM-1	Nrf2KO-M-AOM-2	Nrf2KO-M-AOM-3	Nrf2KO-M-AOM-4	Nrf2KO-M-AOM-5	Nrf2KO-M-AOM-6	Nrf2KO-M-AOM-7	Nrf2KO-M-AOM-8
Bacteria;Actinobacteria;Actinobacteria_c	Actinobacteria_c	0	0.0542	0.0452	0.0226	0.1084	0.0497	0	0	0.0045	0.0948	0.1084	0.0452	0	0	0	0	0	0	0	0	0	0	0	0	0.0045	0.0045	0.0045	0	0.009	0	0	0	0.0135	0.009	0.0181	0	0.009	0	0.0045	0	0	0	0	0	0	0	0	0
Bacteria;Proteobacteria;Alphaproteobacteria	Alphaproteobacteria	0.0135	0.2167	0.4922	0.0226	0.0858	0.0226	0.0948	0.0361	0.0316	0.14	0.0768	0.0452	0.1626	0.0045	0.0045	0.0316	0.0181	0.0226	0.0361	0.009	0.0271	0.1039	0.009	0	0.0181	0.0135	0.0677	0	0.0135	0.0316	0.0045	0.0135	0.0045	0.0497	0.0181	0.0813	0.1851	0.0271	0.0135	0.009	0.1671	0.1671	0.0316	0.0452	0.5735	0.6457	1.165	0.2303
Bacteria;Firmicutes;Bacilli	Bacilli	0.0316	0.0677	0.1716	0.1084	0.0542	0.0361	0.1851	0.149	0.2032	0.2393	0.1264	0.1535	0.2664	0.2258	0.0181	0.009	2.3164	1.7701	2.2352	0.7089	0.8083	0.0271	3.9827	1.3953	0.1445	0.6999	0.0316	0.2709	0.1851	0.5915	1.3276	0.8896	0.0452	0.0587	0.0768	0.3838	2.4384	0.0452	0.0452	0.28	0.0181	0.009	0.0632	0.009	0	0.009	0	0.0316
Bacteria;Bacteroidetes;Bacteroidia	Bacteroidia	33.2475	91.258	69.4618	55.9469	71.6382	42.432	65.4972	78.1766	21.417	60.0786	32.5341	47.7964	42.9468	62.3318	57.8073	39.5918	31.7394	46.3108	48.5415	15.1269	33.6675	36.1736	41.1135	33.9023	25.377	24.2075	31.053	40.0388	57.7892	76.8807	65.5649	60.4217	52.5422	35.8349	56.1998	50.5148	84.7647	35.0402	65.0908	63.5781	36.011	37.036	52.3029	30.8227	50.6096	41.687	41.5741	86.1104
Bacteria;Proteobacteria;Betaproteobacteria	Betaproteobacteria	0.0271	0.3612	0.1309	0.1219	0.2032	0.0406	0.1219	0.2574	0.0632	0.3612	0.0768	0.2167	0.0948	0.0452	0	0.009	0.1264	0.2664	0.2754	0.2122	0.1942	0.0406	0.3296	0.0632	0.1219	0.0858	0.4425	0.0722	0.0045	0	0	0.0045	0.3477	0.6457	0.1129	1.007	0.7631	0.0497	0.2077	0.3928	0.2122	0.0271	0.2529	0.0677	0.0993	0.1987	0.0677	0.2438
Bacteria;Cyanobacteria;Chroobacteria	Chroobacteria	0	0	0	0	0	0	0	0	0	0	0	0	0	0	0	0	0	0	0	0	0	0	0	0	0	0.0045	0	0	0	0	0	0	0	0	0	0	0	0	0	0	0	0	0	0	0	0	0	0
Bacteria;Firmicutes;Clostridia	Clostridia	65.6687	7.3648	29.2649	43.1771	27.0252	56.4346	28.8585	19.2856	15.3933	6.9448	15.9081	36.6387	17.0956	37.0767	41.9534	60.1147	31.4413	7.735	5.6669	3.9827	4.8858	54.1588	30.755	54.8045	14.1064	28.1134	5.6489	55.2786	41.249	6.7371	31.938	37.1896	39.3434	11.8667	42.4049	39.068	10.941	59.171	33.0714	29.7209	14.5444	30.9672	17.3214	15.6507	4.9806	3.9511	7.4189	9.0536
Bacteria;Actinobacteria;Coriobacteriia	Coriobacteriia	0	0.0135	0.0045	0	0.009	0.0045	0.009	0.009	0	0.0045	0	0.0135	0.0181	0	0.0045	0	0	0.0045	0	0	0.0045	0.0045	0.0045	0.0135	0	0	0	0.0045	0	0	0.009	0.009	0.0226	0.009	0	0.0316	0	0	0	0.0181	0.0045	0	0	0	0.0045	0.009	0	0.0045
Bacteria;Deferribacteres;Deferribacteres_c	Deferribacteres_c	0.3838	0.0271	0.0722	0.0903	0.0181	0.158	0.0181	0.0045	0.0226	0	0.1942	0.1445	0.0542	0.009	0.0361	0.0135	0.2348	0.0135	0.0045	0.0045	0.0045	0.3206	0.3161	6.1501	0	0	0	0.0813	0.0858	0.009	0.0045	0.0135	0.0226	0.0181	0.0858	0.0271	0.0316	4.3529	0.4786	2.1268	0	0	0	0.0181	0.0045	0.009	0.0045	0.0045
Bacteria;Deinococcus-Thermus;Deinococci	Deinococci	0	0	0	0	0	0.0045	0	0	0	0	0	0	0	0	0	0	0	0	0	0	0	0	0	0	0	0	0	0	0	0	0	0	0	0	0	0	0	0	0	0	0	0	0	0	0	0	0	0
Bacteria;Proteobacteria;Deltaproteobacteria	Deltaproteobacteria	0.5012	0.14	0.1309	0.3477	0.1355	0.4199	0.0361	0.1716	0.1761	0.009	0.2032	0.1309	0.0587	0.0406	0	0	0.5644	0.0181	0	0.0135	0.0271	0.1897	0.2935	1.4359	0.0452	0.1761	0.0181	0.5057	0.0587	0	0	0	0.8986	0.0542	0.4154	0.4967	0.0677	0.7315	0.2348	2.3661	0.1535	0.2484	0.5057	0.2258	0.0135	0.0452	0.0181	0.1264
Bacteria;Proteobacteria;Epsilonproteobacteria	Epsilonproteobacteria	0	0.009	0	0.0045	0	0.0135	0.2032	0.0632	0	0	0	0.0181	0.0181	0	0	0	0	0	0	0	0	0	0	0	0.1084	0.0045	0.0361	0.14	0.0632	0.1445	0.1445	0	0.1039	0	0.0045	0	0	0	0	0	0	0	0	0	0	0	0	0
Bacteria;Firmicutes;Erysipelotrichi	Erysipelotrichi	0	0.3296	0.0135	0.009	0	0.0135	0.0135	0	0	0.0135	0	0.0045	0.0135	0.009	0.0135	0.0135	0.0045	0.0045	0.009	0.0045	0	0	0	0	0.0135	0.0361	0.0135	0.0135	0.0045	0.009	0.0406	0.0361	0.1039	0.0948	0.0768	0.4877	0.1264	0.0181	0.0452	0	0.0181	0	0.009	0	0.0045	0.0181	0.0045	0.0587
Bacteria;Bacteroidetes;Flavobacteria	Flavobacteria	0	0	0.0135	0.0045	0.0045	0	0	0	0	0.0045	0	0	0	0	0	0	0	0	0	0	0	0	0	0	0	0	0	0	0	0	0	0	0	0	0.009	0	0	0	0	0	0	0	0	0	0	0	0	0
Bacteria;Fusobacteria;Fusobacteria_c	Fusobacteria_c	0	0	0	0	0.009	0	0	0	0	0	0	0.0045	0	0	0	0	0	0	0	0	0	0	0	0	0	0	0	0	0	0	0	0.0045	0	0	0	0	0	0	0	0	0	0	0	0	0	0	0	0
Bacteria;Proteobacteria;Gammaproteobacteria	Gammaproteobacteria	0	0.0226	0.0858	0.0045	0.0316	0.0226	0.009	0	0.0587	0.009	0.0813	0.0045	0.0181	0.0045	0	0	0.0045	0	0	0	0	0	0.009	0	0	0	0.0045	0.0181	0	0	0.0045	0.0045	0	0.0316	0.158	0.0045	0.009	0.009	0	0.0045	0	0.0045	0.0135	0	0	0	0.0045	0.0135
Bacteria;Proteobacteria;Hydrogenophilalia	Hydrogenophilalia	0	0	0	0	0	0	0	0	0	0	0	0	0	0	0	0	0	0	0	0	0	0	0	0	0	0	0	0	0	0	0	0	0	0	0	0	0	0	0	0	0	0	0	0	0	0	0	0
Bacteria;Tenericutes;Mollicutes	Mollicutes	0	0	0	0	0.289	0.0858	0.3567	0.158	0	0.0677	0	0.0045	0.0135	0.1084	0.0271	0.1761	0.0226	0.0045	0	0	0.009	0.0135	0	0	0	0.0045	0	0.0045	0.0316	0.009	0	0.0045	0	0.0045	0	0.0135	0.0226	0.0271	0.009	0.0903	0	0	0.0045	0.009	0	0.0226	0.009	0.009
Bacteria;Firmicutes;Negativicutes	Negativicutes	0.0135	0.0271	0.009	0.009	0.0135	0	0	0	0	0	0	0	0.0045	0	0	0	0	0	0	0	0	0	0	0	0.0045	0.009	0.0135	0	0	0	0	0.009	0.009	0.0135	0.0361	0	0	0	0	0	0	0	0	0	0	0	0	0
Bacteria;Actinobacteria;Rubrobacteria	Rubrobacteria	0	0	0.0045	0	0	0	0	0	0	0	0	0	0	0	0	0	0	0	0	0	0	0	0	0	0	0	0	0	0	0	0	0	0	0	0	0	0	0	0	0	0	0	0	0	0	0	0	0
Bacteria;Saccharibacteria_TM7;Saccharimonas_c	Saccharimonas_c	0.1129	0.0993	0.0903	0.1309	0.0632	0.0226	0.0768	0.0768	0.1987	0.0406	0.0768	0.3161	0.0813	0.0316	0	0	0.14	0.14	0.0542	0.0316	0.0226	0.0587	0.0948	0.2032	0.0226	0.0677	0.1174	0.1761	0.0948	0	0	0	0.7451	0.0722	0.3161	0.2935	0.3025	0.4606	0.2393	0.2122	0.1309	0.1129	0.1671	0.0677	0.0406	0.0722	0.0181	0.14
Bacteria;Bacteroidetes;Sphingobacteriia	Sphingobacteriia	0	0	0	0	0	0	0	0	0	0	0	0	0	0	0	0	0	0	0	0	0	0	0	0	0	0	0	0	0	0	0	0	0	0	0	0	0	0	0	0	0	0	0	0	0	0	0	0
Bacteria;TM6;TM6_c	TM6_c	0	0	0	0	0	0	0	0	0	0	0	0	0	0	0	0	0.0045	0	0	0	0	0	0	0	0	0	0	0	0	0	0	0	0	0	0	0	0	0	0	0	0	0	0	0	0	0	0	0
Bacteria;Firmicutes;Tissierellia	Tissierellia	0	0	0.0045	0	0.0045	0	0	0	0	0	0	0	0	0	0	0	0	0	0	0	0	0	0	0	0	0	0.0045	0	0	0	0	0	0	0	0	0	0	0	0	0	0	0	0	0	0	0	0	0
Bacteria;Verrucomicrobia;Verrucomicrobiae	Verrucomicrobiae	0	0.009	0.0045	0	0.3071	0.2393	4.52	1.612	62.4311	31.9922	50.6141	14.4631	39.1538	0.1129	0.1355	0.0406	33.383	43.7099	43.1771	79.9061	60.3495	8.9091	23.0922	2.032	60.0334	46.5727	62.544	3.3956	0.4109	15.5875	0.9618	1.3998	5.7979	51.2372	0.0677	7.5905	0.3387	0.0677	0.5599	1.2011	48.7402	31.4278	29.3281	53.0841	43.6693	53.3324	49.7155	3.9736
[truncated: 16 more columns]

## Sheet: order
Dataset S1. The abundance ratios (%) at the level of phylum, class, order, family, genus, and species.
Taxonomy	Taxon Name	WT-M-CON-1	WT-M-CON-2	WT-M-CON-3	WT-M-CON-4	WT-M-CON-5	WT-M-CON-6	WT-M-CON-7	WT-M-CON-8	WT-M-AOM-1	WT-M-AOM-2	WT-M-AOM-3	WT-M-AOM-4	WT-M-AOM-5	WT-M-AOM-6	WT-M-AOM-7	WT-M-AOM-8	WT-F-CON-1	WT-F-CON-2	WT-F-CON-3	WT-F-CON-4	WT-F-CON-5	WT-F-CON-6	WT-F-CON-7	WT-F-CON-8	WT-F-AOM-1	WT-F-AOM-2	WT-F-AOM-3	WT-F-AOM-4	WT-F-AOM-5	WT-F-AOM-6	WT-F-AOM-7	WT-F-AOM-8	Nrf2KO-M-CON-1	Nrf2KO-M-CON-2	Nrf2KO-M-CON-3	Nrf2KO-M-CON-4	Nrf2KO-M-CON-5	Nrf2KO-M-CON-6	Nrf2KO-M-CON-7	Nrf2KO-M-CON-8	Nrf2KO-M-AOM-1	Nrf2KO-M-AOM-2	Nrf2KO-M-AOM-3	Nrf2KO-M-AOM-4	Nrf2KO-M-AOM-5	Nrf2KO-M-AOM-6	Nrf2KO-M-AOM-7	Nrf2KO-M-AOM-8
Bacteria;Actinobacteria;Rubrobacteria;AB240334_o	AB240334_o	0	0	0.0045	0	0	0	0	0	0	0	0	0	0	0	0	0	0	0	0	0	0	0	0	0	0	0	0	0	0	0	0	0	0	0	0	0	0	0	0	0	0	0	0	0	0	0	0	0
Bacteria;Tenericutes;Mollicutes;Acholeplasmatales	Acholeplasmatales	0	0	0	0	0.289	0.0858	0.3116	0.158	0	0.0677	0	0.0045	0.0045	0.1084	0.0271	0.1716	0.0135	0	0	0	0	0.0135	0	0	0	0	0	0.0045	0.0316	0.0045	0	0.0045	0	0	0	0.0135	0.0181	0.0226	0.0045	0.0813	0	0	0	0	0	0	0	0
Bacteria;Actinobacteria;Actinobacteria_c;Actinomycetales	Actinomycetales	0	0	0	0	0	0	0	0	0	0	0	0.009	0	0	0	0	0	0	0	0	0	0	0	0	0	0	0	0	0	0	0	0	0	0	0	0	0	0	0	0	0	0	0	0	0	0	0	0
Bacteria;TM6;TM6_c;Babela_o	Babela_o	0	0	0	0	0	0	0	0	0	0	0	0	0	0	0	0	0.0045	0	0	0	0	0	0	0	0	0	0	0	0	0	0	0	0	0	0	0	0	0	0	0	0	0	0	0	0	0	0	0
Bacteria;Firmicutes;Bacilli;Bacillales	Bacillales	0	0.0045	0.0452	0.0226	0.0045	0.0045	0	0	0	0.0226	0.0135	0.009	0	0	0	0	0	0	0	0	0	0	0	0	0	0.0226	0	0.009	0	0	0	0	0	0.0045	0	0	0	0	0	0	0	0	0	0	0	0	0	0
Bacteria;Bacteroidetes;Bacteroidia;Bacteroidales	Bacteroidales	33.2475	91.258	69.4618	55.9469	71.6382	42.432	65.4972	78.1766	21.4124	60.0786	32.5341	47.7964	42.9468	62.3318	57.8073	39.5918	31.7394	46.3108	48.5415	15.1269	33.6675	36.1736	41.1135	33.9023	25.377	24.2075	31.053	40.0388	57.7892	76.8807	65.5649	60.4217	52.5422	35.8349	56.1998	50.5148	84.7647	35.0402	65.0908	63.5781	36.011	37.036	52.2984	30.8227	50.6051	41.687	41.5696	86.1104
Bacteria;Bacteroidetes;Bacteroidia;Bacteroidia_uc	Bacteroidia_uc	0	0	0	0	0	0	0	0	0.0045	0	0	0	0	0	0	0	0	0	0	0	0	0	0	0	0	0	0	0	0	0	0	0	0	0	0	0	0	0	0	0	0	0	0.0045	0	0.0045	0	0.0045	0
Bacteria;Actinobacteria;Actinobacteria_c;Bifidobacteriales	Bifidobacteriales	0	0.0271	0	0	0	0	0	0	0	0.009	0	0	0	0	0	0	0	0	0	0	0	0	0	0	0.0045	0.0045	0.0045	0	0	0	0	0	0.0045	0.0045	0	0	0.009	0	0.0045	0	0	0	0	0	0	0	0	0
Bacteria;Proteobacteria;Betaproteobacteria;Burkholderiales	Burkholderiales	0.0271	0.3612	0.1309	0.1219	0.1987	0.0406	0.1219	0.2574	0.0632	0.3612	0.0768	0.1761	0.0948	0.0452	0	0.009	0.1264	0.2664	0.2754	0.2122	0.1942	0.0406	0.3296	0.0632	0.1219	0.0768	0.4425	0.0587	0.0045	0	0	0	0.3477	0.6322	0.0858	1.007	0.7631	0.0497	0.2077	0.3928	0.2122	0.0271	0.2529	0.0677	0.0993	0.1987	0.0677	0.2438
Bacteria;Proteobacteria;Epsilonproteobacteria;Campylobacterales	Campylobacterales	0	0.009	0	0.0045	0	0.0135	0.2032	0.0632	0	0	0	0.0181	0.0181	0	0	0	0	0	0	0	0	0	0	0	0.1084	0.0045	0.0361	0.14	0.0632	0.1445	0.1445	0	0.1039	0	0.0045	0	0	0	0	0	0	0	0	0	0	0	0	0
Bacteria;Proteobacteria;Alphaproteobacteria;Caulobacterales	Caulobacterales	0	0	0	0	0	0	0	0	0	0	0.0045	0	0	0	0	0	0	0	0	0	0	0	0	0	0	0	0	0	0	0	0	0	0	0	0	0	0	0	0	0	0	0	0	0	0	0	0	0
Bacteria;Cyanobacteria;Chroobacteria;Chroococcales	Chroococcales	0	0	0	0	0	0	0	0	0	0	0	0	0	0	0	0	0	0	0	0	0	0	0	0	0	0.0045	0	0	0	0	0	0	0	0	0	0	0	0	0	0	0	0	0	0	0	0	0	0
Bacteria;Firmicutes;Clostridia;Clostridiales	Clostridiales	65.6687	7.3648	29.2649	43.1771	27.0252	56.4346	28.8585	19.2856	15.3933	6.9448	15.9081	36.6387	17.0956	37.0767	41.9534	60.1147	31.4413	7.735	5.6669	3.9827	4.8858	54.1588	30.755	54.8045	14.1064	28.1134	5.6489	55.2786	41.249	6.7371	31.938	37.1896	39.3434	11.8667	42.4049	39.068	10.941	59.171	33.0714	29.7209	14.5444	30.9672	17.3214	15.6507	4.9806	3.9511	7.4189	9.0536
Bacteria;Actinobacteria;Coriobacteriia;Coriobacteriales	Coriobacteriales	0	0.0135	0.0045	0	0.009	0.0045	0.009	0.009	0	0.0045	0	0.0135	0.0181	0	0.0045	0	0	0.0045	0	0	0.0045	0.0045	0.0045	0.0135	0	0	0	0.0045	0	0	0.009	0.009	0.0226	0.009	0	0.0316	0	0	0	0.0181	0.0045	0	0	0	0.0045	0.009	0	0.0045
Bacteria;Actinobacteria;Actinobacteria_c;Corynebacteriales	Corynebacteriales	0	0.0045	0.0226	0.0135	0.0316	0.009	0	0	0	0.0406	0.0677	0.0045	0	0	0	0	0	0	0	0	0	0	0	0	0	0	0	0	0	0	0	0	0.009	0	0	0	0	0	0	0	0	0	0	0	0	0	0	0
Bacteria;Deferribacteres;Deferribacteres_c;Deferribacterales	Deferribacterales	0.3838	0.0271	0.0722	0.0903	0.0181	0.158	0.0181	0.0045	0.0226	0	0.1942	0.1445	0.0542	0.009	0.0361	0.0135	0.2348	0.0135	0.0045	0.0045	0.0045	0.3206	0.3161	6.1501	0	0	0	0.0813	0.0858	0.009	0.0045	0.0135	0.0226	0.0181	0.0858	0.0271	0.0316	4.3529	0.4786	2.1268	0	0	0	0.0181	0.0045	0.009	0.0045	0.0045
Bacteria;Deinococcus-Thermus;Deinococci;Deinococcales	Deinococcales	0	0	0	0	0	0.0045	0	0	0	0	0	0	0	0	0	0	0	0	0	0	0	0	0	0	0	0	0	0	0	0	0	0	0	0	0	0	0	0	0	0	0	0	0	0	0	0	0	0
Bacteria;Proteobacteria;Deltaproteobacteria;Deltaproteobacteria_uc	Deltaproteobacteria_uc	0	0	0	0	0	0	0	0	0	0	0	0	0	0	0	0	0	0	0	0	0	0	0	0	0	0	0	0	0	0	0	0	0	0.0045	0	0	0	0	0	0	0	0	0	0	0	0	0	0
Bacteria;Proteobacteria;Deltaproteobacteria;Desulfovibrionales	Desulfovibrionales	0.5012	0.14	0.1309	0.3477	0.1355	0.4199	0.0361	0.1716	0.1761	0.009	0.2032	0.1309	0.0587	0.0406	0	0	0.5644	0.0181	0	0.0135	0.0271	0.1897	0.2935	1.4359	0.0452	0.1761	0.0181	0.5057	0.0587	0	0	0	0.8986	0.0497	0.4154	0.4967	0.0677	0.7315	0.2348	2.3661	0.1535	0.2484	0.5057	0.2258	0.0135	0.0452	0.0181	0.1264
Bacteria;Proteobacteria;Gammaproteobacteria;Enterobacterales	Enterobacterales	0	0.0226	0.009	0	0.0135	0.0045	0.009	0	0.0587	0	0	0	0.0135	0.0045	0	0	0.0045	0	0	0	0	0	0.009	0	0	0	0.0045	0.0135	0	0	0.0045	0.0045	0	0	0.149	0.0045	0.009	0.009	0	0.0045	0	0.0045	0.0135	0	0	0	0.0045	0.0045
Bacteria;Firmicutes;Erysipelotrichi;Erysipelotrichales	Erysipelotrichales	0	0.3296	0.0135	0.009	0	0.0135	0.0135	0	0	0.0135	0	0.0045	0.0135	0.009	0.0135	0.0135	0.0045	0.0045	0.009	0.0045	0	0	0	0	0.0135	0.0361	0.0135	0.0135	0.0045	0.009	0.0406	0.0361	0.1039	0.0948	0.0768	0.4877	0.1264	0.0181	0.0452	0	0.0181	0	0.009	0	0.0045	0.0181	0.0045	0.0587
Bacteria;Bacteroidetes;Flavobacteria;Flavobacteriales	Flavobacteriales	0	0	0.0135	0.0045	0.0045	0	0	0	0	0.0045	0	0	0	0	0	0	0	0	0	0	0	0	0	0	0	0	0	0	0	0	0	0	0	0	0.009	0	0	0	0	0	0	0	0	0	0	0	0	0
Bacteria;Actinobacteria;Actinobacteria_c;Frankiales	Frankiales	0	0	0	0.0045	0	0	0	0	0	0	0	0	0	0	0	0	0	0	0	0	0	0	0	0	0	0	0	0	0	0	0	0	0	0	0	0	0	0	0	0	0	0	0	0	0	0	0	0
Bacteria;Fusobacteria;Fusobacteria_c;Fusobacteriales	Fusobacteriales	0	0	0	0	0.009	0	0	0	0	0	0	0.0045	0	0	0	0	0	0	0	0	0	0	0	0	0	0	0	0	0	0	0	0.0045	0	0	0	0	0	0	0	0	0	0	0	0	0	0	0	0
Bacteria;Firmicutes;Negativicutes;Hydrogenispora_o	Hydrogenispora_o	0	0	0	0	0	0	0	0	0	0	0	0	0	0	0	0	0	0	0	0	0	0	0	0	0	0	0	0	0	0	0	0.0045	0	0	0	0	0	0	0	0	0	0	0	0	0	0	0	0
Bacteria;Proteobacteria;Hydrogenophilalia;Hydrogenophilales	Hydrogenophilales	0	0	0	0	0	0	0	0	0	0	0	0	0	0	0	0	0	0	0	0	0	0	0	0	0	0	0	0	0	0	0	0	0	0	0	0	0	0	0	0	0	0	0	0	0	0	0	0
Bacteria;Firmicutes;Bacilli;Lactobacillales	Lactobacillales	0.0316	0.0632	0.1264	0.0858	0.0497	0.0316	0.1851	0.149	0.2032	0.2167	0.1129	0.1445	0.2664	0.2258	0.0181	0.009	2.3164	1.7701	2.2352	0.7089	0.8083	0.0271	3.9827	1.3953	0.1445	0.6773	0.0316	0.2619	0.1851	0.5915	1.3276	0.8896	0.0452	0.0542	0.0768	0.3838	2.4384	0.0452	0.0452	0.28	0.0181	0.009	0.0632	0.009	0	0.009	0	0.0316
Bacteria;Actinobacteria;Actinobacteria_c;Micrococcales	Micrococcales	0	0.0181	0.0045	0	0.0181	0.0045	0	0	0.0045	0.0181	0.009	0.0181	0	0	0	0	0	0	0	0	0	0	0	0	0	0	0	0	0	0	0	0	0	0.0045	0.0181	0	0	0	0	0	0	0	0	0	0	0	0	0
Bacteria;Proteobacteria;Betaproteobacteria;Neisseriales	Neisseriales	0	0	0	0	0.0045	0	0	0	0	0	0	0.0406	0	0	0	0	0	0	0	0	0	0	0	0	0	0.009	0	0.0135	0	0	0	0.0045	0	0.0135	0.0271	0	0	0	0	0	0	0	0	0	0	0	0	0
Bacteria;Tenericutes;Mollicutes;PAC001057_o	PAC001057_o	0	0	0	0	0	0	0.0452	0	0	0	0	0	0.009	0	0	0.0045	0.009	0.0045	0	0	0.009	0	0	0	0	0.0045	0	0	0	0.0045	0	0	0	0.0045	0	0	0.0045	0.0045	0.0045	0.009	0	0	0.0045	0.009	0	0.0226	0.009	0.009
Bacteria;Proteobacteria;Gammaproteobacteria;Pasteurellales	Pasteurellales	0	0	0.009	0.0045	0.0045	0	0	0	0	0	0.0452	0.0045	0.0045	0	0	0	0	0	0	0	0	0	0	0	0	0	0	0.0045	0	0	0	0	0	0.0316	0.0045	0	0	0	0	0	0	0	0	0	0	0	0	0.009
Bacteria;Actinobacteria;Actinobacteria_c;Propionibacteriales	Propionibacteriales	0	0.0045	0.0181	0.0045	0.0587	0.0361	0	0	0	0.0271	0.0316	0.0135	0	0	0	0	0	0	0	0	0	0	0	0	0	0	0	0	0.009	0	0	0	0	0	0	0	0	0	0	0	0	0	0	0	0	0	0	0
Bacteria;Proteobacteria;Gammaproteobacteria;Pseudomonadales	Pseudomonadales	0	0	0.0677	0	0.0135	0.0135	0	0	0	0.009	0.0361	0	0	0	0	0	0	0	0	0	0	0	0	0	0	0	0	0	0	0	0	0	0	0	0.0045	0	0	0	0	0	0	0	0	0	0	0	0	0
Bacteria;Proteobacteria;Alphaproteobacteria;Rhizobiales	Rhizobiales	0	0.0135	0.0181	0	0.0135	0.009	0	0	0	0.0045	0.0542	0	0	0	0	0	0	0	0	0	0	0	0	0	0	0	0.009	0	0.009	0	0	0	0.0045	0	0.0045	0	0	0	0	0	0	0	0	0	0	0	0	0
Bacteria;Proteobacteria;Alphaproteobacteria;Rhodobacterales	Rhodobacterales	0	0	0.009	0	0.0045	0	0	0	0	0.0045	0.0045	0	0	0	0	0	0	0	0	0	0	0	0	0	0	0	0	0	0	0	0	0	0	0	0	0	0	0	0	0	0	0	0	0	0	0	0	0
Bacteria;Proteobacteria;Alphaproteobacteria;Rhodospirillales	Rhodospirillales	0.0135	0.2032	0.429	0.0226	0.0677	0.009	0.0948	0.0361	0.0316	0.1174	0.0135	0.0452	0.1626	0.0045	0.0045	0.0316	0.0181	0.0226	0.0361	0.009	0.0271	0.1039	0.009	0	0.0181	0.0135	0.0587	0	0.0045	0.0316	0	0.0135	0	0.0497	0	0.0813	0.1851	0.0271	0.0135	0.009	0.1671	0.1671	0.0316	0.0452	0.5735	0.6457	1.165	0.2303
Bacteria;Saccharibacteria_TM7;Saccharimonas_c;Saccharimonas_o	Saccharimonas_o	0.1129	0.0993	0.0903	0.1309	0.0632	0.0226	0.0768	0.0768	0.1987	0.0406	0.0768	0.3161	0.0813	0.0316	0	0	0.14	0.14	0.0542	0.0316	0.0226	0.0587	0.0948	0.2032	0.0226	0.0677	0.1174	0.1761	0.0948	0	0	0	0.7451	0.0722	0.3161	0.2935	0.3025	0.4606	0.2393	0.2122	0.1309	0.1129	0.1671	0.0677	0.0406	0.0722	0.0181	0.14
Bacteria;Firmicutes;Negativicutes;Selenomonadales	Selenomonadales	0	0	0	0	0.0045	0	0	0	0	0	0	0	0	0	0	0	0	0	0	0	0	0	0	0	0	0	0	0	0	0	0	0	0	0	0	0	0	0	0	0	0	0	0	0	0	0	0	0
Bacteria;Bacteroidetes;Sphingobacteriia;Sphingobacteriales	Sphingobacteriales	0	0	0	0	0	0	0	0	0	0	0	0	0	0	0	0	0	0	0	0	0	0	0	0	0	0	0	0	0	0	0	0	0	0	0	0	0	0	0	0	0	0	0	0	0	0	0	0
Bacteria;Proteobacteria;Alphaproteobacteria;Sphingomonadales	Sphingomonadales	0	0	0.0361	0	0	0.0045	0	0	0	0.0135	0	0	0	0	0	0	0	0	0	0	0	0	0	0	0	0	0	0	0	0	0.0045	0	0	0	0.0135	0	0	0	0	0	0	0	0	0	0	0	0	0
Bacteria;Firmicutes;Tissierellia;Tissierellales	Tissierellales	0	0	0.0045	0	0.0045	0	0	0	0	0	0	0	0	0	0	0	0	0	0	0	0	0	0	0	0	0	0.0045	0	0	0	0	0	0	0	0	0	0	0	0	0	0	0	0	0	0	0	0	0
Bacteria;Firmicutes;Negativicutes;Veillonellales	Veillonellales	0.0135	0.0271	0.009	0.009	0.009	0	0	0	0	0	0	0	0.0045	0	0	0	0	0	0	0	0	0	0	0	0.0045	0.009	0.0135	0	0	0	0	0.0045	0.009	0.0135	0.0361	0	0	0	0	0	0	0	0	0	0	0	0	0
Bacteria;Verrucomicrobia;Verrucomicrobiae;Verrucomicrobiales	Verrucomicrobiales	0	0.009	0.0045	0	0.3071	0.2393	4.52	1.612	62.4311	31.9922	50.6141	14.4631	39.1538	0.1129	0.1355	0.0406	33.383	43.7099	43.1771	79.9061	60.3495	8.9091	23.0922	2.032	60.0334	46.5727	62.544	3.3956	0.4109	15.5875	0.9618	1.3998	5.7979	51.2372	0.0677	7.5905	0.3387	0.0677	0.5599	1.2011	48.7402	31.4278	29.3281	53.0841	43.6693	53.3324	49.7155	3.9736
Bacteria;Proteobacteria;Gammaproteobacteria;Xanthomonadales	Xanthomonadales	0	0	0	0	0	0.0045	0	0	0	0	0	0	0	0	0	0	0	0	0	0	0	0	0	0	0	0	0	0	0	0	0	0	0	0	0	0	0	0	0	0	0	0	0	0	0	0	0	0
[truncated: 16 more columns]

## Sheet: family
Dataset S1. The abundance ratios (%) at the level of phylum, class, order, family, genus, and species.
Taxonomy	Taxon Name	WT-M-CON-1	WT-M-CON-2	WT-M-CON-3	WT-M-CON-4	WT-M-CON-5	WT-M-CON-6	WT-M-CON-7	WT-M-CON-8	WT-M-AOM-1	WT-M-AOM-2	WT-M-AOM-3	WT-M-AOM-4	WT-M-AOM-5	WT-M-AOM-6	WT-M-AOM-7	WT-M-AOM-8	WT-F-CON-1	WT-F-CON-2	WT-F-CON-3	WT-F-CON-4	WT-F-CON-5	WT-F-CON-6	WT-F-CON-7	WT-F-CON-8	WT-F-AOM-1	WT-F-AOM-2	WT-F-AOM-3	WT-F-AOM-4	WT-F-AOM-5	WT-F-AOM-6	WT-F-AOM-7	WT-F-AOM-8	Nrf2KO-M-CON-1	Nrf2KO-M-CON-2	Nrf2KO-M-CON-3	Nrf2KO-M-CON-4	Nrf2KO-M-CON-5	Nrf2KO-M-CON-6	Nrf2KO-M-CON-7	Nrf2KO-M-CON-8	Nrf2KO-M-AOM-1	Nrf2KO-M-AOM-2	Nrf2KO-M-AOM-3	Nrf2KO-M-AOM-4	Nrf2KO-M-AOM-5	Nrf2KO-M-AOM-6	Nrf2KO-M-AOM-7	Nrf2KO-M-AOM-8
Bacteria;Actinobacteria;Rubrobacteria;AB240334_o;AB240334_f	AB240334_f	0	0	0.0045	0	0	0	0	0	0	0	0	0	0	0	0	0	0	0	0	0	0	0	0	0	0	0	0	0	0	0	0	0	0	0	0	0	0	0	0	0	0	0	0	0	0	0	0	0
Bacteria;Proteobacteria;Alphaproteobacteria;Rhodospirillales;Acetobacteraceae	Acetobacteraceae	0	0	0	0	0	0	0	0	0	0.0045	0	0	0	0	0	0	0	0	0	0	0	0	0	0	0	0	0	0	0	0	0	0	0	0	0	0	0	0	0	0	0	0	0	0	0	0	0	0
Bacteria;Tenericutes;Mollicutes;Acholeplasmatales;Acholeplasmataceae	Acholeplasmataceae	0	0	0	0	0.289	0.0858	0.3116	0.158	0	0.0677	0	0.0045	0.0045	0.1084	0.0271	0.1716	0.0135	0	0	0	0	0.0135	0	0	0	0	0	0.0045	0.0316	0.0045	0	0.0045	0	0	0	0.0135	0.0181	0.0226	0.0045	0.0813	0	0	0	0	0	0	0	0
Bacteria;Actinobacteria;Actinobacteria_c;Actinomycetales;Actinomycetaceae	Actinomycetaceae	0	0	0	0	0	0	0	0	0	0	0	0.009	0	0	0	0	0	0	0	0	0	0	0	0	0	0	0	0	0	0	0	0	0	0	0	0	0	0	0	0	0	0	0	0	0	0	0	0
Bacteria;Firmicutes;Bacilli;Lactobacillales;Aerococcaceae	Aerococcaceae	0	0	0	0	0	0	0	0	0	0	0	0	0.0226	0	0	0	0	0	0	0	0	0	0	0	0	0	0	0.009	0	0	0	0.009	0.009	0	0.0135	0	0	0	0	0	0	0	0	0	0	0	0	0
Bacteria;Verrucomicrobia;Verrucomicrobiae;Verrucomicrobiales;Akkermansiaceae	Akkermansiaceae	0	0.009	0.0045	0	0.3071	0.2393	4.52	1.612	62.4311	31.9922	50.6141	14.4631	39.1538	0.1129	0.1355	0.0406	33.383	43.7099	43.1771	79.9061	60.3495	8.9091	23.0922	2.032	60.0334	46.5727	62.544	3.3956	0.4109	15.5875	0.9618	1.3998	5.7979	51.2372	0.0677	7.5905	0.3387	0.0677	0.5599	1.2011	48.7402	31.4278	29.3281	53.0841	43.6693	53.3324	49.7155	3.9736
Bacteria;Firmicutes;Bacilli;Bacillales;Bacillaceae	Bacillaceae	0	0	0	0	0	0	0	0	0	0.0045	0	0	0	0	0	0	0	0	0	0	0	0	0	0	0	0	0	0	0	0	0	0	0	0	0	0	0	0	0	0	0	0	0	0	0	0	0	0
Bacteria;Bacteroidetes;Bacteroidia;Bacteroidales;Bacteroidaceae	Bacteroidaceae	1.3456	2.3119	2.2803	1.3637	1.3772	1.1469	2.1268	1.0521	4.231	5.536	3.5492	9.3335	3.5311	5.2109	6.8952	7.139	0.736	1.3592	1.9146	1.2327	0.8579	0.9799	1.6075	1.2914	6.9539	1.901	1.752	1.3366	4.3304	6.5294	3.6711	2.6551	0.6457	0.4064	0.9753	1.5759	5.9875	0.596	3.355	0.7902	1.3637	1.8739	0.7225	2.4384	2.2352	1.445	3.8066	4.8541
Bacteria;Bacteroidetes;Bacteroidia;Bacteroidales;Bacteroidales_uc	Bacteroidales_uc	0.0406	0.0226	0.0587	0.0452	0.0181	0.0452	0.0452	0.0406	0.0181	0.0316	0.0045	0.0226	0.0181	0.009	0.0181	0	0	0.0135	0.0226	0	0.009	0.0226	0.0135	0	0.009	0.0181	0.009	0.0226	0.0452	0.009	0	0.009	0.0452	0.009	0.0181	0.0406	0.0226	0.0497	0.0271	0.0316	0.0181	0.0271	0.0181	0.0271	0.0226	0.0045	0.009	0
Bacteria;Actinobacteria;Actinobacteria_c;Bifidobacteriales;Bifidobacteriaceae	Bifidobacteriaceae	0	0.0271	0	0	0	0	0	0	0	0.009	0	0	0	0	0	0	0	0	0	0	0	0	0	0	0.0045	0.0045	0.0045	0	0	0	0	0	0.0045	0.0045	0	0	0.009	0	0.0045	0	0	0	0	0	0	0	0	0
Bacteria;Proteobacteria;Alphaproteobacteria;Rhizobiales;Bradyrhizobiaceae	Bradyrhizobiaceae	0	0	0	0	0.0045	0	0	0	0	0	0.0226	0	0	0	0	0	0	0	0	0	0	0	0	0	0	0	0	0	0	0	0	0	0	0	0	0	0	0	0	0	0	0	0	0	0	0	0	0
Bacteria;Proteobacteria;Betaproteobacteria;Burkholderiales;Burkholderiales_uc	Burkholderiales_uc	0	0	0	0	0	0	0	0	0	0	0	0	0	0	0	0	0	0	0	0	0	0	0	0	0	0	0	0	0	0	0	0	0	0	0	0	0	0	0	0	0	0	0	0	0	0	0	0
Bacteria;Firmicutes;Bacilli;Lactobacillales;Carnobacteriaceae	Carnobacteriaceae	0	0	0	0	0	0	0	0	0	0	0	0	0	0	0	0	0	0	0	0	0	0	0	0	0.0045	0	0	0	0	0	0	0	0	0	0	0	0	0	0	0	0	0	0	0	0	0	0	0
Bacteria;Proteobacteria;Alphaproteobacteria;Caulobacterales;Caulobacteraceae	Caulobacteraceae	0	0	0	0	0	0	0	0	0	0	0.0045	0	0	0	0	0	0	0	0	0	0	0	0	0	0	0	0	0	0	0	0	0	0	0	0	0	0	0	0	0	0	0	0	0	0	0	0	0
Bacteria;Firmicutes;Clostridia;Clostridiales;Christensenellaceae	Christensenellaceae	0.569	0.28	1.2011	0.7451	0.6457	0.2167	0.2709	0.1626	0.0452	0.1039	0.1174	0.3522	0.2393	1.8559	0.2303	0.1897	0.0497	0.0768	0.0135	0.0361	0.0406	0.3432	0.1129	0.5012	0.1309	0.1445	0.0271	0.5057	0.4696	0.0452	0.3161	0.2935	0.0768	0.1039	0.2438	0.0768	0.1897	0.7315	0.5373	0.1716	0.14	0.2348	0.0677	0.1309	0.1761	0.2529	0.2754	0.3296
Bacteria;Firmicutes;Clostridia;Clostridiales;Clostridiaceae	Clostridiaceae	0	0	0	0	0	0.0135	0.0452	0.0181	0	0.0226	0	0	0.0135	1.5308	0.009	0.0181	0.0135	0	0.0135	0.0045	0.009	0.0587	0.0181	0.0045	0.0135	0.0045	0	0.0045	0.0677	0	0	0	0	0.0045	0.0181	0	0.0226	0.009	0	0	0	0.0045	0.0045	0	0	0.0406	0.0045	0.0045
Bacteria;Firmicutes;Clostridia;Clostridiales;Clostridiales_uc	Clostridiales_uc	0.0135	0	0.0135	0.0045	0.009	0.009	0.0181	0.009	0.009	0.009	0	0.0045	0.0045	0	0.0181	0.009	0.009	0	0	0	0.0135	0	0	0.009	0	0	0	0.0045	0.0045	0	0.009	0.0045	0.0045	0	0.0226	0.0181	0.0135	0.0135	0	0.009	0.0045	0.009	0	0.0045	0.0045	0	0.0045	0.0045
Bacteria;Proteobacteria;Betaproteobacteria;Burkholderiales;Comamonadaceae	Comamonadaceae	0	0	0.009	0	0	0.0045	0	0	0	0.009	0.0045	0	0	0	0	0.0045	0	0	0	0	0	0	0	0	0	0	0	0	0	0	0	0	0	0	0.009	0	0	0	0	0	0	0	0	0	0	0	0	0
Bacteria;Actinobacteria;Coriobacteriia;Coriobacteriales;Coriobacteriaceae	Coriobacteriaceae	0	0.0135	0.0045	0	0.009	0.0045	0.009	0.009	0	0.0045	0	0.0135	0.0181	0	0.0045	0	0	0.0045	0	0	0.0045	0.0045	0.0045	0.0135	0	0	0	0.0045	0	0	0.009	0.009	0.0226	0.009	0	0.0316	0	0	0	0.0181	0.0045	0	0	0	0.0045	0.009	0	0.0045
Bacteria;Actinobacteria;Actinobacteria_c;Corynebacteriales;Corynebacteriaceae	Corynebacteriaceae	0	0.0045	0.0181	0.0135	0.0181	0	0	0	0	0.0271	0.0587	0	0	0	0	0	0	0	0	0	0	0	0	0	0	0	0	0	0	0	0	0	0.009	0	0	0	0	0	0	0	0	0	0	0	0	0	0	0
Bacteria;Deferribacteres;Deferribacteres_c;Deferribacterales;Deferribacteraceae	Deferribacteraceae	0.3838	0.0271	0.0722	0.0903	0.0181	0.158	0.0181	0.0045	0.0226	0	0.1942	0.1445	0.0542	0.009	0.0361	0.0135	0.2348	0.0135	0.0045	0.0045	0.0045	0.3206	0.3161	6.1501	0	0	0	0.0813	0.0858	0.009	0.0045	0.0135	0.0226	0.0181	0.0858	0.0271	0.0316	4.3529	0.4786	2.1268	0	0	0	0.0181	0.0045	0.009	0.0045	0.0045
Bacteria;Firmicutes;Clostridia;Clostridiales;Dehalobacterium_f	Dehalobacterium_f	0.1129	0.0181	0.0452	0.0948	0.1174	0.0948	0.14	0.0993	0.14	0.0497	0.0768	0.2348	0.0406	0.0406	0.1671	0.3251	0.2393	0.0361	0.0271	0.0271	0.0542	0.1174	0.149	0.2484	0.0271	0.0632	0.0271	0.2529	0.0768	0.0181	0.1039	0.2303	0.2077	0.0316	0.0813	0.2303	0.0497	0.289	0.149	0.4199	0.0813	0.1084	0.0542	0.0587	0.0226	0.0316	0.0226	0.0316
Bacteria;Deinococcus-Thermus;Deinococci;Deinococcales;Deinococcaceae	Deinococcaceae	0	0	0	0	0	0.0045	0	0	0	0	0	0	0	0	0	0	0	0	0	0	0	0	0	0	0	0	0	0	0	0	0	0	0	0	0	0	0	0	0	0	0	0	0	0	0	0	0	0
Bacteria;Actinobacteria;Actinobacteria_c;Micrococcales;Dermacoccaceae	Dermacoccaceae	0	0	0.0045	0	0.009	0.0045	0	0	0	0	0	0	0	0	0	0	0	0	0	0	0	0	0	0	0	0	0	0	0	0	0	0	0	0	0	0	0	0	0	0	0	0	0	0	0	0	0	0
Bacteria;Proteobacteria;Deltaproteobacteria;Desulfovibrionales;Desulfovibrionaceae	Desulfovibrionaceae	0.5012	0.14	0.1309	0.3477	0.1355	0.4199	0.0361	0.1716	0.1761	0.009	0.2032	0.1309	0.0587	0.0406	0	0	0.5644	0.0181	0	0.0135	0.0271	0.1897	0.2935	1.4359	0.0452	0.1761	0.0181	0.5057	0.0587	0	0	0	0.8986	0.0497	0.4154	0.4967	0.0677	0.7315	0.2348	2.3661	0.1535	0.2484	0.5057	0.2258	0.0135	0.0452	0.0181	0.1264
Bacteria;Firmicutes;Clostridia;Clostridiales;EU842383_f	EU842383_f	0	0	0	0	0	0	0	0	0	0	0	0	0	0	0	0	0	0	0	0	0.0045	0	0	0	0	0	0	0	0	0	0	0	0	0	0	0	0	0	0	0	0	0	0	0	0	0	0	0
Bacteria;Proteobacteria;Gammaproteobacteria;Enterobacterales;Enterobacterales_uc	Enterobacterales_uc	0	0	0	0	0	0	0	0	0	0	0	0	0	0	0	0	0	0	0	0	0	0	0	0	0	0	0	0	0	0	0	0	0	0	0.0045	0	0	0	0	0	0	0	0	0	0	0	0	0
Bacteria;Proteobacteria;Gammaproteobacteria;Enterobacterales;Enterobacteriaceae	Enterobacteriaceae	0	0.0226	0.009	0	0	0	0.009	0	0.0542	0	0	0	0	0.0045	0	0	0	0	0	0	0	0	0.009	0	0	0	0.0045	0.0135	0	0	0.0045	0.0045	0	0	0.1445	0	0	0	0	0.0045	0	0.0045	0.0135	0	0	0	0.0045	0.0045
Bacteria;Firmicutes;Bacilli;Lactobacillales;Enterococcaceae	Enterococcaceae	0	0	0	0	0	0	0	0	0	0	0	0	0	0	0	0	0	0	0	0	0	0	0	0	0	0.0045	0	0	0	0	0	0	0	0	0	0	0.009	0	0	0	0	0	0	0	0	0	0	0
Bacteria;Proteobacteria;Gammaproteobacteria;Enterobacterales;Erwiniaceae	Erwiniaceae	0	0	0	0	0.009	0.0045	0	0	0	0	0	0	0	0	0	0	0.0045	0	0	0	0	0	0	0	0	0	0	0	0	0	0	0	0	0	0	0.0045	0.009	0.009	0	0	0	0	0	0	0	0	0	0
Bacteria;Firmicutes;Erysipelotrichi;Erysipelotrichales;Erysipelotrichaceae	Erysipelotrichaceae	0	0.3296	0.0135	0.009	0	0.0135	0.0135	0	0	0.0135	0	0.0045	0.0135	0.009	0.0135	0.0135	0.0045	0.0045	0.009	0.0045	0	0	0	0	0.0135	0.0361	0.0135	0.0135	0.0045	0.009	0.0406	0.0361	0.1039	0.0948	0.0768	0.4877	0.1264	0.0181	0.0452	0	0.0181	0	0.009	0	0.0045	0.0181	0.0045	0.0587
Bacteria;Bacteroidetes;Flavobacteria;Flavobacteriales;Flavobacteriaceae	Flavobacteriaceae	0	0	0.0135	0.0045	0.0045	0	0	0	0	0.0045	0	0	0	0	0	0	0	0	0	0	0	0	0	0	0	0	0	0	0	0	0	0	0	0	0.009	0	0	0	0	0	0	0	0	0	0	0	0	0
Bacteria;Fusobacteria;Fusobacteria_c;Fusobacteriales;Fusobacteriaceae	Fusobacteriaceae	0	0	0	0	0.009	0	0	0	0	0	0	0.0045	0	0	0	0	0	0	0	0	0	0	0	0	0	0	0	0	0	0	0	0.0045	0	0	0	0	0	0	0	0	0	0	0	0	0	0	0	0
Bacteria;Firmicutes;Bacilli;Bacillales;Gemella_f	Gemella_f	0	0.0045	0	0.009	0	0	0	0	0	0	0	0.009	0	0	0	0	0	0	0	0	0	0	0	0	0	0.0226	0	0.009	0	0	0	0	0	0.0045	0	0	0	0	0	0	0	0	0	0	0	0	0	0
Bacteria;Actinobacteria;Actinobacteria_c;Frankiales;Geodermatophilaceae	Geodermatophilaceae	0	0	0	0.0045	0	0	0	0	0	0	0	0	0	0	0	0	0	0	0	0	0	0	0	0	0	0	0	0	0	0	0	0	0	0	0	0	0	0	0	0	0	0	0	0	0	0	0	0
Bacteria;Firmicutes;Clostridia;Clostridiales;Gracilibacteraceae	Gracilibacteraceae	0	0	0	0	0	0	0	0	0	0	0	0	0	0	0	0	0	0	0	0	0	0	0	0	0	0	0	0	0	0	0	0	0	0	0	0	0	0	0	0.0045	0	0	0	0	0	0	0	0
Bacteria;Proteobacteria;Epsilonproteobacteria;Campylobacterales;Helicobacteraceae	Helicobacteraceae	0	0.009	0	0.0045	0	0.0135	0.2032	0.0632	0	0	0	0.0181	0.0181	0	0	0	0	0	0	0	0	0	0	0	0.1084	0.0045	0.0361	0.14	0.0632	0.1445	0.1445	0	0.1039	0	0.0045	0	0	0	0	0	0	0	0	0	0	0	0	0
Bacteria;Firmicutes;Negativicutes;Hydrogenispora_o;Hydrogenispora_f	Hydrogenispora_f	0	0	0	0	0	0	0	0	0	0	0	0	0	0	0	0	0	0	0	0	0	0	0	0	0	0	0	0	0	0	0	0.0045	0	0	0	0	0	0	0	0	0	0	0	0	0	0	0	0
Bacteria;Proteobacteria;Hydrogenophilalia;Hydrogenophilales;Hydrogenophilaceae	Hydrogenophilaceae	0	0	0	0	0	0	0	0	0	0	0	0	0	0	0	0	0	0	0	0	0	0	0	0	0	0	0	0	0	0	0	0	0	0	0	0	0	0	0	0	0	0	0	0	0	0	0	0
Bacteria;Firmicutes;Clostridia;Clostridiales;Lachnospiraceae	Lachnospiraceae	55.4728	5.1431	25.9234	37.5508	17.4614	40.5536	22.9432	14.0206	10.4804	3.0389	11.9706	29.4455	12.8601	27.987	33.1437	44.2518	25.3319	4.8632	2.3706	2.0816	3.8201	46.3199	25.6164	44.0983	5.676	20.5906	1.9913	45.4303	33.7081	2.6596	23.9727	24.6726	31.5904	8.4801	35.4782	33.1166	6.272	46.1031	26.6685	22.6271	11.3745	14.9147	13.4426	9.609	1.7972	1.4179	2.6732	5.4457
Bacteria;Firmicutes;Bacilli;Lactobacillales;Lactobacillaceae	Lactobacillaceae	0.0181	0.0361	0.1174	0.0497	0.0271	0.0316	0.1671	0.149	0.1897	0.1987	0.0632	0.1084	0.1174	0.2213	0.009	0.009	2.3164	1.7656	2.2307	0.7089	0.8038	0.0226	3.9827	1.3953	0.14	0.5644	0.0271	0.2438	0.1806	0.578	1.3276	0.8715	0.0271	0.0316	0.0542	0.3748	2.4293	0.0452	0.0452	0.2754	0.0181	0.009	0.0632	0.009	0	0.009	0	0.0316
Bacteria;Firmicutes;Bacilli;Lactobacillales;Lactobacillales_uc	Lactobacillales_uc	0	0	0	0	0	0	0	0	0	0	0	0	0	0	0	0	0	0	0	0	0	0	0	0	0	0	0	0	0	0	0	0	0	0	0	0	0	0	0	0.0045	0	0	0	0	0	0	0	0
Bacteria;Actinobacteria;Actinobacteria_c;Corynebacteriales;Lawsonella_f	Lawsonella_f	0	0	0	0	0.0135	0	0	0	0	0.0135	0.009	0.0045	0	0	0	0	0	0	0	0	0	0	0	0	0	0	0	0	0	0	0	0	0	0	0	0	0	0	0	0	0	0	0	0	0	0	0	0
Bacteria;Firmicutes;Bacilli;Lactobacillales;Leuconostocaceae	Leuconostocaceae	0	0	0.0045	0	0	0	0	0	0	0	0	0	0	0	0	0	0	0	0	0	0	0	0	0	0	0	0	0	0	0	0	0	0	0	0	0	0	0	0	0	0	0	0	0	0	0	0	0
Bacteria;Proteobacteria;Alphaproteobacteria;Rhizobiales;Methylobacteriaceae	Methylobacteriaceae	0	0.009	0	0	0.0045	0	0	0	0	0	0.0316	0	0	0	0	0	0	0	0	0	0	0	0	0	0	0	0	0	0.009	0	0	0	0.0045	0	0.0045	0	0	0	0	0	0	0	0	0	0	0	0	0
Bacteria;Actinobacteria;Actinobacteria_c;Micrococcales;Microbacteriaceae	Microbacteriaceae	0	0	0	0	0.009	0	0	0	0	0	0	0.0045	0	0	0	0	0	0	0	0	0	0	0	0	0	0	0	0	0	0	0	0	0	0	0	0	0	0	0	0	0	0	0	0	0	0	0	0
Bacteria;Actinobacteria;Actinobacteria_c;Micrococcales;Micrococcaceae	Micrococcaceae	0	0.0181	0	0	0	0	0	0	0.0045	0.0181	0.009	0.0135	0	0	0	0	0	0	0	0	0	0	0	0	0	0	0	0	0	0	0	0	0	0.0045	0.0181	0	0	0	0	0	0	0	0	0	0	0	0	0
Bacteria;Firmicutes;Clostridia;Clostridiales;Mogibacterium_f	Mogibacterium_f	0	0.0497	0.0045	0.0135	0.0135	0.0181	0.009	0.0045	0.0135	0.0406	0.0316	0.0316	0.0316	0.0045	0.0181	0.0181	0.009	0.0181	0.0452	0.0135	0	0.0045	0.0045	0.0361	0.0406	0.0542	0.0181	0.0316	0.0135	0.009	0.009	0.0135	0.0135	0.0045	0.0181	0.0135	0.0452	0.0226	0.0045	0.0226	0.0135	0.0677	0.0181	0.009	0.0181	0	0.009	0.009
Bacteria;Proteobacteria;Gammaproteobacteria;Pseudomonadales;Moraxellaceae	Moraxellaceae	0	0	0.0632	0	0.0135	0.009	0	0	0	0.009	0.0361	0	0	0	0	0	0	0	0	0	0	0	0	0	0	0	0	0	0	0	0	0	0	0	0.0045	0	0	0	0	0	0	0	0	0	0	0	0	0
Bacteria;Proteobacteria;Gammaproteobacteria;Enterobacterales;Morganellaceae	Morganellaceae	0	0	0	0	0.0045	0	0	0	0	0	0	0	0.0135	0	0	0	0	0	0	0	0	0	0	0	0	0	0	0	0	0	0	0	0	0	0	0	0	0	0	0	0	0	0	0	0	0	0	0
Bacteria;Bacteroidetes;Bacteroidia;Bacteroidales;Muribaculaceae	Muribaculaceae	20.8977	83.8346	50.7541	44.3195	61.7132	30.0235	44.8614	63.9574	12.675	32.6289	24.3024	33.2972	24.063	18.938	28.3437	3.048	21.6743	36.5529	33.7442	12.5756	26.7543	26.4698	29.9512	24.212	10.9817	14.8424	24.5823	15.8765	9.5638	70.2971	61.8532	57.6718	46.7082	27.4993	37.614	42.1385	67.6827	16.3325	50.4786	52.61	26.0724	14.0477	44.175	21.706	33.961	35.6453	33.9339	60.1057
Bacteria;Proteobacteria;Betaproteobacteria;Neisseriales;Neisseriaceae	Neisseriaceae	0	0	0	0	0.0045	0	0	0	0	0	0	0.0406	0	0	0	0	0	0	0	0	0	0	0	0	0	0.009	0	0.0135	0	0	0	0.0045	0	0.0135	0.0271	0	0	0	0	0	0	0	0	0	0	0	0	0
Bacteria;Actinobacteria;Actinobacteria_c;Corynebacteriales;Nocardiaceae	Nocardiaceae	0	0	0.0045	0	0	0.009	0	0	0	0	0	0	0	0	0	0	0	0	0	0	0	0	0	0	0	0	0	0	0	0	0	0	0	0	0	0	0	0	0	0	0	0	0	0	0	0	0	0
Bacteria;Bacteroidetes;Bacteroidia;Bacteroidales;Odoribacteraceae	Odoribacteraceae	0.578	0.5554	1.2869	0.3071	1.0747	1.2959	0.429	0.578	0.3206	0.1219	4.0052	0.429	0.7044	4.7593	0	0	1.5985	0.5328	0.14	0.1626	0.1309	0.7631	0.8038	0.6909	0.0361	0.289	0.0632	2.5783	4.8271	0	0	0.009	0.569	0.7857	1.3727	0.3296	0.7857	5.2199	0.4561	1.1831	0.2529	1.4766	0.2122	1.156	0.4606	0.298	0.6909	1.9371
Bacteria;Proteobacteria;Betaproteobacteria;Burkholderiales;Oxalobacteraceae	Oxalobacteraceae	0	0	0.0135	0	0	0	0	0	0	0	0	0	0	0	0	0	0	0	0	0	0	0	0	0	0	0	0	0	0	0	0	0	0	0	0	0	0	0	0	0	0	0	0	0	0	0	0	0
Bacteria;TM6;TM6_c;Babela_o;PAC000133_f	PAC000133_f	0	0	0	0	0	0	0	0	0	0	0	0	0	0	0	0	0.0045	0	0	0	0	0	0	0	0	0	0	0	0	0	0	0	0	0	0	0	0	0	0	0	0	0	0	0	0	0	0	0
Bacteria;Tenericutes;Mollicutes;PAC001057_o;PAC000197_f	PAC000197_f	0	0	0	0	0	0	0.009	0	0	0	0	0	0.009	0	0	0.0045	0.0045	0	0	0	0	0	0	0	0	0	0	0	0	0.0045	0	0	0	0	0	0	0	0.0045	0.0045	0	0	0	0.0045	0	0	0	0	0
Bacteria;Tenericutes;Mollicutes;PAC001057_o;PAC001057_f	PAC001057_f	0	0	0	0	0	0	0.0361	0	0	0	0	0	0	0	0	0	0.0045	0.0045	0	0	0.009	0	0	0	0	0.0045	0	0	0	0	0	0	0	0.0045	0	0	0.0045	0	0	0.009	0	0	0	0.009	0	0.0226	0.009	0.009
Bacteria;Proteobacteria;Gammaproteobacteria;Pasteurellales;Pasteurellaceae	Pasteurellaceae	0	0	0.009	0.0045	0.0045	0	0	0	0	0	0.0452	0.0045	0.0045	0	0	0	0	0	0	0	0	0	0	0	0	0	0	0.0045	0	0	0	0	0	0.0316	0.0045	0	0	0	0	0	0	0	0	0	0	0	0	0.009
Bacteria;Proteobacteria;Gammaproteobacteria;Enterobacterales;Pectobacteriaceae	Pectobacteriaceae	0	0	0	0	0	0	0	0	0.0045	0	0	0	0	0	0	0	0	0	0	0	0	0	0	0	0	0	0	0	0	0	0	0	0	0	0	0	0	0	0	0	0	0	0	0	0	0	0	0
Bacteria;Firmicutes;Clostridia;Clostridiales;Peptococcaceae	Peptococcaceae	0	0	0.009	0	0	0	0	0.0045	0.009	0.0226	0.009	0.0135	0.0045	0	0.0722	0.0406	0.0045	0.0181	0	0	0	0.009	0.0045	0.0045	0.0361	0.009	0.0045	0	0	0.1987	0.1445	0.0406	0	0	0.009	0	0	0	0	0	0.0045	0	0	0	0	0.0045	0	0
Bacteria;Firmicutes;Tissierellia;Tissierellales;Peptoniphilaceae	Peptoniphilaceae	0	0	0.0045	0	0.0045	0	0	0	0	0	0	0	0	0	0	0	0	0	0	0	0	0	0	0	0	0	0.0045	0	0	0	0	0	0	0	0	0	0	0	0	0	0	0	0	0	0	0	0	0
Bacteria;Firmicutes;Clostridia;Clostridiales;Peptostreptococcaceae	Peptostreptococcaceae	0	0	0	0	0	0	0	0	0	0	0	0	0.0226	0	0.0181	0.0135	0.0135	0.0135	0.0045	0	0.009	0	0.009	0.009	0.0497	0.0406	0.0181	0.0045	0.009	0.158	0.0316	0.0768	0	0	0	0	0	0	0	0	0	0	0.0497	0.0045	0.0181	0.009	0	0.0542
Bacteria;Proteobacteria;Alphaproteobacteria;Rhizobiales;Phreatobacter_f	Phreatobacter_f	0	0	0.0045	0	0	0	0	0	0	0	0	0	0	0	0	0	0	0	0	0	0	0	0	0	0	0	0	0	0	0	0	0	0	0	0	0	0	0	0	0	0	0	0	0	0	0	0	0
Bacteria;Proteobacteria;Alphaproteobacteria;Rhizobiales;Phyllobacteriaceae	Phyllobacteriaceae	0	0.0045	0	0	0	0.009	0	0	0	0	0	0	0	0	0	0	0	0	0	0	0	0	0	0	0	0	0	0	0	0	0	0	0	0	0	0	0	0	0	0	0	0	0	0	0	0	0	0
Bacteria;Bacteroidetes;Bacteroidia;Bacteroidales;Porphyromonadaceae	Porphyromonadaceae	0.0045	0.0045	0	0.009	0.0045	0	0	0.0045	0.0181	0.0181	0.0271	0.0226	0	0.009	0.1626	0.1716	0	0.0045	0.0226	0	0.0045	0	0.009	0	0.0587	0.0045	0	0.0181	0.009	0.009	0.0181	0.0226	0	0.009	0	0.0181	0.0587	0.0226	0	0.0135	0.0361	0.0135	0.0181	0.009	0.0226	0.0271	0	0.0316
Bacteria;Bacteroidetes;Bacteroidia;Bacteroidales;Prevotellaceae	Prevotellaceae	7.2835	3.3731	10.4488	8.2453	5.1612	7.6854	16.5718	8.9091	3.4589	21.6382	0.5464	4.5065	14.1335	31.3014	22.3833	29.2333	3.1608	7.8253	12.3995	1.0611	5.6082	6.7642	7.1435	4.4568	7.2519	3.3189	4.4478	3.9149	21.0151	0.0361	0.0226	0.0361	2.4158	5.5541	12.386	4.9716	5.0303	5.3328	9.2929	5.5947	7.8569	10.9681	4.2897	3.0389	12.7021	3.5988	1.8694	14.7521
Bacteria;Cyanobacteria;Chroobacteria;Chroococcales;Prochlorococcaceae	Prochlorococcaceae	0	0	0	0	0	0	0	0	0	0	0	0	0	0	0	0	0	0	0	0	0	0	0	0	0	0.0045	0	0	0	0	0	0	0	0	0	0	0	0	0	0	0	0	0	0	0	0	0	0
Bacteria;Actinobacteria;Actinobacteria_c;Propionibacteriales;Propionibacteriaceae	Propionibacteriaceae	0	0.0045	0.0181	0.0045	0.0587	0.0361	0	0	0	0.0271	0.0316	0.0135	0	0	0	0	0	0	0	0	0	0	0	0	0	0	0	0	0.009	0	0	0	0	0	0	0	0	0	0	0	0	0	0	0	0	0	0	0
Bacteria;Proteobacteria;Gammaproteobacteria;Pseudomonadales;Pseudomonadaceae	Pseudomonadaceae	0	0	0.0045	0	0	0.0045	0	0	0	0	0	0	0	0	0	0	0	0	0	0	0	0	0	0	0	0	0	0	0	0	0	0	0	0	0	0	0	0	0	0	0	0	0	0	0	0	0	0
Bacteria;Proteobacteria;Betaproteobacteria;Burkholderiales;Ralstonia_f	Ralstonia_f	0	0	0	0	0	0	0	0	0	0	0	0	0	0	0	0.0045	0	0	0	0	0	0	0	0	0	0	0	0	0	0	0	0	0	0	0.0045	0	0	0	0	0	0	0	0	0	0	0	0	0
Bacteria;Proteobacteria;Alphaproteobacteria;Rhizobiales;Rhizobiaceae	Rhizobiaceae	0	0	0.009	0	0	0	0	0	0	0.0045	0	0	0	0	0	0	0	0	0	0	0	0	0	0	0	0	0.009	0	0	0	0	0	0	0	0	0	0	0	0	0	0	0	0	0	0	0	0	0
Bacteria;Proteobacteria;Alphaproteobacteria;Rhodobacterales;Rhodobacteraceae	Rhodobacteraceae	0	0	0.009	0	0.0045	0	0	0	0	0.0045	0.0045	0	0	0	0	0	0	0	0	0	0	0	0	0	0	0	0	0	0	0	0	0	0	0	0	0	0	0	0	0	0	0	0	0	0	0	0	0
Bacteria;Proteobacteria;Alphaproteobacteria;Rhodospirillales;Rhodospirillaceae	Rhodospirillaceae	0.0135	0.2032	0.429	0.0226	0.0677	0.009	0.0948	0.0361	0.0316	0.1129	0.0135	0.0452	0.1626	0.0045	0.0045	0.0316	0.0181	0.0226	0.0361	0.009	0.0271	0.1039	0.009	0	0.0181	0.0135	0.0587	0	0.0045	0.0316	0	0.0135	0	0.0497	0	0.0813	0.1851	0.0271	0.0135	0.009	0.1671	0.1671	0.0316	0.0452	0.5735	0.6457	1.165	0.2303
Bacteria;Bacteroidetes;Bacteroidia;Bacteroidales;Rikenellaceae	Rikenellaceae	3.0976	1.156	4.6329	1.6572	2.2894	2.2352	1.463	3.635	0.6909	0.1039	0.0993	0.1851	0.4967	2.1042	0.0045	0	4.5697	0.0226	0.298	0.0948	0.3025	1.174	1.5849	3.2512	0.0858	3.8336	0.1987	16.2919	17.9987	0	0	0.0181	2.1584	1.5714	3.8336	1.4404	5.1973	7.4867	1.4811	3.355	0.4109	8.6291	2.8628	2.4474	1.2011	0.6683	1.2598	4.4297
Bacteria;Firmicutes;Clostridia;Clostridiales;Ruminococcaceae	Ruminococcaceae	9.5006	1.8739	2.0681	4.7684	8.7781	15.5288	5.4321	4.967	4.6961	3.6575	3.7027	6.5565	3.8788	5.6579	8.2769	15.2488	5.7708	2.7093	3.1925	1.8197	0.9347	7.3061	4.8406	9.8934	8.1324	7.2067	3.5627	9.0445	6.8997	3.6485	7.3512	11.8577	7.4506	3.2421	6.5339	5.6128	4.3484	12.0022	5.7121	6.4662	2.926	15.6281	3.6846	5.834	2.9441	2.1945	4.4297	3.1744
Bacteria;Saccharibacteria_TM7;Saccharimonas_c;Saccharimonas_o;Saccharimonas_f	Saccharimonas_f	0.1129	0.0993	0.0903	0.1309	0.0632	0.0226	0.0768	0.0768	0.1987	0.0406	0.0768	0.3161	0.0813	0.0316	0	0	0.14	0.14	0.0542	0.0316	0.0226	0.0587	0.0948	0.2032	0.0226	0.0677	0.1174	0.1761	0.0948	0	0	0	0.7451	0.0722	0.3161	0.2935	0.3025	0.4606	0.2393	0.2122	0.1309	0.1129	0.1671	0.0677	0.0406	0.0722	0.0181	0.14
Bacteria;Firmicutes;Negativicutes;Selenomonadales;Selenomonadaceae	Selenomonadaceae	0	0	0	0	0.0045	0	0	0	0	0	0	0	0	0	0	0	0	0	0	0	0	0	0	0	0	0	0	0	0	0	0	0	0	0	0	0	0	0	0	0	0	0	0	0	0	0	0	0
Bacteria;Bacteroidetes;Sphingobacteriia;Sphingobacteriales;Sphingobacteriaceae	Sphingobacteriaceae	0	0	0	0	0	0	0	0	0	0	0	0	0	0	0	0	0	0	0	0	0	0	0	0	0	0	0	0	0	0	0	0	0	0	0	0	0	0	0	0	0	0	0	0	0	0	0	0
Bacteria;Proteobacteria;Alphaproteobacteria;Sphingomonadales;Sphingomonadaceae	Sphingomonadaceae	0	0	0.0361	0	0	0.0045	0	0	0	0.0135	0	0	0	0	0	0	0	0	0	0	0	0	0	0	0	0	0	0	0	0	0.0045	0	0	0	0.0135	0	0	0	0	0	0	0	0	0	0	0	0	0
Bacteria;Firmicutes;Bacilli;Bacillales;Staphylococcaceae	Staphylococcaceae	0	0	0.0452	0.0135	0.0045	0.0045	0	0	0	0.0181	0.0135	0	0	0	0	0	0	0	0	0	0	0	0	0	0	0	0	0	0	0	0	0	0	0	0	0	0	0	0	0	0	0	0	0	0	0	0	0
Bacteria;Firmicutes;Bacilli;Lactobacillales;Streptococcaceae	Streptococcaceae	0.0135	0.0271	0.0045	0.0361	0.0226	0	0.0181	0	0.0135	0.0181	0.0497	0.0361	0.1264	0.0045	0.009	0	0	0.0045	0.0045	0	0.0045	0.0045	0	0	0	0.1084	0.0045	0.009	0.0045	0.0135	0	0.009	0.009	0.0226	0.009	0.009	0	0	0	0	0	0	0	0	0	0	0	0
Bacteria;Proteobacteria;Betaproteobacteria;Burkholderiales;Sutterellaceae	Sutterellaceae	0.0271	0.3612	0.1084	0.1219	0.1987	0.0361	0.1219	0.2574	0.0632	0.3522	0.0722	0.1761	0.0948	0.0452	0	0	0.1264	0.2664	0.2754	0.2122	0.1942	0.0406	0.3296	0.0632	0.1219	0.0768	0.4425	0.0587	0.0045	0	0	0	0.3477	0.6322	0.0722	1.007	0.7631	0.0497	0.2077	0.3928	0.2122	0.0271	0.2529	0.0677	0.0993	0.1987	0.0677	0.2438
Bacteria;Firmicutes;Negativicutes;Veillonellales;Veillonellaceae	Veillonellaceae	0.0135	0.0271	0.009	0.009	0.009	0	0	0	0	0	0	0	0.0045	0	0	0	0	0	0	0	0	0	0	0	0.0045	0.009	0.0135	0	0	0	0	0.0045	0.009	0.0135	0.0361	0	0	0	0	0	0	0	0	0	0	0	0	0
Bacteria;Proteobacteria;Alphaproteobacteria;Rhizobiales;Xanthobacteraceae	Xanthobacteraceae	0	0	0.0045	0	0.0045	0	0	0	0	0	0	0	0	0	0	0	0	0	0	0	0	0	0	0	0	0	0	0	0	0	0	0	0	0	0	0	0	0	0	0	0	0	0	0	0	0	0	0
Bacteria;Proteobacteria;Gammaproteobacteria;Xanthomonadales;Xanthomonadaceae	Xanthomonadaceae	0	0	0	0	0	0.0045	0	0	0	0	0	0	0	0	0	0	0	0	0	0	0	0	0	0	0	0	0	0	0	0	0	0	0	0	0	0	0	0	0	0	0	0	0	0	0	0	0	0
Unclassified in higher taxonomic rank	Unclassified in higher taxonomic rank	0	0	0	0	0	0	0	0	0.0045	0	0	0	0	0	0	0	0	0	0	0	0	0	0	0	0	0	0	0	0	0	0	0	0	0.0045	0	0	0	0	0	0	0	0	0.0045	0	0.0045	0	0.0045	0
[truncated: 16 more columns]

## Sheet: genus
Dataset S1. The abundance ratios (%) at the level of phylum, class, order, family, genus, and species.
Taxonomy	Taxon Name	WT-M-CON-1	WT-M-CON-2	WT-M-CON-3	WT-M-CON-4	WT-M-CON-5	WT-M-CON-6	WT-M-CON-7	WT-M-CON-8	WT-M-AOM-1	WT-M-AOM-2	WT-M-AOM-3	WT-M-AOM-4	WT-M-AOM-5	WT-M-AOM-6	WT-M-AOM-7	WT-M-AOM-8	WT-F-CON-1	WT-F-CON-2	WT-F-CON-3	WT-F-CON-4	WT-F-CON-5	WT-F-CON-6	WT-F-CON-7	WT-F-CON-8	WT-F-AOM-1	WT-F-AOM-2	WT-F-AOM-3	WT-F-AOM-4	WT-F-AOM-5	WT-F-AOM-6	WT-F-AOM-7	WT-F-AOM-8	Nrf2KO-M-CON-1	Nrf2KO-M-CON-2	Nrf2KO-M-CON-3	Nrf2KO-M-CON-4	Nrf2KO-M-CON-5	Nrf2KO-M-CON-6	Nrf2KO-M-CON-7	Nrf2KO-M-CON-8	Nrf2KO-M-AOM-1	Nrf2KO-M-AOM-2	Nrf2KO-M-AOM-3	Nrf2KO-M-AOM-4	Nrf2KO-M-AOM-5	Nrf2KO-M-AOM-6	Nrf2KO-M-AOM-7	Nrf2KO-M-AOM-8
Bacteria;Firmicutes;Clostridia;Clostridiales;Lachnospiraceae;AB185775_g	AB185775_g	3.2331	0.1942	1.8107	1.6527	0.0632	0.1987	2.5422	0.7225	0	0	0.4651	0.9844	0.0271	0.1761	0.0045	0.0271	0.0813	0.0045	0.2935	0	0.0768	0.1942	0.0361	0.0542	0.158	0.3522	0.0768	0.0452	0.009	0.0045	0.298	0.0813	0.0045	0.0045	0.7044	0.0135	0.1084	0.9257	0.5238	0.1445	0.5283	0	0.4154	0	0	0	0	0.0045
Bacteria;Firmicutes;Clostridia;Clostridiales;Ruminococcaceae;AB218327_g	AB218327_g	0	0	0	0	0	0	0	0	0	0	0	0	0	0	0	0	0	0	0	0	0	0	0	0	0	0	0	0.009	0	0	0	0	0	0	0	0	0	0	0	0	0	0	0	0	0	0	0	0
Bacteria;Actinobacteria;Rubrobacteria;AB240334_o;AB240334_f;AB240334_g	AB240334_g	0	0	0.0045	0	0	0	0	0	0	0	0	0	0	0	0	0	0	0	0	0	0	0	0	0	0	0	0	0	0	0	0	0	0	0	0	0	0	0	0	0	0	0	0	0	0	0	0	0
Bacteria;Firmicutes;Clostridia;Clostridiales;Lachnospiraceae;AB494769_g	AB494769_g	0	0	0	0	0	0.0181	0.0677	0	0	0	0	0	0	0.0045	0	0.009	0.0181	0	0	0	0	0.1716	0.0677	0	0	0	0	0.0135	0.0045	0.0045	0	0	0.0045	0	0	0	0	0	0	0	0.0045	0	0	0	0	0	0	0
Bacteria;Firmicutes;Clostridia;Clostridiales;Lachnospiraceae;AB506217_g	AB506217_g	0	0	0	0	0	0	0	0	0	0	0	0	0	0	0	0	0	0	0	0	0	0	0	0	0	0	0	0	0	0	0	0	0	0	0	0	0	0.0045	0	0	0	0	0	0	0	0	0	0
Bacteria;Firmicutes;Clostridia;Clostridiales;Lachnospiraceae;AB506319_g	AB506319_g	0	0	0	0	0	0	0	0.0045	0	0	0	0.0045	0.0045	0	0.0045	0.0226	0.0045	0	0	0	0	0.0135	0.0226	0.0226	0	0	0	0.0316	0.009	0	0.0045	0.009	0.0045	0	0	0.0181	0	0.0271	0.0045	0.0045	0.0045	0	0.009	0	0	0	0	0
Bacteria;Firmicutes;Clostridia;Clostridiales;Lachnospiraceae;AB606281_g	AB606281_g	0.0361	0.0045	0.009	0.009	0.0181	0.0677	0.0181	0.0045	0.0045	0	0.0135	0.0181	0.0045	0.0226	0.0677	0.0632	0.0677	0	0.009	0	0.0226	0.009	0.0271	0.0632	0	0	0.0181	0.009	0.009	0	0	0.009	0	0	0.0045	0.0135	0	0.0361	0.0226	0.0181	0.009	0.1716	0.0045	0	0.009	0.0045	0	0
Bacteria;Firmicutes;Clostridia;Clostridiales;Lachnospiraceae;AB606290_g	AB606290_g	0	0	0	0	0.1671	0	0	0.0135	0.4696	0.4425	0.009	0	1.1198	0.0135	1.5037	1.4901	0.569	0.0587	0	0.28	0.1445	1.0521	0.8534	0.1671	0.0813	0.4696	0.0226	0.0135	0.0045	0.1129	0.9392	0.7134	0	0	0	0	0	0	0	0	0	0	0	0	0.0045	0.0135	0.0135	0.009
Bacteria;Firmicutes;Clostridia;Clostridiales;Lachnospiraceae;AB730688_g	AB730688_g	0	0	0	0	0.0226	0.0226	0.0632	0.0271	0	0	0	0	0	0.0226	0.0181	0.009	0.0316	0	0	0	0	0	0	0.0361	0	0.0045	0	0	0	0	0	0	0.0361	0.0135	0.009	0.0858	0	0	0.009	0	0.0045	0	0	0	0	0	0	0
Bacteria;Firmicutes;Clostridia;Clostridiales;Ruminococcaceae;AF286038_g	AF286038_g	0	0	0	0	0	0	0	0	0	0	0	0	0	0	0	0.0045	0	0	0	0	0	0	0	0	0	0	0	0	0	0	0	0	0	0	0	0	0	0	0	0	0	0	0	0	0	0	0	0
Bacteria;Firmicutes;Clostridia;Clostridiales;Lachnospiraceae;AF349416_g	AF349416_g	0	0	0.0045	0	0	0	0.0542	0.1129	0	0.0316	0	0	0	0.009	0.2032	0.9437	0.0497	0	0.0632	0.0271	0.009	0	0.0316	0	0.1039	0.0135	0.0181	0.009	0	0.0993	0.0181	2.4022	0.569	0.1174	0	1.8017	0	0	0	0	0	3.9917	1.2418	0	0.0045	0.009	0	0
Bacteria;Firmicutes;Clostridia;Clostridiales;Lachnospiraceae;AF371579_g	AF371579_g	0	0	0	0	0	0	0	0	0	0	0	0	0	0	0	0	0	0	0	0	0	0	0.0045	0	0	0	0	0	0.0045	0	0	0	0	0	0	0	0	0	0	0	0	0	0	0	0	0	0	0
Bacteria;Firmicutes;Clostridia;Clostridiales;Lachnospiraceae;AF371618_g	AF371618_g	0	0	0	0	0	0	0.0045	0	0	0	0	0	0	0	0	0	0	0	0	0	0	0	0	0	0	0	0	0	0	0	0	0	0	0	0	0	0	0	0	0	0	0	0	0	0	0	0	0
Bacteria;Firmicutes;Clostridia;Clostridiales;Lachnospiraceae;AM405126_g	AM405126_g	0	0	0	0	0	0	0	0	0	0	0	0	0	0	0	0	0	0	0	0	0	0.009	0	0	0	0	0	0	0	0	0	0	0.0226	0	0	0	0	0	0	0	0	0	0	0	0	0	0	0
Bacteria;Firmicutes;Clostridia;Clostridiales;Lachnospiraceae;AM932595_g	AM932595_g	0	0	0	0	0	0.009	0	0	0	0	0	0	0.0226	0	0	0.0361	0	0	0	0	0	0.0045	0.0045	0	0	0	0	0	0.0135	0	0	0.0045	0	0.0045	0	0.009	0	0.009	0.0045	0	0	0.0135	0	0	0	0	0	0
Bacteria;Firmicutes;Clostridia;Clostridiales;Lachnospiraceae;AY212756_g	AY212756_g	0	0	0.0045	0	0	0	0	0	0	0	0	0	0	0	0	0	0	0	0	0	0	0	0	0	0	0	0	0	0	0	0	0	0	0	0	0	0	0	0	0	0	0	0	0	0	0	0	0
Bacteria;Firmicutes;Clostridia;Clostridiales;Lachnospiraceae;AY212760_g	AY212760_g	0	0	0	0	0.0045	0.009	0.0135	0	0	0.0135	0	0	0	0	0	0.009	0	0	0	0	0	0	0.0406	0	0	0	0	0.0045	0.009	0.0181	0.009	0.009	0	0	0	0	0	0.0045	0	0.009	0	0.0045	0	0	0	0	0	0
Bacteria;Firmicutes;Clostridia;Clostridiales;Christensenellaceae;AY442821_g	AY442821_g	0	0	0	0	0.0045	0.0045	0.0045	0.0135	0.0181	0.0722	0.0045	0	0	0	0	0	0	0	0.0045	0.009	0	0	0	0	0.0542	0.0271	0	0	0	0.0045	0	0.0045	0	0	0	0	0	0	0	0	0	0.0181	0.0181	0.0045	0	0	0.0045	0.0135
Bacteria;Firmicutes;Clostridia;Clostridiales;Lachnospiraceae;AY442823_g	AY442823_g	0	0	0	0	0	0	0	0	0	0	0	0	0	0	0	0	0	0	0	0	0	0	0	0	0	0	0	0.009	0	0	0	0	0	0	0	0	0	0.0045	0	0	0	0	0	0	0	0	0	0
Bacteria;Firmicutes;Clostridia;Clostridiales;Lachnospiraceae;Acetatifactor	Acetatifactor	0.4967	0.1084	0.0903	0.1761	0.3703	0.6954	0.3703	0.2167	0.1129	0.0271	0.1671	0.2754	0.1309	0.7089	0.9528	1.0431	0.3477	0.0858	0.009	0	0.0768	0.3161	0.3974	0.6638	0.0135	0.0858	0.0226	0.6547	0.4922	0.0271	0.3387	0.3567	0.4741	0.0858	0.4832	0.1626	0.0135	0.438	0.1264	0.3793	0.0948	0.0045	0.0813	0.0768	0.0135	0.0226	0.009	0.0542
Bacteria;Firmicutes;Clostridia;Clostridiales;Lachnospiraceae;Acetitomaculum	Acetitomaculum	0	0	0	0	0	0	0	0.009	0	0	0	0	0	0	0	0	0	0	0	0	0	0	0	0	0	0.0045	0	0.009	0	0	0	0	0.0045	0	0.0135	0	0	0	0	0	0	0	0	0	0	0	0	0
Bacteria;Firmicutes;Clostridia;Clostridiales;Lachnospiraceae;Acetivibrio_g1	Acetivibrio_g1	0	0	0	0	0	0	0.0045	0	0	0	0	0	0.0045	0	0	0	0	0	0	0	0	0	0	0	0	0	0	0	0	0	0	0	0	0	0	0	0	0	0	0	0	0	0	0	0	0	0	0
Bacteria;Tenericutes;Mollicutes;Acholeplasmatales;Acholeplasmataceae;Acholeplasma_g2	Acholeplasma_g2	0	0	0	0	0.0045	0	0	0	0	0	0	0.0045	0	0.0948	0.0271	0.1716	0.0135	0	0	0	0	0.0135	0	0	0	0	0	0.0045	0.0316	0.0045	0	0.0045	0	0	0	0.0135	0.0181	0.0226	0.0045	0.0813	0	0	0	0	0	0	0	0
Bacteria;Tenericutes;Mollicutes;Acholeplasmatales;Acholeplasmataceae;Acholeplasmataceae_uc	Acholeplasmataceae_uc	0	0	0	0	0.2845	0.0858	0.3116	0.158	0	0.0677	0	0	0.0045	0.0135	0	0	0	0	0	0	0	0	0	0	0	0	0	0	0	0	0	0	0	0	0	0	0	0	0	0	0	0	0	0	0	0	0	0
Bacteria;Proteobacteria;Gammaproteobacteria;Pseudomonadales;Moraxellaceae;Acinetobacter	Acinetobacter	0	0	0.0316	0	0.0045	0.0045	0	0	0	0.0045	0.0271	0	0	0	0	0	0	0	0	0	0	0	0	0	0	0	0	0	0	0	0	0	0	0	0.0045	0	0	0	0	0	0	0	0	0	0	0	0	0
Bacteria;Actinobacteria;Actinobacteria_c;Actinomycetales;Actinomycetaceae;Actinobaculum	Actinobaculum	0	0	0	0	0	0	0	0	0	0	0	0	0	0	0	0	0	0	0	0	0	0	0	0	0	0	0	0	0	0	0	0	0	0	0	0	0	0	0	0	0	0	0	0	0	0	0	0
Bacteria;Actinobacteria;Actinobacteria_c;Actinomycetales;Actinomycetaceae;Actinomyces	Actinomyces	0	0	0	0	0	0	0	0	0	0	0	0.009	0	0	0	0	0	0	0	0	0	0	0	0	0	0	0	0	0	0	0	0	0	0	0	0	0	0	0	0	0	0	0	0	0	0	0	0
Bacteria;Firmicutes;Clostridia;Clostridiales;Ruminococcaceae;Acutalibacter	Acutalibacter	0.0722	0	0.0361	0.0316	0.0497	0.0993	0.0271	0.0045	0.0361	0	0.0858	0.2709	0.0316	0.1039	0.0406	0.0316	0.0361	0	0	0	0	0.0361	0.0316	0.0722	0	0	0.0045	0.0632	0.0768	0	0.0361	0.0045	0.14	0	0	0.0271	0.0181	0.0271	0.0722	0.2077	0.0181	0.0226	0.0045	0.0045	0.0045	0	0.0135	0.0135
Bacteria;Actinobacteria;Coriobacteriia;Coriobacteriales;Coriobacteriaceae;Adlercreutzia	Adlercreutzia	0	0	0	0	0	0	0	0	0	0	0	0	0	0	0	0	0	0	0	0	0	0	0	0	0	0	0	0	0	0	0	0	0	0	0	0	0	0	0	0	0	0	0	0	0	0	0	0.0045
Bacteria;Firmicutes;Clostridia;Clostridiales;Lachnospiraceae;Agathobacter	Agathobacter	0	0	0	0	0	0	0	0	0	0	0	0	0	0	0.0045	0	0	0	0	0	0	0	0	0	0	0	0	0	0	0	0	0	0	0	0	0	0	0	0	0.0045	0	0	0	0	0	0	0	0
Bacteria;Firmicutes;Clostridia;Clostridiales;Ruminococcaceae;Agathobaculum	Agathobaculum	0.4335	0.009	0.0406	0.158	0.447	0.718	0.0452	0.0542	0.0271	0	0.0903	0.0768	0.0406	0.149	0.0858	0.0903	0.1535	0.0497	0.0135	0	0.0226	0.0768	0.0316	0.1264	0	0.0181	0.0135	0.0993	0.0226	0	0.0722	0.0226	0.0677	0.0181	0.0632	0.0587	0.0045	0.0226	0.0135	0.0993	0	0.0045	0.0045	0.0181	0.009	0.0045	0.0181	0.009
Bacteria;Verrucomicrobia;Verrucomicrobiae;Verrucomicrobiales;Akkermansiaceae;Akkermansia	Akkermansia	0	0.009	0.0045	0	0.3071	0.2393	4.52	1.612	62.4221	31.9922	50.6096	14.4631	39.1448	0.1129	0.1355	0.0406	33.383	43.7054	43.1771	79.897	60.3405	8.9091	23.0877	2.032	60.0154	46.5727	62.535	3.3956	0.4109	15.5875	0.9618	1.3998	5.7979	51.2327	0.0677	7.5905	0.3387	0.0677	0.5599	1.2011	48.7402	31.4233	29.3281	53.0705	43.6693	53.3234	49.711	3.9736
Bacteria;Verrucomicrobia;Verrucomicrobiae;Verrucomicrobiales;Akkermansiaceae;Akkermansiaceae_uc	Akkermansiaceae_uc	0	0	0	0	0	0	0	0	0.009	0	0.0045	0	0.009	0	0	0	0	0.0045	0	0.009	0.009	0	0.0045	0	0.0181	0	0.009	0	0	0	0	0	0	0.0045	0	0	0	0	0	0	0	0.0045	0	0.0135	0	0.009	0.0045	0
Bacteria;Proteobacteria;Betaproteobacteria;Burkholderiales;Comamonadaceae;Albidiferax	Albidiferax	0	0	0	0	0	0	0	0	0	0	0.0045	0	0	0	0	0	0	0	0	0	0	0	0	0	0	0	0	0	0	0	0	0	0	0	0	0	0	0	0	0	0	0	0	0	0	0	0	0
Bacteria;Bacteroidetes;Bacteroidia;Bacteroidales;Rikenellaceae;Alistipes	Alistipes	3.066	1.1469	4.5742	1.6346	2.2803	2.2261	1.4585	3.635	0.6909	0.0993	0.0993	0.1851	0.4877	2.1042	0.0045	0	4.5697	0.0226	0.298	0.0948	0.298	1.174	1.5804	3.2512	0.0858	3.8291	0.1987	16.2422	17.8949	0	0	0.0181	2.1403	1.5714	3.7975	1.4404	5.1838	7.4641	1.4811	3.3505	0.4109	8.5885	2.8538	2.4338	1.1966	0.6683	1.2418	4.4116
Bacteria;Bacteroidetes;Bacteroidia;Bacteroidales;Prevotellaceae;Alloprevotella	Alloprevotella	0	0	0	0.0135	0	0	0	0	0	0	0	0	0	0	0	0	0	0	0	0	0	0	0	0	0	0	0.0045	0	0	0	0	0	0	0	0	0	0	0	0	0	0	0	0	0	0	0	0	0
Bacteria;Proteobacteria;Alphaproteobacteria;Rhizobiales;Rhizobiaceae;Allorhizobium	Allorhizobium	0	0	0	0	0	0	0	0	0	0.0045	0	0	0	0	0	0	0	0	0	0	0	0	0	0	0	0	0	0	0	0	0	0	0	0	0	0	0	0	0	0	0	0	0	0	0	0	0	0
Bacteria;Firmicutes;Clostridia;Clostridiales;Lachnospiraceae;Anaerocolumna	Anaerocolumna	0.0045	0	0	0.0045	0	0.0045	0.009	0	0	0	0	0	0.0045	0	0.009	0	0	0	0	0	0	0	0	0	0	0	0	0	0	0	0	0	0	0	0	0	0	0	0.0045	0	0.0045	0	0	0	0	0	0	0
Bacteria;Firmicutes;Clostridia;Clostridiales;Lachnospiraceae;Anaerosporobacter	Anaerosporobacter	0	0	0	0	0	0	0	0	0	0	0	0.0045	0	0	0	0	0	0	0	0	0	0.0045	0	0	0	0.009	0	0	0	0	0	0	0	0	0	0	0	0	0	0.0045	0	0	0	0	0	0	0	0
Bacteria;Firmicutes;Clostridia;Clostridiales;Lachnospiraceae;Anaerostipes	Anaerostipes	0	0	0.0045	0	0	0.009	0.0045	0	0.009	0	0	0	0.0045	0.009	0	0	0	0	0	0	0	0	0	0	0	0	0	0	0	0	0	0	0	0	0	0	0	0	0	0	0	0	0	0	0	0	0	0
Bacteria;Firmicutes;Clostridia;Clostridiales;Lachnospiraceae;Anaerotaenia	Anaerotaenia	0	0	0	0	0	0	0	0	0.0045	0	0	0.009	0	0	0.0045	0	0.0045	0	0	0	0	0	0	0	0	0.0045	0	0	0	0	0	0	0.0135	0	0	0	0	0	0	0	0	0.0045	0	0	0	0	0	0
Bacteria;Firmicutes;Clostridia;Clostridiales;Lachnospiraceae;Anaerotignum	Anaerotignum	0.0768	0.0452	0.0361	0.0361	0.1671	0.0858	0.0406	0.0361	0.0135	0.009	0	0.0452	0.0181	0.0181	0.0271	0.0452	0.3838	0.0361	0.0316	0.009	0.0135	0.0542	0.0316	0.0948	0	0.0181	0	0.0813	0.0632	0	0.0542	0.0406	0.0858	0.0587	0.009	0.2122	0.0271	0.0406	0.0181	0.0948	0.0271	0.0226	0.0045	0.0271	0.009	0.0181	0.0226	0
Bacteria;Firmicutes;Clostridia;Clostridiales;Ruminococcaceae;Anaerotruncus	Anaerotruncus	0.2574	0.0542	0.0632	0.0677	0.1084	0.1626	0.0677	0.0271	0.0135	0.009	0.14	0.5328	0.0181	0.0948	0.2484	0.3658	0.5644	0.0587	0.0316	0.0271	0.009	0.2167	0.0226	0.1897	0	0.0271	0.009	0.1445	0.2574	0.0135	0.2122	0.009	0.1716	0.009	0.1445	0.0858	0.009	0.3296	0.0497	0.0722	0	0.0045	0.0813	0.0045	0	0	0	0
Bacteria;Proteobacteria;Betaproteobacteria;Burkholderiales;Comamonadaceae;Aquabacterium	Aquabacterium	0	0	0	0	0	0.0045	0	0	0	0	0	0	0	0	0	0	0	0	0	0	0	0	0	0	0	0	0	0	0	0	0	0	0	0	0	0	0	0	0	0	0	0	0	0	0	0	0	0
Bacteria;Firmicutes;Clostridia;Clostridiales;Clostridiaceae;Arthromitus	Arthromitus	0	0	0	0	0	0	0.0045	0.0181	0	0.009	0	0	0	0.0361	0	0	0.0135	0	0.009	0	0	0	0.0045	0.0045	0	0	0	0	0	0	0	0	0	0.0045	0.0181	0	0.0226	0.009	0	0	0	0	0	0	0	0	0	0.0045
Bacteria;Proteobacteria;Alphaproteobacteria;Rhodospirillales;Acetobacteraceae;Asaia	Asaia	0	0	0	0	0	0	0	0	0	0.0045	0	0	0	0	0	0	0	0	0	0	0	0	0	0	0	0	0	0	0	0	0	0	0	0	0	0	0	0	0	0	0	0	0	0	0	0	0	0
Bacteria;Firmicutes;Bacilli;Lactobacillales;Carnobacteriaceae;Atopostipes	Atopostipes	0	0	0	0	0	0	0	0	0	0	0	0	0	0	0	0	0	0	0	0	0	0	0	0	0.0045	0	0	0	0	0	0	0	0	0	0	0	0	0	0	0	0	0	0	0	0	0	0	0
Bacteria;Bacteroidetes;Bacteroidia;Bacteroidales;Bacteroidaceae;Bacteroidaceae_uc	Bacteroidaceae_uc	0.0587	0.1851	0.1716	0.0677	0.0948	0.0497	0.1084	0.0542	0.1219	0.2484	0.0948	0.2258	0.149	0.2167	0.1987	0.1264	0	0.0497	0.0542	0.0181	0.0452	0.0406	0.0361	0.009	0.2484	0.0542	0.0587	0.009	0.1039	0.4967	0.158	0.1219	0.0316	0.0271	0.0226	0.0632	0.2032	0.0045	0.0722	0.0406	0.0226	0.0497	0.0406	0.0632	0.1039	0.009	0.1309	0.2484
Bacteria;Bacteroidetes;Bacteroidia;Bacteroidales;Bacteroidaceae;Bacteroides	Bacteroides	1.2869	2.1268	2.1087	1.2959	1.2824	1.0973	2.0184	0.9979	4.1091	5.2876	3.4543	9.1077	3.3821	4.9941	6.6965	7.0126	0.736	1.3095	1.8604	1.2147	0.8128	0.9392	1.5714	1.2824	6.7055	1.8468	1.6933	1.3276	4.2265	6.0327	3.513	2.5332	0.6141	0.3793	0.9528	1.5127	5.7843	0.5915	3.2828	0.7496	1.3411	1.8243	0.6818	2.3751	2.1313	1.4359	3.6756	4.6058
Bacteria;Firmicutes;Clostridia;Clostridiales;Lachnospiraceae;Bacteroides_g1	Bacteroides_g1	0	0	0	0	0	0	0	0	0	0	0	0	0	0	0	0	0	0	0	0	0	0	0	0	0	0	0	0	0	0	0	0	0	0	0	0	0	0	0	0	0	0	0	0	0	0	0	0
Bacteria;Actinobacteria;Actinobacteria_c;Bifidobacteriales;Bifidobacteriaceae;Bifidobacterium	Bifidobacterium	0	0.0271	0	0	0	0	0	0	0	0.009	0	0	0	0	0	0	0	0	0	0	0	0	0	0	0.0045	0.0045	0.0045	0	0	0	0	0	0.0045	0.0045	0	0	0.009	0	0.0045	0	0	0	0	0	0	0	0	0
Bacteria;Proteobacteria;Deltaproteobacteria;Desulfovibrionales;Desulfovibrionaceae;Bilophila	Bilophila	0	0	0	0	0	0	0	0	0	0	0	0	0	0	0	0	0	0	0	0	0	0.1445	0.0452	0.1174	0	0	0	0	0	0	0	0	0	0	0	0	0	0	0	0	0	0	0	0.0452	0	0.0045	0	0
Bacteria;Actinobacteria;Actinobacteria_c;Frankiales;Geodermatophilaceae;Blastococcus	Blastococcus	0	0	0	0.0045	0	0	0	0	0	0	0	0	0	0	0	0	0	0	0	0	0	0	0	0	0	0	0	0	0	0	0	0	0	0	0	0	0	0	0	0	0	0	0	0	0	0	0	0
Bacteria;Firmicutes;Clostridia;Clostridiales;Lachnospiraceae;Blautia	Blautia	0	0	0	0	0.0045	0	0	0	0	0	0	0	0	0	0.0045	0	0	0	0	0	0	0	0.0045	0	0	0	0	0.0045	0.009	0	0	0	0	0.009	0	0.009	0	0	0	0	0	0	0	0	0	0	0.0045	0
Bacteria;Proteobacteria;Alphaproteobacteria;Rhizobiales;Bradyrhizobiaceae;Bradyrhizobium	Bradyrhizobium	0	0	0	0	0.0045	0	0	0	0	0	0.0226	0	0	0	0	0	0	0	0	0	0	0	0	0	0	0	0	0	0	0	0	0	0	0	0	0	0	0	0	0	0	0	0	0	0	0	0	0
Bacteria;Proteobacteria;Alphaproteobacteria;Caulobacterales;Caulobacteraceae;Brevundimonas	Brevundimonas	0	0	0	0	0	0	0	0	0	0	0.0045	0	0	0	0	0	0	0	0	0	0	0	0	0	0	0	0	0	0	0	0	0	0	0	0	0	0	0	0	0	0	0	0	0	0	0	0	0
Bacteria;Proteobacteria;Gammaproteobacteria;Enterobacterales;Erwiniaceae;Buchnera	Buchnera	0	0	0	0	0	0	0	0	0	0	0	0	0	0	0	0	0.0045	0	0	0	0	0	0	0	0	0	0	0	0	0	0	0	0	0	0	0.0045	0.009	0.009	0	0	0	0	0	0	0	0	0	0
Bacteria;Firmicutes;Erysipelotrichi;Erysipelotrichales;Erysipelotrichaceae;Bulleidia	Bulleidia	0	0	0	0	0	0	0	0	0	0	0	0	0	0	0	0	0	0	0	0	0	0	0	0	0	0	0	0	0	0	0	0	0.009	0	0	0	0	0	0	0	0	0	0	0	0	0	0	0
Bacteria;Firmicutes;Clostridia;Clostridiales;Lachnospiraceae;Butyrivibrio_g1	Butyrivibrio_g1	0	0	0	0	0.009	0	0	0	0	0	0	0	0	0	0	0	0	0	0	0	0	0	0	0	0	0	0	0	0	0	0	0	0	0	0	0	0	0	0	0	0	0	0	0	0	0	0	0
Bacteria;Firmicutes;Clostridia;Clostridiales;Lachnospiraceae;Caecibacterium	Caecibacterium	0.0993	0.0452	0	0.0135	0	0	0	0	0	0	0	0.0135	0.0316	0	0	0	0	0	0	0	0.0045	0.0045	0	0.0948	0	0	0	0.0045	0	0	0	0	0	0	0.0181	0	0	0	0	0	0	0	0	0	0.009	0	0	0
Bacteria;Actinobacteria;Actinobacteria_c;Micrococcales;Dermacoccaceae;Calidifontibacter	Calidifontibacter	0	0	0.0045	0	0	0	0	0	0	0	0	0	0	0	0	0	0	0	0	0	0	0	0	0	0	0	0	0	0	0	0	0	0	0	0	0	0	0	0	0	0	0	0	0	0	0	0	0
Bacteria;Bacteroidetes;Flavobacteria;Flavobacteriales;Flavobacteriaceae;Capnocytophaga	Capnocytophaga	0	0	0	0	0	0	0	0	0	0.0045	0	0	0	0	0	0	0	0	0	0	0	0	0	0	0	0	0	0	0	0	0	0	0	0	0	0	0	0	0	0	0	0	0	0	0	0	0	0
Bacteria;Firmicutes;Clostridia;Clostridiales;Ruminococcaceae;Caproiciproducens	Caproiciproducens	0.0045	0	0	0.009	0.009	0.0135	0.009	0	0.0226	0	0.0181	0.0361	0.009	0.0045	0.0226	0.0406	0.0181	0	0.0045	0.0045	0.0045	0.0271	0.0226	0.0722	0	0.009	0.0045	0.0722	0.0045	0	0.0406	0	0.0587	0.0045	0.0045	0.0181	0.0135	0.0135	0.0181	0.0226	0.0181	0.0045	0	0.0181	0	0	0.0135	0.0045
Bacteria;Firmicutes;Clostridia;Clostridiales;Lachnospiraceae;Catonella	Catonella	0	0	0	0	0.0045	0	0	0	0	0	0	0	0	0	0	0	0	0	0	0	0	0	0	0	0	0	0	0	0	0	0	0	0	0	0	0	0	0	0	0	0	0	0	0	0	0	0	0
Bacteria;Firmicutes;Clostridia;Clostridiales;Christensenellaceae;Christensenella	Christensenella	0.009	0.009	0.0135	0.009	0.0045	0.0045	0	0	0	0	0.009	0.0181	0.009	0.0271	0.0045	0.0181	0	0	0	0.0135	0	0	0.009	0	0.009	0	0.0045	0	0.009	0	0.0181	0	0	0.0045	0.0226	0	0.0135	0	0	0.0045	0.0045	0	0.0045	0.009	0	0.009	0	0.009
Bacteria;Firmicutes;Clostridia;Clostridiales;Christensenellaceae;Christensenellaceae_uc	Christensenellaceae_uc	0.0497	0.0497	0.1264	0.0677	0.0497	0.0316	0.0226	0	0	0	0.0135	0.0406	0.0452	0.0181	0	0.0045	0.009	0.0045	0	0	0.0045	0.009	0.0271	0.0587	0.0226	0.0045	0	0.009	0.0045	0.0181	0.0135	0.0406	0.009	0	0.0316	0.0181	0.0316	0.0406	0.0271	0.0361	0.0135	0.0452	0.009	0	0.0181	0.0768	0.0316	0.0497
Bacteria;Bacteroidetes;Flavobacteria;Flavobacteriales;Flavobacteriaceae;Chryseobacterium	Chryseobacterium	0	0	0.0135	0.0045	0	0	0	0	0	0	0	0	0	0	0	0	0	0	0	0	0	0	0	0	0	0	0	0	0	0	0	0	0	0	0	0	0	0	0	0	0	0	0	0	0	0	0	0
Bacteria;Bacteroidetes;Flavobacteria;Flavobacteriales;Flavobacteriaceae;Cloacibacterium	Cloacibacterium	0	0	0	0	0.0045	0	0	0	0	0	0	0	0	0	0	0	0	0	0	0	0	0	0	0	0	0	0	0	0	0	0	0	0	0	0.009	0	0	0	0	0	0	0	0	0	0	0	0	0
Bacteria;Firmicutes;Clostridia;Clostridiales;Clostridiaceae;Clostridium	Clostridium	0	0	0	0	0	0.0135	0.0406	0	0	0.0135	0	0	0.0135	1.4946	0.009	0.0181	0	0	0.0045	0.0045	0.009	0.0587	0.0135	0	0.0135	0.0045	0	0.0045	0.0677	0	0	0	0	0	0	0	0	0	0	0	0	0.0045	0.0045	0	0	0.0406	0.0045	0
Bacteria;Firmicutes;Clostridia;Clostridiales;Lachnospiraceae;Clostridium_g19	Clostridium_g19	0	0	0	0	0	0	0.0045	0	0	0	0	0	0	0	0.0045	0.0271	0	0	0	0	0	0.0181	0	0	0	0	0	0	0	0	0	0	0	0	0	0	0	0.0045	0	0	0	0	0.0045	0	0	0	0	0
Bacteria;Firmicutes;Clostridia;Clostridiales;Lachnospiraceae;Clostridium_g21	Clostridium_g21	0.0226	0.009	0.0406	0.0316	0.1084	0.2122	0.0903	0.0587	0.1806	0.0226	0.0406	0.1716	0.0361	0.4064	0.1445	0.0722	0.1174	0.0316	0.0045	0.0587	0.3974	0.0858	0.14	0.1084	0.0406	0.0587	0.0181	0.1806	0.1084	0.0135	0.0135	0.0181	0.1355	0.0406	0.4335	0.2393	0.2122	0.0858	0.2032	0.1851	0.0406	0.2258	0.0271	0.0181	0.0632	0.0452	0	0.0271
Bacteria;Firmicutes;Clostridia;Clostridiales;Lachnospiraceae;Clostridium_g24	Clostridium_g24	0.4606	0.0361	0.2574	0.4832	0.1806	0.3387	0.3071	0.0768	0.3116	0.0406	0.3116	1.5669	0.1761	0.4741	0.3025	0.4154	0.2664	0.0361	0.0406	0.0226	0.0271	0.2574	0.2935	0.298	0.0497	0.1174	0.0361	0.3748	0.1264	0.0045	0.2303	0.1761	0.2032	0.0768	0.158	0.3658	0.0316	0.1626	0.14	0.0903	0.1445	0.1355	0.0903	0.0542	0.0135	0.0271	0.0135	0.1039
Bacteria;Firmicutes;Clostridia;Clostridiales;Lachnospiraceae;Clostridium_g32	Clostridium_g32	0	0	0	0	0	0	0	0	0	0	0	0	0	0	0.009	0	0	0	0	0	0	0	0	0	0	0	0	0	0.009	0	0	0	0	0	0	0	0	0	0	0	0	0	0	0	0	0	0	0
Bacteria;Firmicutes;Clostridia;Clostridiales;Lachnospiraceae;Clostridium_g34	Clostridium_g34	0.0948	0	0.0361	0.0452	0.0677	0.4922	0.149	0.0452	0.0226	0	0.0226	0.0813	0.0677	0.0948	0.14	0.2709	0.0181	0	0	0.0226	0	0.0858	0.0948	0.1806	0.009	0.0813	0.0045	0.0768	0.0181	0	0.1716	0.1716	0.149	0.0316	0.0271	0.1219	0	0.0722	0.0497	0.0316	0.0361	0.4154	0.0587	0.0181	0	0	0	0.0135
Bacteria;Firmicutes;Clostridia;Clostridiales;Lachnospiraceae;Clostridium_g35	Clostridium_g35	0	0	0	0	0	0	0	0	0	0	0	0	0	0	0.0045	0.009	0	0	0	0	0	0	0	0	0	0	0	0	0.0045	0	0	0.0045	0	0	0	0	0	0	0	0.009	0	0	0	0	0	0	0	0
Bacteria;Firmicutes;Erysipelotrichi;Erysipelotrichales;Erysipelotrichaceae;Clostridium_g6	Clostridium_g6	0	0	0	0	0	0	0	0	0	0	0	0	0	0	0	0	0	0	0	0	0	0	0	0	0	0	0	0	0	0	0	0	0	0	0	0	0	0	0	0	0	0	0	0	0	0	0	0.009
Bacteria;Proteobacteria;Betaproteobacteria;Burkholderiales;Comamonadaceae;Comamonas	Comamonas	0	0	0.0045	0	0	0	0	0	0	0	0	0	0	0	0	0	0	0	0	0	0	0	0	0	0	0	0	0	0	0	0	0	0	0	0.0045	0	0	0	0	0	0	0	0	0	0	0	0	0
Bacteria;Firmicutes;Erysipelotrichi;Erysipelotrichales;Erysipelotrichaceae;Coprobacillus	Coprobacillus	0	0	0	0	0	0	0	0	0	0	0	0	0	0	0	0	0	0	0	0	0	0	0	0	0	0	0	0	0	0	0	0	0	0	0	0	0.0542	0	0.0045	0	0.0045	0	0	0	0	0	0.0045	0.0045
Bacteria;Firmicutes;Clostridia;Clostridiales;Lachnospiraceae;Coprococcus_g2	Coprococcus_g2	0	0.0045	0	0	0	0	0.0045	0	0	0	0	0	0	0	0	0	0	0	0	0	0	0.0135	0	0	0	0.0045	0	0	0.0045	0	0	0	0.0135	0.0045	0.0135	0	0.009	0.0226	0.009	0.0135	0	0	0	0	0	0	0	0
Bacteria;Actinobacteria;Coriobacteriia;Coriobacteriales;Coriobacteriaceae;Coriobacteriaceae_uc	Coriobacteriaceae_uc	0	0	0	0	0	0	0	0	0	0	0	0	0	0	0	0	0	0	0	0	0	0	0	0	0	0	0	0	0	0	0	0	0.009	0	0	0	0	0	0	0	0	0	0	0	0	0	0	0
Bacteria;Actinobacteria;Actinobacteria_c;Corynebacteriales;Corynebacteriaceae;Corynebacterium	Corynebacterium	0	0.0045	0.0181	0.0135	0.0181	0	0	0	0	0.0271	0.0587	0	0	0	0	0	0	0	0	0	0	0	0	0	0	0	0	0	0	0	0	0	0.009	0	0	0	0	0	0	0	0	0	0	0	0	0	0	0
Bacteria;Actinobacteria;Actinobacteria_c;Propionibacteriales;Propionibacteriaceae;Cutibacterium	Cutibacterium	0	0.0045	0.0181	0.0045	0.0587	0.0361	0	0	0	0.0271	0.0316	0.0135	0	0	0	0	0	0	0	0	0	0	0	0	0	0	0	0	0.009	0	0	0	0	0	0	0	0	0	0	0	0	0	0	0	0	0	0	0
Bacteria;Firmicutes;Clostridia;Clostridiales;Lachnospiraceae;DQ015604_g	DQ015604_g	0	0.0722	0	0	0	0	0	0.0135	0	0	0	0	0	0	0	0.009	0.0497	0.0452	0.0181	0.0045	0.009	0	0	0	0.0135	0	0	0.0045	0.1309	0	0	0	0	0	0	0	0	0	0	0	0	0	0	0	0	0	0	0.0361
Bacteria;Firmicutes;Clostridia;Clostridiales;Lachnospiraceae;DQ238618_g	DQ238618_g	0	0	0	0	0	0	0	0	0	0	0	0	0	0	0	0	0	0	0	0	0	0	0	0	0	0	0	0	0	0	0	0	0	0	0	0	0	0	0	0	0	0	0	0	0	0	0	0
Bacteria;Firmicutes;Clostridia;Clostridiales;Lachnospiraceae;DQ307698_g	DQ307698_g	0	0	0	0	0	0	0	0	0	0	0	0	0	0	0	0	0	0	0	0	0	0.0045	0	0	0	0	0	0	0	0	0	0	0	0	0	0	0	0	0	0	0	0	0	0	0	0	0	0
Bacteria;Firmicutes;Clostridia;Clostridiales;Lachnospiraceae;DQ394641_g	DQ394641_g	0	0	0	0	0.0045	0	0	0	0	0	0	0	0	0	0	0	0	0	0	0	0	0	0	0	0	0	0	0	0	0	0	0	0	0	0	0	0	0	0	0	0	0	0	0	0	0	0	0
Bacteria;Firmicutes;Clostridia;Clostridiales;Lachnospiraceae;DQ456197_g	DQ456197_g	0	0	0	0	0	0	0	0	0	0	0	0	0	0	0	0	0	0	0	0	0	0	0	0	0	0	0	0.0045	0	0	0	0	0	0	0	0	0	0	0	0	0	0	0	0	0	0	0	0
Bacteria;Firmicutes;Clostridia;Clostridiales;Lachnospiraceae;DQ673521_g	DQ673521_g	0.0181	0	0	0.009	0.0045	0	0	0.0045	0	0	0.009	0	0	0.0316	0.0181	0	0.0226	0	0.0045	0	0	0.0045	0.0045	0	0	0	0	0.0045	0.009	0	0	0.009	0.0045	0	0.0406	0.009	0	0.0406	0	0	0	0	0	0.0045	0.0045	0.009	0.009	0.0722
Bacteria;Bacteroidetes;Bacteroidia;Bacteroidales;Muribaculaceae;DQ777914_g	DQ777914_g	0	0	0	0	0	0	0	0	0	0	0	0	0	0	0	0	0	0	0	0	0	0	0	0	0	0	0	0	0	0	0	0	0	0	0	0	0	0	0	0	0	0	0	0	0	0	0	0
Bacteria;Firmicutes;Clostridia;Clostridiales;Lachnospiraceae;DQ815728_g	DQ815728_g	0	0	0	0	0	0	0.2303	0.0226	0	0	0	0	0	0.0181	0	0	0.1129	0.0045	0.0181	0	0.0722	0	0	0.158	0	0	0.2484	0	0.009	0.0135	0	0	0	0	0	0	0	0	0	0	0	1.0792	0.0271	0.0497	0.0045	0.0045	0.0181	0
Bacteria;Bacteroidetes;Bacteroidia;Bacteroidales;Muribaculaceae;DQ824211_g	DQ824211_g	0.009	0.0271	0.0542	0.009	0.0452	0.0135	0.0135	0.0768	0	0.0045	0.0271	0.0271	0.0045	0	0	0	0.0181	0.0226	0.0497	0.0135	0.009	0	0	0	0	0	0	0.009	0.0045	0.0181	0.0768	0	0.0045	0.0135	0.0045	0	0.0406	0.009	0.0226	0.0135	0.0135	0.0045	0.0677	0.0406	0.0316	0.0316	0.0226	0.0226
Bacteria;Firmicutes;Clostridia;Clostridiales;Dehalobacterium_f;Dehalobacterium_f_uc	Dehalobacterium_f_uc	0	0	0	0	0	0	0	0	0	0	0	0	0	0	0	0	0.0135	0	0	0	0	0	0	0	0	0	0	0	0	0	0	0	0	0	0	0	0	0	0	0	0	0	0	0	0	0	0	0
Bacteria;Deinococcus-Thermus;Deinococci;Deinococcales;Deinococcaceae;Deinococcus	Deinococcus	0	0	0	0	0	0.0045	0	0	0	0	0	0	0	0	0	0	0	0	0	0	0	0	0	0	0	0	0	0	0	0	0	0	0	0	0	0	0	0	0	0	0	0	0	0	0	0	0	0
Bacteria;Proteobacteria;Betaproteobacteria;Burkholderiales;Comamonadaceae;Delftia	Delftia	0	0	0	0	0	0	0	0	0	0.0045	0	0	0	0	0	0	0	0	0	0	0	0	0	0	0	0	0	0	0	0	0	0	0	0	0	0	0	0	0	0	0	0	0	0	0	0	0	0
Bacteria;Actinobacteria;Actinobacteria_c;Micrococcales;Dermacoccaceae;Dermacoccus	Dermacoccus	0	0	0	0	0	0.0045	0	0	0	0	0	0	0	0	0	0	0	0	0	0	0	0	0	0	0	0	0	0	0	0	0	0	0	0	0	0	0	0	0	0	0	0	0	0	0	0	0	0
Bacteria;Proteobacteria;Deltaproteobacteria;Desulfovibrionales;Desulfovibrionaceae;Desulfovibrio	Desulfovibrio	0.5012	0.14	0.1309	0.3477	0.1355	0.4199	0.0361	0.1716	0.1761	0.009	0.2032	0.1309	0.0587	0.0406	0	0	0.5644	0.0181	0	0.0135	0.0271	0.0452	0.2484	1.3185	0.0452	0.1761	0.0181	0.5057	0.0587	0	0	0	0.8896	0.0497	0.4154	0.4967	0.0677	0.7315	0.2348	2.3661	0.1535	0.2484	0.5057	0.1806	0.0135	0.0406	0.0181	0.1264
Bacteria;Proteobacteria;Deltaproteobacteria;Desulfovibrionales;Desulfovibrionaceae;Desulfovibrionaceae_uc	Desulfovibrionaceae_uc	0	0	0	0	0	0	0	0	0	0	0	0	0	0	0	0	0	0	0	0	0	0	0	0	0	0	0	0	0	0	0	0	0.009	0	0	0	0	0	0	0	0	0	0	0	0	0	0	0
Bacteria;Proteobacteria;Betaproteobacteria;Burkholderiales;Comamonadaceae;Diaphorobacter	Diaphorobacter	0	0	0.0045	0	0	0	0	0	0	0	0	0	0	0	0	0	0	0	0	0	0	0	0	0	0	0	0	0	0	0	0	0	0	0	0.0045	0	0	0	0	0	0	0	0	0	0	0	0	0
Bacteria;Firmicutes;Clostridia;Clostridiales;Lachnospiraceae;Dorea	Dorea	0.0045	0	0	0.0045	0.009	0	0.0045	0	0.0271	0	0	0	0	0	0	0	0	0	0	0	0	0	0.0045	0	0.009	0	0	0	0	0	0	0	0	0	0.0045	0	0	0	0	0.009	0	0	0	0	0	0	0	0
Bacteria;Bacteroidetes;Bacteroidia;Bacteroidales;Muribaculaceae;EF099060_g	EF099060_g	0	0	0	0	0	0	0	0	0	0	0	0	0	0	0	0	0	0	0	0	0	0	0	0	0	0	0	0	0	0	0	0	0	0	0	0	0	0	0	0	0.0045	0	0	0	0	0	0	0
Bacteria;Firmicutes;Clostridia;Clostridiales;Lachnospiraceae;EF686612_g	EF686612_g	0	0	0	0	0	0	0	0	0	0	0	0	0	0	0	0	0	0	0	0	0	0	0	0	0	0	0	0	0	0	0	0	0	0	0.0045	0	0	0	0	0	0	0	0	0	0	0	0	0
Bacteria;Firmicutes;Clostridia;Clostridiales;Lachnospiraceae;EU137610_g	EU137610_g	0.009	0	0	0.0045	0.0045	0.0497	0.0135	0.009	0.0045	0	0	0.0271	0.0045	0.0181	0.009	0.009	0	0	0	0	0	0	0.009	0	0	0	0	0.0045	0.009	0.0045	0.009	0	0.0045	0	0.0045	0.0271	0.0045	0.0135	0	0.0045	0	0.0045	0.009	0.0045	0	0	0	0.0045
Bacteria;Firmicutes;Clostridia;Clostridiales;Lachnospiraceae;EU451310_g	EU451310_g	0	0	0	0	0	0	0	0	0	0	0	0	0	0	0	0.009	0	0	0	0	0	0	0	0	0	0	0	0.009	0.0858	0	0	0	0	0	0	0	0	0	0	0	0	0	0	0	0	0	0	0
Bacteria;Actinobacteria;Coriobacteriia;Coriobacteriales;Coriobacteriaceae;EU456594_g	EU456594_g	0	0	0	0	0	0	0	0	0	0.0045	0	0	0	0	0	0	0	0.0045	0	0	0	0	0	0	0	0	0	0	0	0	0	0	0	0	0	0	0	0	0	0	0.0045	0	0	0	0	0	0	0
Bacteria;Firmicutes;Clostridia;Clostridiales;Lachnospiraceae;EU462118_g	EU462118_g	0	0	0	0	0.0045	0	0	0	0	0	0	0	0	0.009	0	0.0045	0	0	0	0	0	0	0	0	0	0	0	0	0	0	0.0045	0.009	0	0	0	0	0	0	0	0	0	0	0	0	0	0	0	0
Bacteria;Firmicutes;Clostridia;Clostridiales;Lachnospiraceae;EU463123_g	EU463123_g	0	0	0	0	0	0.0045	0	0	0	0	0	0	0	0	0	0	0	0	0	0	0	0	0	0	0	0.0045	0	0	0	0	0.009	0	0	0	0	0	0	0	0	0.0045	0	0	0.0045	0	0	0	0	0
Bacteria;Firmicutes;Clostridia;Clostridiales;Lachnospiraceae;EU472017_g	EU472017_g	0	0	0	0	0.0045	0	0	0	0	0	0	0	0	0	0	0	0	0	0	0	0.0045	0	0	0	0	0	0	0	0	0	0	0	0.0045	0	0	0	0	0	0	0	0	0.0181	0	0	0	0	0	0
Bacteria;Firmicutes;Clostridia;Clostridiales;Lachnospiraceae;EU472520_g	EU472520_g	0	0	0	0	0	0.0045	0.0045	0	0	0	0	0	0	0	0	0	0	0	0	0	0	0.0226	0	0	0	0	0	0	0	0	0	0	0	0	0	0	0	0	0	0	0	0	0	0	0	0	0	0
Bacteria;Firmicutes;Clostridia;Clostridiales;Lachnospiraceae;EU474900_g	EU474900_g	0	0	0	0	0	0	0	0	0	0	0	0	0	0	0	0	0	0	0	0	0	0	0	0	0	0	0	0	0	0	0.009	0	0	0	0	0	0	0.0045	0	0	0	0.009	0	0	0	0	0	0
Bacteria;Firmicutes;Clostridia;Clostridiales;Lachnospiraceae;EU475512_g	EU475512_g	0.009	0	0.009	0	0	0.0271	0	0	0	0.0045	0	0	0	0.0135	0.0045	0.0045	0.0045	0	0	0	0	0	0	0	0	0	0	0	0.009	0	0	0	0.009	0	0	0.0045	0	0.0045	0.009	0	0	0	0.0045	0	0	0	0	0.0045
Bacteria;Firmicutes;Clostridia;Clostridiales;Lachnospiraceae;EU728771_g	EU728771_g	0	0	0	0	0	0.0045	0	0.009	0	0	0	0	0	0.009	0	0	0.009	0	0	0	0.0045	0.0045	0.0135	0.0135	0	0	0	0	0	0	0	0	0	0	0	0.0045	0	0.0316	0.0135	0.0316	0	0	0	0	0	0	0	0
Bacteria;Firmicutes;Clostridia;Clostridiales;Lachnospiraceae;EU777247_g	EU777247_g	0	0	0	0	0	0	0	0	0.0045	0	0	0	0	0	0	0	0	0.009	0	0	0	0.0045	0	0	0	0	0	0	0	0	0	0	0	0	0	0	0	0	0	0	0	0	0	0	0	0	0.009	0
Bacteria;Firmicutes;Clostridia;Clostridiales;Lachnospiraceae;EU778925_g	EU778925_g	0.009	0	0	0	0	0	0	0	0	0	0	0	0	0	0	0	0	0	0	0	0	0	0	0	0	0	0	0	0	0	0	0	0	0	0.009	0	0	0	0	0	0.0226	0	0	0	0	0.0045	0	0
Bacteria;Firmicutes;Clostridia;Clostridiales;EU842383_f;EU842383_f_uc	EU842383_f_uc	0	0	0	0	0	0	0	0	0	0	0	0	0	0	0	0	0	0	0	0	0.0045	0	0	0	0	0	0	0	0	0	0	0	0	0	0	0	0	0	0	0	0	0	0	0	0	0	0	0
Bacteria;Firmicutes;Clostridia;Clostridiales;Lachnospiraceae;EU887804_g	EU887804_g	0	0	0	0	0	0	0.009	0	0	0	0	0	0	0	0	0	0	0	0	0	0	0	0	0	0	0	0	0	0	0.009	0	0.0587	0	0	0	0	0	0	0	0	0	0.0045	0	0	0	0	0	0
Bacteria;Firmicutes;Clostridia;Clostridiales;Lachnospiraceae;Eisenbergiella	Eisenbergiella	0.0181	0	0.0045	0	0.0045	0.0271	0.0271	0	0.0135	0	0.0135	0	0.0181	0.009	0	0.0181	0.0993	0	0	0	0	0.009	0.2122	0.0181	0.009	0.0181	0	0	0.0045	0	0.0135	0	0.0135	0	0	0.0226	0	0.009	0	0	0.009	0.0226	0.0045	0.0271	0	0.0271	0	0.0361
Bacteria;Firmicutes;Clostridia;Clostridiales;Mogibacterium_f;Emergencia	Emergencia	0	0.0271	0	0	0.009	0.0045	0	0	0	0.0045	0.009	0.0045	0.0045	0	0	0	0	0.009	0.0271	0.009	0	0	0	0.0045	0.0135	0.0045	0.0135	0	0	0.0045	0	0.009	0	0	0	0.009	0.0226	0	0	0.0045	0.0045	0.0045	0	0	0	0	0	0
Bacteria;Proteobacteria;Gammaproteobacteria;Pseudomonadales;Moraxellaceae;Enhydrobacter	Enhydrobacter	0	0	0.0316	0	0.009	0.0045	0	0	0	0.0045	0.009	0	0	0	0	0	0	0	0	0	0	0	0	0	0	0	0	0	0	0	0	0	0	0	0	0	0	0	0	0	0	0	0	0	0	0	0	0
Bacteria;Proteobacteria;Gammaproteobacteria;Enterobacterales;Enterobacteriaceae;Enterobacter	Enterobacter	0	0	0.0045	0	0	0	0	0	0	0	0	0	0	0	0	0	0	0	0	0	0	0	0	0	0	0	0	0	0	0	0	0	0	0	0.0181	0	0	0	0	0	0	0	0	0	0	0	0	0
Bacteria;Proteobacteria;Gammaproteobacteria;Enterobacterales;Enterobacteriaceae;Enterobacteriaceae_g	Enterobacteriaceae_g	0	0	0.0045	0	0	0	0	0	0.0045	0	0	0	0	0	0	0	0	0	0	0	0	0	0	0	0	0	0	0	0	0	0	0	0	0	0.0226	0	0	0	0	0	0	0	0	0	0	0	0	0
Bacteria;Proteobacteria;Gammaproteobacteria;Enterobacterales;Enterobacteriaceae;Enterobacteriaceae_uc	Enterobacteriaceae_uc	0	0	0	0	0	0	0.009	0	0	0	0	0	0	0	0	0	0	0	0	0	0	0	0	0	0	0	0	0	0	0	0	0	0	0	0	0	0	0	0	0	0	0	0	0	0	0	0	0
Bacteria;Firmicutes;Bacilli;Lactobacillales;Enterococcaceae;Enterococcus	Enterococcus	0	0	0	0	0	0	0	0	0	0	0	0	0	0	0	0	0	0	0	0	0	0	0	0	0	0.0045	0	0	0	0	0	0	0	0	0	0	0.009	0	0	0	0	0	0	0	0	0	0	0
Bacteria;Actinobacteria;Coriobacteriia;Coriobacteriales;Coriobacteriaceae;Enterorhabdus	Enterorhabdus	0	0.0045	0	0	0.009	0.0045	0.0045	0.0045	0	0	0	0.0135	0.0045	0	0	0	0	0	0	0	0.0045	0	0	0.0135	0	0	0	0.0045	0	0	0	0	0.009	0.0045	0	0	0	0	0	0.0135	0	0	0	0	0	0	0	0
Bacteria;Firmicutes;Erysipelotrichi;Erysipelotrichales;Erysipelotrichaceae;Erysipelotrichaceae_uc	Erysipelotrichaceae_uc	0	0.0045	0	0	0	0	0	0	0	0.0045	0	0	0.009	0	0.0135	0	0	0	0	0	0	0	0	0	0	0	0	0	0	0	0	0	0	0	0.009	0	0	0	0	0	0	0	0	0	0	0	0	0
Bacteria;Proteobacteria;Gammaproteobacteria;Enterobacterales;Enterobacteriaceae;Escherichia	Escherichia	0	0.0226	0	0	0	0	0	0	0.009	0	0	0	0	0.0045	0	0	0	0	0	0	0	0	0.009	0	0	0	0	0.0135	0	0	0.0045	0.0045	0	0	0	0	0	0	0	0.0045	0	0.0045	0.0135	0	0	0	0.0045	0.0045
Bacteria;Firmicutes;Clostridia;Clostridiales;Lachnospiraceae;Eubacterium_g17	Eubacterium_g17	0.1219	0.0361	0.1039	0.1129	0.0226	0.0542	0.0722	0.0768	0.0813	0.0226	0.009	0.3748	0.0858	0.298	0.1219	0.2122	0.0677	0.0677	0.0181	0.0226	0.0361	0.0135	0.0181	0.0722	0.0361	0.0181	0.0045	0.0993	0.0677	0.0542	0.0226	0.1264	0.2438	0.0722	0.2935	0.0632	0.0768	0.009	0.0903	0.1761	0.0135	0.1264	0.0587	0.0135	0.0045	0.0045	0.009	0.0542
Bacteria;Firmicutes;Clostridia;Clostridiales;Lachnospiraceae;Eubacterium_g20	Eubacterium_g20	0	0	0	0.0045	0	0	0	0	0	0	0.009	0.0135	0	0.009	0.0045	0	0	0	0	0	0	0	0	0	0	0	0	0	0	0	0.0045	0	0.0135	0	0	0	0	0	0	0	0	0.0045	0	0	0	0	0	0
Bacteria;Firmicutes;Clostridia;Clostridiales;Lachnospiraceae;Eubacterium_g21	Eubacterium_g21	0	0	0	0	0	0	0	0.0045	0	0	0	0	0	0	0	0	0	0	0	0	0	0	0	0	0	0	0	0.0361	0.009	0	0	0	0	0	0	0.0181	0	0	0	0	0	0	0	0	0	0	0	0
Bacteria;Firmicutes;Clostridia;Clostridiales;Ruminococcaceae;Eubacterium_g23	Eubacterium_g23	0.0226	0	0.0045	0	0.0181	0.0045	0.1174	0.0135	0.4064	0.298	0.0948	0.2167	0.0587	0.0406	0	0	0.1039	0.2438	0.2664	0.2574	0.0271	0.0722	0.0045	0.0271	0.8986	0.8534	0.1174	0	0	0.0452	0.0271	0.0316	0.1174	0	0.0813	0.0135	0.0135	0	0	0	0.0045	0.0271	0.0722	0.0135	0.0542	0.0542	0.0361	0.0452
Bacteria;Firmicutes;Clostridia;Clostridiales;Lachnospiraceae;Eubacterium_g24	Eubacterium_g24	0	0	0	0	0	0	0	0	0	0	0	0	0	0	0	0	0	0	0	0	0	0	0	0	0	0	0	0	0	0	0	0	0	0	0	0	0	0.0045	0	0	0	0	0	0	0	0	0	0
Bacteria;Firmicutes;Clostridia;Clostridiales;Lachnospiraceae;Eubacterium_g4	Eubacterium_g4	0.009	0	0.0045	0.0045	0	0.009	0.009	0	0.0135	0.009	0	0.009	0.0361	0	0	0	0.0271	0.0181	0	0.009	0	0.0497	0	0	0.0181	0	0	0	0	0	0	0	0.0587	0.0135	0.0542	0.009	0	0.009	0	0	0.0045	0.0045	0.009	0.0045	0	0	0.009	0.009
Bacteria;Firmicutes;Clostridia;Clostridiales;Lachnospiraceae;Eubacterium_g5	Eubacterium_g5	0	0	0	0	0	0	0	0	0	0	0	0	0	0	0	0	0	0.0045	0	0	0	0	0	0	0	0	0	0	0	0	0	0	0	0	0	0	0	0	0	0	0	0	0	0	0	0	0	0
Bacteria;Firmicutes;Clostridia;Clostridiales;Lachnospiraceae;Eubacterium_g6	Eubacterium_g6	0	0.0271	0	0	0.0316	0.0226	0.0135	0	0	0	0.0045	0	0.009	0	0	0.009	0.0045	0.0045	0	0	0	0.0542	0.0045	0.0813	0.0045	0	0	0.0677	0.0181	0	0.0677	0.0271	0	0	0.0045	0	0	0.0768	0.0226	0.009	0	0	0.0045	0	0	0	0	0.0135
Bacteria;Firmicutes;Clostridia;Clostridiales;Ruminococcaceae;Eubacterium_g8	Eubacterium_g8	0	0.009	0	0.0135	0.0361	0.0903	0.14	0.14	0.009	0.0135	0.0226	0.2213	0.0542	0.1309	0.0768	0.1309	0.2935	0.0181	0	0.0226	0.0858	0.0406	0.0181	0.6186	0	0.0271	0	0.1942	0.0271	0.0903	0	0.0948	0.5148	0.0542	0.0135	0.0903	0.0587	1.4043	0.0587	0.28	0.0452	0.009	0.158	0.0858	0.0226	0.0361	0.0542	0.0497
Bacteria;Firmicutes;Clostridia;Clostridiales;Lachnospiraceae;Extibacter	Extibacter	0	0	0	0	0	0	0	0	0	0	0	0	0	0	0	0	0	0	0	0	0	0	0	0	0	0	0	0	0	0	0	0	0	0	0	0	0	0	0.0135	0	0	0	0	0	0	0	0	0
Bacteria;Actinobacteria;Coriobacteriia;Coriobacteriales;Coriobacteriaceae;FCNB_g	FCNB_g	0	0	0	0	0	0	0	0	0	0	0	0	0.009	0	0	0	0	0	0	0	0	0	0	0	0	0	0	0	0	0	0	0	0	0	0	0.009	0	0	0	0	0	0	0	0	0	0	0	0
Bacteria;Firmicutes;Clostridia;Clostridiales;Lachnospiraceae;FJ172888_g	FJ172888_g	0	0	0	0	0.0135	0.0361	0	0	0	0	0	0	0	0	0	0	0	0	0	0	0	0	0	0	0	0	0	0	0.0045	0	0	0	0	0	0	0	0	0.0497	0.009	0.0181	0	0	0	0	0	0	0	0
Bacteria;Firmicutes;Clostridia;Clostridiales;Lachnospiraceae;FJ534957_g	FJ534957_g	0	0	0	0	0	0	0.009	0	0	0	0	0	0.0045	0	0	0	0.0045	0	0	0	0	0	0	0	0	0	0	0	0	0	0	0	0	0	0	0	0	0	0	0	0	0.0135	0	0	0	0	0	0
Bacteria;Firmicutes;Clostridia;Clostridiales;Lachnospiraceae;FJ680371_g	FJ680371_g	0	0	0	0	0	0	0.0045	0	0	0	0	0	0	0	0	0	0	0	0	0	0	0	0	0	0	0	0	0	0	0	0	0	0	0	0	0	0	0	0	0	0	0	0	0	0	0	0	0
Bacteria;Firmicutes;Clostridia;Clostridiales;Lachnospiraceae;FJ681385_g	FJ681385_g	0.009	0	0	0	0	0	0	0	0	0	0	0	0	0	0	0	0	0	0	0	0	0	0	0.0045	0	0	0	0	0	0	0	0	0	0	0.009	0	0	0	0	0	0.009	0	0	0	0	0	0	0
Bacteria;Firmicutes;Clostridia;Clostridiales;Lachnospiraceae;FJ681456_g	FJ681456_g	0	0	0	0	0	0	0	0	0	0	0	0	0	0	0	0	0.0045	0	0	0	0	0	0	0	0	0	0	0	0	0	0	0	0	0	0	0	0	0	0	0	0	0	0	0	0	0	0	0
Bacteria;Firmicutes;Clostridia;Clostridiales;Lachnospiraceae;FJ684481_g	FJ684481_g	0	0	0	0	0	0	0	0	0	0	0	0	0	0	0	0	0	0	0	0	0	0	0	0	0	0	0	0.0045	0	0	0	0	0	0	0	0	0	0	0	0	0	0	0	0	0	0	0	0
Bacteria;Bacteroidetes;Bacteroidia;Bacteroidales;Muribaculaceae;FJ684908_g	FJ684908_g	0	0.009	0	0	0	0	0	0	0	0	0	0	0	0	0	0	0	0	0	0	0	0	0	0	0	0	0	0	0	0	0	0	0	0	0	0	0	0	0	0	0	0	0	0	0	0	0	0
Bacteria;Bacteroidetes;Bacteroidia;Bacteroidales;Muribaculaceae;FJ685275_g	FJ685275_g	0	0	0	0	0	0	0	0	0	0	0	0	0	0	0	0	0	0	0	0	0	0.009	0	0	0	0	0	0	0	0	0	0	0	0	0	0	0	0	0	0	0	0	0	0	0	0	0	0
Bacteria;Firmicutes;Clostridia;Clostridiales;Lachnospiraceae;FJ705147_g	FJ705147_g	0	0	0	0	0	0	0	0	0	0	0	0	0	0	0	0	0	0	0	0	0	0	0.009	0	0	0	0	0	0	0	0	0	0	0	0	0	0	0.0045	0	0	0	0	0	0	0	0	0	0
Bacteria;Firmicutes;Clostridia;Clostridiales;Lachnospiraceae;FJ825526_g	FJ825526_g	0.009	0	0	0	0.0181	0.009	0	0	0.0045	0	0	0	0.0045	0	0	0	0.0045	0	0	0	0	0.0045	0	0	0	0	0	0	0	0	0	0	0.0135	0	0	0	0	0	0	0	0	0	0	0	0	0	0	0
Bacteria;Firmicutes;Clostridia;Clostridiales;Lachnospiraceae;FJ880297_g	FJ880297_g	0	0	0	0	0	0	0	0	0.0045	0	0	0.0135	0	0	0	0	0	0	0	0	0	0	0	0	0	0	0	0.009	0.0045	0	0	0	0	0	0	0	0	0	0	0	0	0	0	0	0	0	0	0
Bacteria;Firmicutes;Clostridia;Clostridiales;Lachnospiraceae;FJ881160_g	FJ881160_g	0	0	0	0	0	0	0	0	0	0	0	0.0045	0	0	0.1761	0.1626	0	0	0	0	0	0.009	0.0316	0.0226	0	0	0	0	0	0.0181	0.0045	0.0045	0	0	0	0	0	0	0	0	0	0	0	0	0	0	0	0
Bacteria;Firmicutes;Clostridia;Clostridiales;Lachnospiraceae;FMWZ_g	FMWZ_g	0.0181	0	0.009	0.0226	0.1174	0.0452	0.1309	0.0993	0	0	0	0.0045	0.0045	0	0.0452	0.1129	0.0181	0	0	0	0	0.0135	0	0.0226	0	0.0045	0	0.0226	0.0135	0.0045	0.1174	0.0181	0.0135	0.0045	0.009	0.0181	0	0.0316	0	0	0	0.0181	0	0.0045	0	0	0.0045	0
Bacteria;Firmicutes;Clostridia;Clostridiales;Ruminococcaceae;FTRU_g	FTRU_g	0	0.009	0.0135	0	0.009	0.0226	0.0045	0.0045	0	0	0	0.009	0	0	0	0.0045	0.0045	0.009	0	0	0	0.009	0.0135	0	0	0	0	0.0045	0.0045	0	0	0.0045	0	0	0	0	0.0271	0.0135	0.0045	0.0135	0	0	0	0	0.0045	0	0	0.009
Bacteria;Firmicutes;Clostridia;Clostridiales;Ruminococcaceae;Faecalibacterium	Faecalibacterium	0	0	0	0	0	0	0	0	0	0	0	0	0	0	0	0	0	0	0	0	0	0	0	0	0	0	0	0	0	0	0	0	0.0045	0	0	0	0	0	0	0	0	0	0	0	0	0	0	0
Bacteria;Firmicutes;Erysipelotrichi;Erysipelotrichales;Erysipelotrichaceae;Faecalibaculum	Faecalibaculum	0	0	0	0	0	0	0	0	0	0	0	0	0	0	0	0	0	0	0	0	0	0	0	0	0	0	0.0045	0	0	0	0	0	0	0	0	0	0	0	0	0	0	0	0	0	0	0	0	0
Bacteria;Firmicutes;Clostridia;Clostridiales;Lachnospiraceae;Faecalicatena	Faecalicatena	0.0045	0	0	0	0.009	0.0135	0	0	0	0	0	0.0271	0	0	0	0	0	0	0	0	0	0	0	0	0	0	0	0	0	0	0	0	0	0	0	0	0	0	0	0	0.0316	0	0	0	0	0	0	0
Bacteria;Firmicutes;Clostridia;Clostridiales;Lachnospiraceae;Faecalimonas	Faecalimonas	0	0	0	0	0	0	0	0.009	0.009	0	0	0	0	0	0	0	0	0	0	0	0	0	0	0	0	0	0	0	0	0	0	0	0.0045	0	0.009	0	0	0	0.0135	0	0	0	0	0	0	0	0	0
Bacteria;Firmicutes;Clostridia;Clostridiales;Lachnospiraceae;Falcatimonas	Falcatimonas	0	0	0	0	0	0	0	0	0	0	0	0	0	0	0	0	0	0	0	0	0	0	0	0	0	0	0	0.0045	0.009	0	0	0	0	0	0	0	0	0	0	0	0	0	0	0	0	0	0	0
Bacteria;Firmicutes;Tissierellia;Tissierellales;Peptoniphilaceae;Finegoldia	Finegoldia	0	0	0.0045	0	0.0045	0	0	0	0	0	0	0	0	0	0	0	0	0	0	0	0	0	0	0	0	0	0.0045	0	0	0	0	0	0	0	0	0	0	0	0	0	0	0	0	0	0	0	0	0
Bacteria;Firmicutes;Clostridia;Clostridiales;Lachnospiraceae;Frisingicoccus	Frisingicoccus	0.0542	0.0452	0.0452	0.0858	0.6096	0.1897	0.4245	0.2754	0.1761	0.0181	0.0948	0.3793	0.0677	0.1174	0.3071	0.1219	0.1671	0.0497	0.0181	0.0181	0.0135	0.0948	0.3296	0.1942	0.0406	0.0271	0	0.1626	0.28	0.0722	0.0632	0.0722	0.4109	0.0226	0.2393	0.3658	0.2664	0.1942	0.3793	0.2167	0.0903	0.2167	0.1355	0.0813	0.0677	0.0361	0.0677	0.0813
Bacteria;Firmicutes;Clostridia;Clostridiales;Lachnospiraceae;Fusicatenibacter	Fusicatenibacter	0	0	0	0	0	0	0.0045	0	0	0	0	0	0	0	0	0	0	0	0	0	0	0	0	0	0	0	0	0	0	0	0	0	0	0	0	0	0	0	0	0	0	0	0	0	0	0	0	0
Bacteria;Fusobacteria;Fusobacteria_c;Fusobacteriales;Fusobacteriaceae;Fusobacterium	Fusobacterium	0	0	0	0	0.009	0	0	0	0	0	0	0.0045	0	0	0	0	0	0	0	0	0	0	0	0	0	0	0	0	0	0	0	0.0045	0	0	0	0	0	0	0	0	0	0	0	0	0	0	0	0
Bacteria;Firmicutes;Clostridia;Clostridiales;Christensenellaceae;GQ448104_g	GQ448104_g	0	0	0.0452	0	0	0	0.0135	0.009	0.0045	0	0	0.0045	0	0	0	0	0.0045	0.0045	0.0045	0	0	0.0271	0	0	0	0	0	0	0	0	0	0	0	0.0045	0.009	0	0	0	0.0361	0.0045	0	0.0135	0	0	0	0.009	0.0452	0.0181
Bacteria;Firmicutes;Clostridia;Clostridiales;Lachnospiraceae;GQ451258_g	GQ451258_g	0	0	0	0	0.0045	0.0045	0.0045	0	0.0226	0	0	0	0.009	0	0.009	0.0045	0	0	0	0	0	0.0045	0	0.0181	0	0	0	0.0045	0.0045	0	0.009	0	0	0	0.0135	0.0135	0	0	0	0.0045	0	0.0406	0	0	0.0045	0	0	0
Bacteria;Bacteroidetes;Bacteroidia;Bacteroidales;Muribaculaceae;GQ451278_g	GQ451278_g	0	0	0	0	0	0	0	0	0	0	0	0	0	0	0	0	0	0	0	0	0	0	0	0	0	0	0	0	0	0	0	0	0	0	0.0135	0	0	0	0	0.0045	0	0	0	0	0	0	0	0
Bacteria;Firmicutes;Clostridia;Clostridiales;Lachnospiraceae;GQ458226_g	GQ458226_g	0	0	0	0	0	0	0	0	0	0	0	0	0	0	0	0	0	0	0	0	0	0	0	0.009	0	0	0	0	0	0	0	0	0	0	0	0	0	0	0	0	0	0	0	0	0	0	0	0
Bacteria;Firmicutes;Clostridia;Clostridiales;Ruminococcaceae;GQ458233_g	GQ458233_g	0	0	0	0	0	0	0	0	0	0	0	0	0	0	0	0	0	0	0	0	0	0	0	0	0	0	0	0	0	0	0	0	0	0	0	0	0	0	0	0	0	0	0.0135	0	0	0	0	0
Bacteria;Firmicutes;Clostridia;Clostridiales;Lachnospiraceae;GQ502571_g	GQ502571_g	0	0	0	0	0	0	0	0	0	0	0	0	0	0	0	0	0	0	0	0	0	0	0	0	0	0	0	0	0	0	0	0	0	0	0	0	0	0.0135	0	0	0	0	0.009	0.0135	0	0	0	0
Bacteria;Firmicutes;Clostridia;Clostridiales;Lachnospiraceae;GU324393_g	GU324393_g	0	0	0	0	0.0045	0.009	0.0045	0	0	0	0	0	0	0.0135	0.0316	0.0316	0	0	0.0135	0	0	0.0271	0.0271	0.0135	0	0.0045	0	0	0	0	0.0226	0.1309	0.0181	0	0.009	0	0	0.0045	0	0	0	0	0	0.0677	0	0.0045	0.009	0.0045
Bacteria;Firmicutes;Bacilli;Bacillales;Gemella_f;Gemella	Gemella	0	0.0045	0	0.009	0	0	0	0	0	0	0	0.009	0	0	0	0	0	0	0	0	0	0	0	0	0	0.0226	0	0.009	0	0	0	0	0	0.0045	0	0	0	0	0	0	0	0	0	0	0	0	0	0
Bacteria;Firmicutes;Bacilli;Bacillales;Bacillaceae;Geobacillus	Geobacillus	0	0	0	0	0	0	0	0	0	0.0045	0	0	0	0	0	0	0	0	0	0	0	0	0	0	0	0	0	0	0	0	0	0	0	0	0	0	0	0	0	0	0	0	0	0	0	0	0	0
Bacteria;Firmicutes;Clostridia;Clostridiales;Gracilibacteraceae;Gracilibacteraceae_uc	Gracilibacteraceae_uc	0	0	0	0	0	0	0	0	0	0	0	0	0	0	0	0	0	0	0	0	0	0	0	0	0	0	0	0	0	0	0	0	0	0	0	0	0	0	0	0.0045	0	0	0	0	0	0	0	0
Bacteria;Firmicutes;Bacilli;Lactobacillales;Aerococcaceae;Granulicatella	Granulicatella	0	0	0	0	0	0	0	0	0	0	0	0	0.0226	0	0	0	0	0	0	0	0	0	0	0	0	0	0	0.009	0	0	0	0.009	0.009	0	0.0135	0	0	0	0	0	0	0	0	0	0	0	0	0
Bacteria;Bacteroidetes;Bacteroidia;Bacteroidales;Muribaculaceae;HM123925_g	HM123925_g	0	0	0	0	0	0	0	0	0	0	0	0	0	0	0	0	0	0	0	0	0	0	0	0	0	0	0	0	0	0	0	0	0	0	0	0	0	0	0	0	0	0	0	0	0	0	0	0
Bacteria;Bacteroidetes;Bacteroidia;Bacteroidales;Muribaculaceae;HM124200_g	HM124200_g	0	0.0045	0	0	0	0	0	0.0045	0	0	0	0	0	0	0	0	0	0	0	0	0	0	0	0	0	0	0	0	0	0	0	0	0	0	0	0	0	0	0	0	0	0	0	0	0	0	0.0135	0
Bacteria;Firmicutes;Clostridia;Clostridiales;Lachnospiraceae;HM124264_g	HM124264_g	0	0	0	0	0.0045	0.0045	0	0.0045	0.0768	0.0542	0	0	0.0045	0	0	0.0045	0	0	0.0045	0	0	0	0.0045	0	0	0.0181	0	0	0	0	0.009	0.0226	0.0045	0	0	0.0452	0	0.0045	0	0	0	0	0	0.0135	0	0.0135	0.0316	0.0135
Bacteria;Firmicutes;Clostridia;Clostridiales;Lachnospiraceae;HM124342_g	HM124342_g	0.0542	0	0.0181	0.0271	0.0226	0.0452	0.0768	0.0361	0.0135	0.009	0	0.0045	0	0.0135	0.009	0.0181	0.0135	0	0	0	0	0.0677	0.0181	0.0677	0	0.0045	0	0.0768	0.0045	0	0.009	0.0271	0	0	0.0135	0	0	0.0271	0	0.0181	0	0.0181	0	0.0135	0	0	0	0
Bacteria;Proteobacteria;Betaproteobacteria;Burkholderiales;Comamonadaceae;HM445266_g	HM445266_g	0	0	0	0	0	0	0	0	0	0	0	0	0	0	0	0.0045	0	0	0	0	0	0	0	0	0	0	0	0	0	0	0	0	0	0	0	0	0	0	0	0	0	0	0	0	0	0	0	0
Bacteria;Firmicutes;Clostridia;Clostridiales;Lachnospiraceae;HQ399867_g	HQ399867_g	0	0	0	0	0	0	0	0	0	0	0	0	0	0	0	0	0.0406	0	0	0	0	0	0.0045	0	0	0	0	0.0226	0	0	0	0	0.0181	0	0	0	0	0	0	0	0	0	0	0	0	0	0	0
Bacteria;Firmicutes;Clostridia;Clostridiales;Lachnospiraceae;HQ400094_g	HQ400094_g	0	0	0	0	0	0	0	0	0	0	0	0	0	0	0	0	0	0	0	0	0	0	0	0	0	0	0	0	0	0	0	0	0	0	0	0	0	0	0	0	0	0.009	0	0	0	0	0	0
Bacteria;Firmicutes;Clostridia;Clostridiales;Lachnospiraceae;HQ748727_g	HQ748727_g	0.0135	0.0045	0	0	0	0.009	0	0	0.0045	0	0	0.0045	0	0.0045	0	0	0.0045	0	0	0	0	0.0181	0	0	0	0	0	0.0361	0.009	0	0	0	0	0	0	0	0	0.0045	0.0406	0	0	0	0	0	0	0	0	0
Bacteria;Proteobacteria;Gammaproteobacteria;Pasteurellales;Pasteurellaceae;Haemophilus	Haemophilus	0	0	0.009	0.0045	0.0045	0	0	0	0	0	0.0452	0.0045	0.0045	0	0	0	0	0	0	0	0	0	0	0	0	0	0	0.0045	0	0	0	0	0	0.0316	0.0045	0	0	0	0	0	0	0	0	0	0	0	0	0.009
Bacteria;Firmicutes;Clostridia;Clostridiales;Ruminococcaceae;Harryflintia	Harryflintia	0.0045	0	0.0135	0.0045	0.0226	0.0181	0	0	0.0045	0	0	0	0	0	0.0135	0.009	0.0045	0.0181	0	0	0	0.009	0.0045	0.0361	0.0045	0	0	0	0	0	0.0135	0.0135	0.009	0.0135	0	0.009	0	0	0	0.009	0	0	0	0.009	0	0	0	0
Bacteria;Proteobacteria;Epsilonproteobacteria;Campylobacterales;Helicobacteraceae;Helicobacter	Helicobacter	0	0.009	0	0.0045	0	0.0135	0.2032	0.0632	0	0	0	0.0181	0.0181	0	0	0	0	0	0	0	0	0	0	0	0.1084	0.0045	0.0361	0.14	0.0632	0.1445	0.1445	0	0.1039	0	0.0045	0	0	0	0	0	0	0	0	0	0	0	0	0
Bacteria;Firmicutes;Clostridia;Clostridiales;Lachnospiraceae;Herbinix	Herbinix	0	0	0.009	0	0	0	0	0	0	0	0	0	0	0	0	0	0	0	0	0	0	0.0045	0	0	0	0.009	0	0	0.0045	0	0	0	0	0	0	0	0	0	0	0	0	0.009	0	0	0	0	0	0
Bacteria;Firmicutes;Clostridia;Clostridiales;Lachnospiraceae;Hungatella	Hungatella	0	0	0	0	0	0	0.0045	0	0	0	0	0	0	0	0	0	0	0	0	0	0	0	0.0045	0	0	0	0	0	0	0	0	0	0	0	0	0	0	0	0	0	0	0	0	0	0	0	0	0
Bacteria;Proteobacteria;Hydrogenophilalia;Hydrogenophilales;Hydrogenophilaceae;Hydrogenophilus	Hydrogenophilus	0	0	0	0	0	0	0	0	0	0	0	0	0	0	0	0	0	0	0	0	0	0	0	0	0	0	0	0	0	0	0	0	0	0	0	0	0	0	0	0	0	0	0	0	0	0	0	0
Bacteria;Firmicutes;Clostridia;Clostridiales;Lachnospiraceae;JH379032_g	JH379032_g	0	0	0	0	0	0	0	0	0	0	0	0	0	0	0	0	0	0	0	0	0	0	0.0045	0	0	0	0	0	0	0	0.0045	0.009	0	0	0	0	0	0	0	0	0	0	0.0045	0	0	0	0	0
Bacteria;Firmicutes;Clostridia;Clostridiales;Lachnospiraceae;JPZU_g	JPZU_g	0	0	0	0	0	0	0	0	0	0	0	0	0.0045	0	0	0	0	0	0	0	0	0	0	0	0	0	0	0	0	0	0	0	0	0	0	0	0	0	0	0	0	0	0	0	0	0	0	0
Bacteria;Firmicutes;Clostridia;Clostridiales;Ruminococcaceae;JQ084194_g	JQ084194_g	0	0	0	0	0	0	0.0135	0.0135	0.0271	0.0632	0	0	0	0	0	0	0	0	0	0	0	0	0	0	0.0542	0.1264	0.009	0	0	0.0316	0	0.0316	0	0	0	0	0	0	0	0	0	0	0	0.0045	0.009	0	0.0677	0.009
Bacteria;Firmicutes;Clostridia;Clostridiales;Lachnospiraceae;JQ624974_g	JQ624974_g	0	0	0	0	0	0	0.0045	0	0	0	0	0	0	0	0	0	0	0	0	0	0	0	0	0	0	0	0	0	0	0	0	0.0226	0	0	0	0	0	0	0	0	0	0	0	0	0	0	0	0
Bacteria;Firmicutes;Clostridia;Clostridiales;Christensenellaceae;JX095379_g	JX095379_g	0	0	0	0	0	0	0	0	0	0	0	0	0	0	0.0045	0	0	0	0	0	0	0	0	0	0	0	0	0	0	0	0	0	0	0	0	0	0	0	0	0	0	0	0	0	0.0045	0	0	0
Bacteria;Firmicutes;Clostridia;Clostridiales;Lachnospiraceae;JX095860_g	JX095860_g	0	0	0	0	0	0	0	0	0	0	0	0	0	0	0.009	0	0	0	0	0.0045	0	0	0	0	0	0	0	0	0	0	0	0	0	0.009	0	0.0181	0	0	0	0	0	0	0	0	0	0	0	0
Bacteria;Firmicutes;Clostridia;Clostridiales;Lachnospiraceae;JX575834_g	JX575834_g	0	0	0	0	0	0.0135	0	0	0.0045	0	0	0	0	0	0	0	0	0	0	0	0	0	0	0.0045	0	0	0	0	0.0045	0	0	0.009	0.0045	0	0	0	0	0	0	0.0226	0.0045	0	0	0	0	0	0	0
Bacteria;Firmicutes;Clostridia;Clostridiales;Lachnospiraceae;KC163045_g	KC163045_g	0	0	0	0	0	0	0	0	0	0	0	0	0	0	0	0	0	0	0	0	0	0	0	0	0	0	0	0	0	0	0	0	0	0	0	0	0	0	0	0	0	0	0	0	0	0	0	0
Bacteria;Firmicutes;Clostridia;Clostridiales;Lachnospiraceae;KE159538_g	KE159538_g	28.6733	1.6527	14.7476	21.5344	2.2307	1.7114	0.7451	1.7294	0.1445	0.1309	5.4231	3.793	0.3161	7.6492	0.5915	0.7134	0.1851	0.0361	0.1219	0.0135	0.0768	1.4991	0.8986	1.761	0.0135	0.289	0.1129	7.9518	3.9014	0.0948	2.3119	2.199	4.809	0.7721	19.5701	0.6051	0.5328	6.2269	7.157	1.2327	3.8111	0.0045	1.6211	0.0406	0.009	0.0316	0.0722	0.1355
Bacteria;Firmicutes;Clostridia;Clostridiales;Lachnospiraceae;KE159571_g	KE159571_g	0.2935	0.0497	0.2213	0.1174	0.2258	0.1084	0.2438	0.0542	0.3116	0.0722	0.0316	0.3612	0.0542	0.14	0.2077	0.0993	0.3251	0.0677	0.0135	0.0226	0.009	0.2348	0.0993	0.5735	0.0135	0.0452	0	0.0587	0.3296	0.0045	0.2122	0.0226	0.1129	0.0677	1.6527	0.5825	0.0226	0.1355	0	0.0858	0.0226	0.0587	0.0677	0.0271	0	0	0.009	0.0135
Bacteria;Firmicutes;Clostridia;Clostridiales;Lachnospiraceae;KE159600_g	KE159600_g	0.7541	0.1716	0.1806	1.4043	0.5012	4.9083	0.5148	0.3116	0.6999	0.0632	0.0948	0.4109	1.8107	2.3119	6.7552	5.6534	0.4109	0.0948	0	0.009	0.727	6.6152	5.3915	11.1984	0.0452	0.0948	0.0316	6.0237	5.2741	0.0452	0.4922	0.0587	0.1806	0.0948	0.4832	0.28	0.0768	0.6909	0.1084	0.5328	0.0316	0.009	0.0722	0.0406	0.0181	0.009	0.0135	0.0135
Bacteria;Firmicutes;Clostridia;Clostridiales;Lachnospiraceae;KE159605_g	KE159605_g	0.009	0	0.0135	0	0.0181	0.0045	0.0316	0.0135	0.0316	0	0	0.0181	0	0.0271	0.0135	0.0542	0.0271	0.0271	0.009	0.0045	0	0.0135	0.009	0.0181	0	0	0.009	0.0993	0.0361	0	0.0045	0.0181	0.0045	0	0.0135	0.0045	0.0181	0.0135	0.0135	0.1716	0.0226	0.0045	0	0.0045	0	0.0181	0	0.0135
Bacteria;Firmicutes;Clostridia;Clostridiales;Lachnospiraceae;KE159628_g	KE159628_g	0.1355	0.0497	0.4832	0.0813	0.0361	0.0135	0.1264	0.0135	0.149	0.0045	0.009	0.0271	0.0045	0.0045	1.165	2.5016	0.289	0.2664	0.0135	0.0135	0.0181	0.2845	0.0542	0.1761	0.0135	0.0497	0.0135	1.0431	1.445	0.009	0.0722	0.4064	1.2372	0.0316	0.736	0.158	0.0587	0.4832	0.1039	0.0722	0	0	0.009	0.1851	0.0226	0.0045	0.0135	0.0406
Bacteria;Firmicutes;Clostridia;Clostridiales;Lachnospiraceae;KE159797_g	KE159797_g	0.0045	0	0.009	0	0.0497	0.0045	0.0813	0.0045	0.0135	0	0.0135	0.0903	0	0.0135	0.0271	0.0135	0.009	0.0045	0.009	0	0.0135	0	0.0135	0.0497	0	0	0.0045	0.0271	0.0045	0.009	0	0.009	0.0135	0.0045	0.0271	0.0045	0.0452	0	0.009	0.0135	0	0.0135	0	0.0045	0	0	0	0
Bacteria;Firmicutes;Clostridia;Clostridiales;Lachnospiraceae;KE159810_g	KE159810_g	0.0587	0.6728	0.0226	0.0768	1.4043	3.784	0.4696	0.1851	0.9302	0.3793	0.0497	0.8941	1.5533	0.3025	0.1626	0.2213	4.7232	0.5148	0.1039	0.1851	0.009	0.4109	0.1174	1.305	0	0.0406	0	0.6593	0.6683	0.0181	0.2167	0.0406	0.0587	0.0045	0.0768	0.7721	0.009	0.7586	0.1309	0.1806	0.009	0.0045	0.0316	0.2167	0.0361	0.14	0.0316	0.0271
Bacteria;Firmicutes;Clostridia;Clostridiales;Ruminococcaceae;KE993550_g	KE993550_g	0	0	0	0	0	0	0	0	0.009	0	0	0	0	0	0	0	0	0	0.0045	0	0	0	0	0	0	0	0	0	0	0	0	0	0	0	0	0	0	0	0	0	0	0	0	0	0	0.0135	0	0
Bacteria;Firmicutes;Clostridia;Clostridiales;Lachnospiraceae;Kineothrix	Kineothrix	0.2484	0	0.0406	0.1761	0.149	0.3567	0.1761	0.2348	0.8083	0.0452	0.0768	0.1806	0.2077	0.0452	0.298	0.2619	0.8083	0.1671	0.0226	0.2529	0.0135	0.4741	2.1629	0.8354	0.0813	0.1039	0.0045	0.4651	0.2258	0.0316	0.6457	0.438	0.1084	0.0316	0.3928	0.0677	0.3928	2.3255	0.4064	2.7906	0.0316	0.4019	0.0993	0.0045	0.009	0.0226	0.009	0.0542
Bacteria;Proteobacteria;Gammaproteobacteria;Enterobacterales;Enterobacteriaceae;Klebsiella	Klebsiella	0	0	0	0	0	0	0	0	0.0226	0	0	0	0	0	0	0	0	0	0	0	0	0	0	0	0	0	0.0045	0	0	0	0	0	0	0	0.1039	0	0	0	0	0	0	0	0	0	0	0	0	0
Bacteria;Actinobacteria;Actinobacteria_c;Micrococcales;Micrococcaceae;Kocuria	Kocuria	0	0	0	0	0	0	0	0	0	0.0045	0	0.0045	0	0	0	0	0	0	0	0	0	0	0	0	0	0	0	0	0	0	0	0	0	0	0	0	0	0	0	0	0	0	0	0	0	0	0	0
Bacteria;Proteobacteria;Alphaproteobacteria;Rhodospirillales;Rhodospirillaceae;LARJ_g	LARJ_g	0.0135	0.2032	0.429	0.0226	0.0677	0.009	0.0948	0.0361	0.0316	0.1129	0.0135	0.0452	0.1626	0.0045	0.0045	0.0316	0.0181	0.0226	0.0361	0.009	0.0271	0.1039	0.009	0	0.0181	0.0135	0.0587	0	0.0045	0.0316	0	0.0135	0	0.0497	0	0.0813	0.1851	0.0271	0.0135	0.009	0.1671	0.1671	0.0316	0.0452	0.5735	0.6457	1.165	0.2303
Bacteria;Firmicutes;Clostridia;Clostridiales;Lachnospiraceae;LLKB_g	LLKB_g	0.0361	0.009	0.0226	0.0677	0.0632	0.0045	0.1309	0.0135	0.0722	0.0181	0.0045	0.0135	0.1084	0.2077	0.0722	0.1084	0.5644	0.0768	0.0316	0.009	0.0045	0.1535	0.1851	0.0181	0.0722	0.0722	0.009	0.2348	0.1851	0.0135	0.1084	0.0271	0.0587	0	0.0316	0.0768	0.0497	0.1761	0.0497	0.2213	0.0135	0.0271	0.0271	0.0316	0	0	0	0
Bacteria;Firmicutes;Clostridia;Clostridiales;Ruminococcaceae;LT629951_g	LT629951_g	0	0	0	0	0	0	0	0	0	0	0	0	0	0	0	0	0	0	0	0	0	0	0	0.0045	0	0	0	0	0	0	0	0	0	0	0	0	0	0	0	0	0	0	0	0	0	0	0	0
Bacteria;Firmicutes;Clostridia;Clostridiales;Lachnospiraceae;Lachnoclostridium	Lachnoclostridium	0	0	0	0	0	0	0	0	0	0	0	0	0	0	0	0	0	0	0	0	0	0	0	0	0	0	0	0	0.0045	0	0	0	0	0	0	0	0	0	0	0	0	0	0	0	0	0	0	0
Bacteria;Firmicutes;Clostridia;Clostridiales;Lachnospiraceae;Lachnospira	Lachnospira	0.2484	0.0677	0.289	0.0813	0.0226	0	0	0.0858	0.0677	0.0677	0.5328	0.2438	0.0316	0.1129	1.034	0.8218	0	0	0.0045	0	0	0.0542	0.0452	1.0657	0.0497	0.0722	0	0.0677	0.3567	0	0	0.009	0.0045	0.0181	0.009	0	0	0.0632	0	0	0.0271	0	0.0316	0	0.0135	0.0181	0	0.0181
Bacteria;Firmicutes;Clostridia;Clostridiales;Lachnospiraceae;Lachnospiraceae_uc	Lachnospiraceae_uc	4.4432	0.3793	2.1223	2.9712	0.9889	1.5759	1.6572	0.8354	0.7767	0.2122	0.9618	2.33	0.8805	1.1289	1.9371	2.4519	1.4675	0.2167	0.0903	0.0542	0.1806	1.6436	1.6482	2.339	0.1445	0.8038	0.1716	1.4991	1.1244	0.158	1.5759	1.7972	1.752	0.3658	2.0275	1.4133	0.3567	2.7951	1.4675	0.876	0.9799	0.8896	0.5825	0.3071	0.0722	0.0497	0.0948	0.1671
Bacteria;Firmicutes;Clostridia;Clostridiales;Lachnospiraceae;Lachnotalea	Lachnotalea	0	0	0	0	0	0	0	0	0	0	0	0	0	0	0	0.0045	0	0	0	0	0	0	0	0	0	0	0	0	0	0	0	0	0	0	0	0	0	0	0	0	0	0	0	0	0	0	0	0
Bacteria;Firmicutes;Bacilli;Lactobacillales;Lactobacillaceae;Lactobacillaceae_uc	Lactobacillaceae_uc	0	0	0	0	0	0	0	0	0	0	0	0	0	0	0	0	0	0	0.009	0	0	0	0	0	0	0	0	0	0	0	0	0	0	0	0	0	0	0	0	0	0	0	0	0	0	0	0	0
Bacteria;Firmicutes;Bacilli;Lactobacillales;Lactobacillaceae;Lactobacillus	Lactobacillus	0.0181	0.0361	0.1174	0.0497	0.0271	0.0316	0.1671	0.149	0.1897	0.1987	0.0632	0.1084	0.1174	0.2213	0.009	0.009	2.3164	1.7656	2.2216	0.7089	0.8038	0.0226	3.9827	1.3953	0.14	0.5644	0.0271	0.2438	0.1806	0.578	1.3276	0.8715	0.0271	0.0316	0.0542	0.3748	2.4293	0.0452	0.0452	0.2754	0.0181	0.009	0.0632	0.009	0	0.009	0	0.0316
Bacteria;Firmicutes;Bacilli;Lactobacillales;Streptococcaceae;Lactococcus	Lactococcus	0	0	0	0	0	0	0	0	0	0	0	0	0	0	0.009	0	0	0	0	0	0	0	0	0	0	0	0	0	0	0	0	0	0	0	0	0	0	0	0	0	0	0	0	0	0	0	0	0
Bacteria;Actinobacteria;Actinobacteria_c;Corynebacteriales;Lawsonella_f;Lawsonella	Lawsonella	0	0	0	0	0.0135	0	0	0	0	0.0135	0.009	0.0045	0	0	0	0	0	0	0	0	0	0	0	0	0	0	0	0	0	0	0	0	0	0	0	0	0	0	0	0	0	0	0	0	0	0	0	0
Bacteria;Actinobacteria;Actinobacteria_c;Micrococcales;Microbacteriaceae;Leifsonia	Leifsonia	0	0	0	0	0.009	0	0	0	0	0	0	0	0	0	0	0	0	0	0	0	0	0	0	0	0	0	0	0	0	0	0	0	0	0	0	0	0	0	0	0	0	0	0	0	0	0	0	0
Bacteria;Firmicutes;Clostridia;Clostridiales;Lachnospiraceae;Marvinbryantia	Marvinbryantia	0.0316	0.0542	0.0406	0.0316	0.0542	0.0226	0.0452	0.009	0.0226	0.0045	0	0	0	0.158	0.0135	0	0.0181	0.0045	0.009	0	0.009	0.0316	0.0045	0.0045	0.0045	0	0	0.0587	0.0271	0.0181	0.0361	0	0	0	0.0452	0.0768	0.0226	0.0045	0.009	0	0.0181	0	0	0	0	0	0	0.0045
Bacteria;Proteobacteria;Betaproteobacteria;Burkholderiales;Oxalobacteraceae;Massilia	Massilia	0	0	0.0135	0	0	0	0	0	0	0	0	0	0	0	0	0	0	0	0	0	0	0	0	0	0	0	0	0	0	0	0	0	0	0	0	0	0	0	0	0	0	0	0	0	0	0	0	0
Bacteria;Firmicutes;Clostridia;Clostridiales;Ruminococcaceae;Massilioclostridium	Massilioclostridium	0.009	0.009	0.0135	0	0	0.0226	0.0045	0.009	0	0	0	0.0135	0	0	0.009	0.009	0.0045	0.0181	0	0	0.009	0	0	0.0045	0	0.0045	0	0	0.0226	0	0.0271	0	0.0045	0	0.0045	0.009	0	0.0271	0.0135	0.0045	0.0045	0	0	0.0045	0	0	0	0
Bacteria;Firmicutes;Negativicutes;Veillonellales;Veillonellaceae;Megasphaera	Megasphaera	0	0	0	0	0	0	0	0	0	0	0	0	0	0	0	0	0	0	0	0	0	0	0	0	0	0	0	0	0	0	0	0	0	0.0045	0	0	0	0	0	0	0	0	0	0	0	0	0	0
Bacteria;Proteobacteria;Betaproteobacteria;Burkholderiales;Comamonadaceae;Melaminivora	Melaminivora	0	0	0	0	0	0	0	0	0	0.0045	0	0	0	0	0	0	0	0	0	0	0	0	0	0	0	0	0	0	0	0	0	0	0	0	0	0	0	0	0	0	0	0	0	0	0	0	0	0
Bacteria;Proteobacteria;Alphaproteobacteria;Rhizobiales;Phyllobacteriaceae;Mesorhizobium	Mesorhizobium	0	0.0045	0	0	0	0.009	0	0	0	0	0	0	0	0	0	0	0	0	0	0	0	0	0	0	0	0	0	0	0	0	0	0	0	0	0	0	0	0	0	0	0	0	0	0	0	0	0	0
Bacteria;Proteobacteria;Alphaproteobacteria;Rhizobiales;Methylobacteriaceae;Methylobacterium	Methylobacterium	0	0.009	0	0	0.0045	0	0	0	0	0	0.0271	0	0	0	0	0	0	0	0	0	0	0	0	0	0	0	0	0	0.009	0	0	0	0.0045	0	0.0045	0	0	0	0	0	0	0	0	0	0	0	0	0
Bacteria;Actinobacteria;Actinobacteria_c;Micrococcales;Microbacteriaceae;Microbacterium	Microbacterium	0	0	0	0	0	0	0	0	0	0	0	0.0045	0	0	0	0	0	0	0	0	0	0	0	0	0	0	0	0	0	0	0	0	0	0	0	0	0	0	0	0	0	0	0	0	0	0	0	0
Bacteria;Actinobacteria;Actinobacteria_c;Micrococcales;Micrococcaceae;Micrococcus	Micrococcus	0	0	0	0	0	0	0	0	0	0	0.009	0	0	0	0	0	0	0	0	0	0	0	0	0	0	0	0	0	0	0	0	0	0	0	0	0	0	0	0	0	0	0	0	0	0	0	0	0
Bacteria;Proteobacteria;Alphaproteobacteria;Rhizobiales;Methylobacteriaceae;Microvirga	Microvirga	0	0	0	0	0	0	0	0	0	0	0.0045	0	0	0	0	0	0	0	0	0	0	0	0	0	0	0	0	0	0	0	0	0	0	0	0	0	0	0	0	0	0	0	0	0	0	0	0	0
Bacteria;Firmicutes;Clostridia;Clostridiales;Lachnospiraceae;Mobilitalea	Mobilitalea	0	0	0	0	0	0	0	0	0	0	0	0	0	0	0.0045	0.0045	0	0	0	0	0	0	0	0	0	0	0	0	0	0	0	0	0	0	0	0	0	0	0	0	0	0	0	0	0	0	0	0
Bacteria;Firmicutes;Clostridia;Clostridiales;Ruminococcaceae;Monoglobus	Monoglobus	0.0045	0	0	0	0	0	0	0	0.0045	0.0045	0	0	0.0181	0	0.0045	0	0.009	0	0	0	0	0	0	0	0.009	0	0	0	0	0.0045	0	0.0406	0	0	0	0	0	0	0.0045	0	0	0	0	0	0	0	0	0
Bacteria;Firmicutes;Clostridia;Clostridiales;Lachnospiraceae;Moryella	Moryella	0	0	0	0	0	0	0	0	0	0	0	0.0045	0	0	0	0	0	0	0	0.0135	0	0	0	0	0	0	0	0	0	0	0	0	0	0	0	0	0	0	0	0	0	0	0	0	0	0	0	0
Bacteria;Deferribacteres;Deferribacteres_c;Deferribacterales;Deferribacteraceae;Mucispirillum	Mucispirillum	0.3838	0.0271	0.0722	0.0903	0.0181	0.158	0.0181	0.0045	0.0226	0	0.1942	0.1445	0.0542	0.009	0.0361	0.0135	0.2348	0.0135	0.0045	0.0045	0.0045	0.3206	0.3161	6.1501	0	0	0	0.0813	0.0858	0.009	0.0045	0.0135	0.0226	0.0181	0.0858	0.0271	0.0316	4.3529	0.4786	2.1268	0	0	0	0.0181	0.0045	0.009	0.0045	0.0045
Bacteria;Bacteroidetes;Bacteroidia;Bacteroidales;Muribaculaceae;Muribaculaceae_uc	Muribaculaceae_uc	3.5356	14.2554	8.8233	7.4596	9.4148	4.2581	8.4485	10.0695	1.7746	5.3599	3.6305	5.2831	4.091	2.5287	2.0184	0.0587	2.4655	5.2922	4.1046	1.0657	4.6735	2.7499	3.7524	2.7003	0.867	1.2282	3.0976	1.5804	0.7721	5.0709	2.9396	3.3731	7.8931	4.3755	5.6895	5.4547	11.6093	1.9868	7.3557	7.6492	2.2894	1.3682	5.6669	2.7725	4.2265	4.1859	3.1202	8.1595
Bacteria;Bacteroidetes;Bacteroidia;Bacteroidales;Muribaculaceae;Muribaculum	Muribaculum	9.7986	42.1431	26.6278	21.2499	27.0794	12.1286	15.6191	25.8557	5.0393	5.6173	8.6743	12.3183	5.2199	3.7027	13.7858	0.6728	5.3779	8.7826	11.6545	2.8764	8.9994	5.6895	7.5183	6.841	6.123	4.7548	13.0498	0.4606	1.0566	36.2549	25.0881	17.9762	10.932	6.9674	17.0595	13.1807	29.31	4.967	15.5423	22.171	3.7388	9.627	21.9317	7.2112	17.6014	17.353	10.5121	28.3257
Bacteria;Firmicutes;Clostridia;Clostridiales;Lachnospiraceae;Murimonas	Murimonas	0	0	0.0135	0	0	0	0	0	0.0181	0	0.009	0	0	0	0	0	0	0	0	0	0	0	0	0	0	0	0	0.0045	0	0	0	0	0	0	0.2393	0.0226	0	0	0	0	0	0	0	0	0	0	0	0
Bacteria;Firmicutes;Negativicutes;Veillonellales;Veillonellaceae;Negativicoccus	Negativicoccus	0	0	0.009	0	0	0	0	0	0	0	0	0	0	0	0	0	0	0	0	0	0	0	0	0	0	0	0	0	0	0	0	0	0	0	0	0	0	0	0	0	0	0	0	0	0	0	0	0
Bacteria;Firmicutes;Clostridia;Clostridiales;Ruminococcaceae;Neglecta	Neglecta	0.0045	0	0	0	0.0045	0.009	0.0181	0	0.0045	0.0045	0	0	0	0	0.1129	0.1129	0.1039	0	0.0045	0.0316	0.0181	0	0.0271	0	0	0	0.0181	0.0271	0.0045	0	0	0.1174	0	0	0	0	0	0.0045	0	0	0	0	0	0.0135	0.0271	0.0271	0	0.009
Bacteria;Proteobacteria;Betaproteobacteria;Neisseriales;Neisseriaceae;Neisseria	Neisseria	0	0	0	0	0.0045	0	0	0	0	0	0	0.0406	0	0	0	0	0	0	0	0	0	0	0	0	0	0.009	0	0.0135	0	0	0	0.0045	0	0.0135	0.0271	0	0	0	0	0	0	0	0	0	0	0	0	0
Bacteria;Bacteroidetes;Bacteroidia;Bacteroidales;Odoribacteraceae;Odoribacter	Odoribacter	0.5599	0.5057	1.2418	0.3025	1.034	1.2914	0.4109	0.5554	0.3206	0.1219	3.9781	0.4199	0.6999	4.7458	0	0	1.5804	0.5057	0.14	0.1626	0.1174	0.7315	0.7992	0.6909	0.0361	0.289	0.0632	2.5783	4.818	0	0	0.009	0.5554	0.7857	1.3637	0.3071	0.7586	5.2064	0.447	1.1514	0.2529	1.454	0.2122	1.1153	0.447	0.289	0.6818	1.8649
Bacteria;Bacteroidetes;Bacteroidia;Bacteroidales;Odoribacteraceae;Odoribacteraceae_uc	Odoribacteraceae_uc	0.0181	0.0497	0.0452	0.0045	0.0406	0.0045	0.0181	0.0226	0	0	0.0271	0.009	0.0045	0.0135	0	0	0.0181	0.0271	0	0	0.0135	0.0316	0.0045	0	0	0	0	0	0.009	0	0	0	0.0135	0	0.009	0.0226	0.0271	0.0135	0.009	0.0316	0	0.0226	0	0.0406	0.0135	0.009	0.009	0.0722
Bacteria;Actinobacteria;Coriobacteriia;Coriobacteriales;Coriobacteriaceae;Olsenella	Olsenella	0	0	0	0	0	0	0	0	0	0	0	0	0.0045	0	0	0	0	0	0	0	0	0	0	0	0	0	0	0	0	0	0	0	0.0045	0	0	0.0226	0	0	0	0	0	0	0	0	0	0.009	0	0
Bacteria;Firmicutes;Clostridia;Clostridiales;Lachnospiraceae;Oribacterium	Oribacterium	0	0	0	0	0	0	0	0	0	0.0045	0	0	0	0	0	0	0	0	0	0	0	0	0	0	0	0	0	0	0	0	0	0	0	0	0	0	0	0	0	0	0	0	0	0	0	0	0	0
Bacteria;Firmicutes;Clostridia;Clostridiales;Ruminococcaceae;Oscillibacter	Oscillibacter	5.4863	0.6457	0.8083	2.5783	3.7524	8.7284	1.9101	2.1132	0.8173	0.1851	1.3411	2.3706	0.7541	2.2758	3.3956	8.9316	1.594	0.4922	0.1671	0.1851	0.1987	4.0098	1.6256	4.1813	0.6457	1.1424	0.1671	4.1452	2.6009	0.718	2.759	5.7753	1.4991	0.3883	2.0184	1.3456	0.1355	3.7749	1.0024	0.8579	0.727	1.7114	0.5328	0.8444	0.289	0.2845	0.1445	0.429
Bacteria;TM6;TM6_c;Babela_o;PAC000133_f;PAC000133_g	PAC000133_g	0	0	0	0	0	0	0	0	0	0	0	0	0	0	0	0	0.0045	0	0	0	0	0	0	0	0	0	0	0	0	0	0	0	0	0	0	0	0	0	0	0	0	0	0	0	0	0	0	0
Bacteria;Bacteroidetes;Bacteroidia;Bacteroidales;Muribaculaceae;PAC000186_g	PAC000186_g	1.901	12.2821	5.5541	4.818	9.2477	4.6645	9.3425	12.6389	0.5283	15.0592	5.9604	7.5183	7.0261	2.917	0.009	0.0181	6.1004	12.4944	8.9632	5.2741	6.1501	13.2484	7.13	3.4092	0.9753	3.9059	2.8899	2.7409	3.3008	22.4826	28.1947	31.0395	7.7802	7.0396	4.529	8.8187	6.0553	2.7228	8.8368	3.6214	9.925	0.6547	5.4231	6.7145	6.6468	9.0761	16.2016	9.9657
Bacteria;Bacteroidetes;Bacteroidia;Bacteroidales;Muribaculaceae;PAC000187_g	PAC000187_g	0	0.0722	0.0497	0	0	0	0	0.0497	0	0	0	0	0	0	0	0	0	0	0.0135	0	0	0	0	0.0316	0	0	0	0	0	0	0	0	0	0	0	0	0	0	0	0.0452	0	0	0	0	0	0	0	0
Bacteria;Firmicutes;Clostridia;Clostridiales;Lachnospiraceae;PAC000194_g	PAC000194_g	0	0	0	0	0	0	0	0	0	0	0	0	0	0	0	0	0	0	0	0	0	0	0	0	0	0	0	0	0	0	0	0	0	0	0	0	0	0	0	0.0045	0	0	0	0	0	0	0	0
Bacteria;Firmicutes;Clostridia;Clostridiales;Lachnospiraceae;PAC000196_g	PAC000196_g	0	0	0	0	0	0	0	0.0045	0	0	0	0	0	0	0.0045	0.0045	0	0	0	0	0	0	0	0	0	0	0	0	0	0	0.0045	0	0	0	0	0	0	0	0.009	0	0	0.0135	0	0	0	0	0.0045	0
Bacteria;Tenericutes;Mollicutes;PAC001057_o;PAC000197_f;PAC000197_f_uc	PAC000197_f_uc	0	0	0	0	0	0	0	0	0	0	0	0	0.009	0	0	0	0	0	0	0	0	0	0	0	0	0	0	0	0	0	0	0	0	0	0	0	0	0	0.0045	0	0	0	0	0	0	0	0	0
Bacteria;Tenericutes;Mollicutes;PAC001057_o;PAC000197_f;PAC000197_g	PAC000197_g	0	0	0	0	0	0	0.009	0	0	0	0	0	0	0	0	0.0045	0.0045	0	0	0	0	0	0	0	0	0	0	0	0	0.0045	0	0	0	0	0	0	0	0	0	0	0	0	0.0045	0	0	0	0	0
Bacteria;Bacteroidetes;Bacteroidia;Bacteroidales;Muribaculaceae;PAC000198_g	PAC000198_g	1.3501	6.5384	4.7684	3.3053	6.6558	4.4342	5.1747	6.5565	2.3977	2.7364	2.7409	3.3099	3.2286	2.5919	1.6888	0.8128	2.9486	3.7208	3.6621	1.3456	2.5603	1.8152	3.9691	3.9556	1.6572	1.9733	2.2216	2.926	1.007	5.1251	4.1181	5.0438	6.0101	2.8267	2.908	5.3057	7.8299	2.2758	6.0824	5.5766	2.5242	1.5308	4.3304	3.197	2.9712	2.4293	2.619	7.2519
Bacteria;Firmicutes;Clostridia;Clostridiales;Lachnospiraceae;PAC000656_g	PAC000656_g	0	0	0	0.0045	0.0497	0	0.6773	0.0542	0	0	0	0	0.3025	0	0.009	0	0.0316	0	0.0361	0	0	0	0.0903	0.0045	0.0497	0.1129	0	0.0135	0.0045	0	0	0	0	0.0542	0	0.0452	0	0	0.009	0	0.0045	0	0	2.2126	0.1761	0.0722	0.3658	0.1355
Bacteria;Firmicutes;Clostridia;Clostridiales;Ruminococcaceae;PAC000661_g	PAC000661_g	0.0406	0.3748	0.1129	0.1942	0.7451	0.6593	0.7225	0.4199	1.4585	1.6933	0.1761	0.6773	0.9392	0.4741	0.3206	0.5599	0.9257	0.8218	2.0636	0.5554	0.2032	0.2303	0.4651	0.5509	4.8	2.9486	2.5648	0.2077	0.5103	1.5849	0.5057	1.8514	2.2623	2.0952	0.8354	1.454	2.8764	1.2147	2.3887	0.9121	0.3748	4.4794	1.4133	2.4293	1.9417	1.156	3.2241	1.5127
Bacteria;Firmicutes;Clostridia;Clostridiales;Lachnospiraceae;PAC000663_g	PAC000663_g	0	0	0	0	0	0	0	0	0	0	0	0	0	0	0	0	0	0	0	0	0	0	0	0	0.009	0	0	0	0	0	0	0	0	0	0.0226	0	0	0	0.0045	0.0316	0	0	0.0045	0	0	0	0	0
Bacteria;Firmicutes;Clostridia;Clostridiales;Lachnospiraceae;PAC000664_g	PAC000664_g	4.1949	0.429	0.9121	1.901	2.3074	7.8479	4.1633	3.215	0.6909	0.2213	1.3501	5.5134	1.1153	3.9646	2.7274	8.2453	1.025	0.5238	0.2077	0.1626	0.569	1.8197	5.098	10.6024	0.438	6.7416	0.4651	5.7347	2.7138	0.7315	6.4526	4.6645	5.3463	0.569	1.5533	9.8754	0.3567	7.3964	2.33	4.0278	1.9642	1.6211	4.8361	3.802	0.1129	0.0858	0.1626	0.3206
Bacteria;Firmicutes;Clostridia;Clostridiales;Lachnospiraceae;PAC000671_g	PAC000671_g	0.3522	0.0271	0.149	0.1626	0.1897	0.1626	0.1716	0.0497	0.0587	0	0.0135	0.5735	0.0361	0.0542	0.0316	0.0271	0.0587	0.0361	0.009	0	0	0.0722	0.0542	0.1219	0	0.0226	0.009	0.1174	0.0135	0.0045	0.0181	0.0813	0.1355	0.0181	0.0316	0.0993	0.5193	0.0677	0.0632	0.4109	0.0226	0.0226	0.0813	0	0	0	0	0
Bacteria;Firmicutes;Clostridia;Clostridiales;Ruminococcaceae;PAC000672_g	PAC000672_g	0	0.0271	0.0316	0.009	0	0	0	0	0.0316	0.0181	0	0.0948	0.0045	0.0045	0.0135	0	0.0135	0.009	0.0181	0	0	0	0.0226	0.009	0	0.1174	0.0045	0	0.0271	0.0045	0	0.0542	0.009	0.0226	0.0135	0.0316	0	0	0	0.0045	0	0	0	0.0316	0.0135	0.0135	0.0768	0.009
Bacteria;Firmicutes;Clostridia;Clostridiales;Lachnospiraceae;PAC000673_g	PAC000673_g	0	0	0	0	0	0	0	0	0	0.0045	0	0	0.0045	0	0	0	0.0406	0	0	0	0	0	0.0045	0	0	0.009	0	0.0045	0.009	0	0	0	0	0	0	0	0	0	0	0	0	0	0	0	0	0	0	0
Bacteria;Saccharibacteria_TM7;Saccharimonas_c;Saccharimonas_o;Saccharimonas_f;PAC000677_g	PAC000677_g	0.1129	0.0993	0.0903	0.1309	0.0632	0.0226	0.0768	0.0768	0.1987	0.0406	0.0768	0.3161	0.0813	0.0316	0	0	0.14	0.14	0.0542	0.0316	0.0226	0.0587	0.0948	0.2032	0.0226	0.0677	0.1174	0.1761	0.0948	0	0	0	0.7451	0.0722	0.3161	0.2935	0.3025	0.4606	0.2393	0.2122	0.1309	0.1129	0.1671	0.0677	0.0406	0.0722	0.0181	0.14
Bacteria;Firmicutes;Clostridia;Clostridiales;Lachnospiraceae;PAC000678_g	PAC000678_g	0	0	0	0	0	0	0	0	0	0	0	0.0045	0	0	0	0	0	0	0	0.009	0	0	0.0045	0	0	0	0	0	0	0	0.0226	0.0045	0	0	0	0	0	0	0	0	0	0	0	0.0226	0	0.009	0	0
Bacteria;Bacteroidetes;Bacteroidia;Bacteroidales;Muribaculaceae;PAC000679_g	PAC000679_g	0	0	0	0	0	0	0	0	0	0	0	0	0	0	0	0	0	0	0	0	0	0	0	0	0	0	0	0	0	0	0	0	0.009	0	0	0	0	0	0.009	0	0	0	0	0	0	0	0	0
Bacteria;Firmicutes;Clostridia;Clostridiales;Ruminococcaceae;PAC000683_g	PAC000683_g	0	0	0	0.0045	0.0045	0	0.009	0	0.14	0.1355	0.0045	0.009	0.1851	0	0	0	0	0	0.1219	0.0497	0	0	0.0045	0	0.0181	0	0	0	0	0	0	0	0.0135	0.0135	0	0.0406	0.2484	0	0.0135	0.009	0.009	0.8038	0.0406	0.0316	0.0587	0.0677	0.0271	0.0813
Bacteria;Firmicutes;Erysipelotrichi;Erysipelotrichales;Erysipelotrichaceae;PAC000687_g	PAC000687_g	0	0	0	0	0	0	0	0	0	0	0	0	0	0	0	0	0	0	0	0	0	0	0	0	0	0	0	0.0045	0	0	0	0	0	0	0	0	0	0	0	0	0	0	0	0	0	0	0	0
Bacteria;Firmicutes;Clostridia;Clostridiales;Lachnospiraceae;PAC000692_g	PAC000692_g	0.3341	0.0361	0.1535	0.2348	0.1174	0.2077	0.2077	0.0813	0.0587	0.0271	0.0226	0.2484	0.0722	0.7315	0.2845	0.1806	0.0993	0.0858	0.0271	0.0226	0.0677	0.4606	0.0813	0.1806	0	0.0271	0	0.1806	0.0993	0	0.0903	0.0632	0.1355	0.0497	0.1264	0.1309	0.6231	0.1309	0.0722	0.1309	0.0632	0.009	0.0452	0.0135	0.0135	0.0135	0	0.0452
Bacteria;Firmicutes;Clostridia;Clostridiales;Lachnospiraceae;PAC000718_g	PAC000718_g	0	0	0	0	0	0	0.0045	0	0	0	0	0	0	0	0	0	0	0	0	0	0	0	0	0	0	0	0	0	0	0	0	0	0	0	0	0	0	0	0	0	0	0	0	0	0	0	0	0
Bacteria;Firmicutes;Clostridia;Clostridiales;Lachnospiraceae;PAC000720_g	PAC000720_g	0.0406	0.0271	0.0361	0.0135	0.0181	0.0813	0.0361	0.0271	0.0632	0.0271	0.0722	0.2213	0.0361	0.0452	0.2258	0.1355	0.1264	0.0452	0	0.009	0	0.1309	0.0677	0.0135	0.149	0.0316	0.0045	0.0587	0.0271	0.0497	0.1671	3.9465	0.1219	0	0.0135	0	0	0.0271	0.0045	0.0813	0.0542	0.0045	0.0226	0.009	0	0	0	0.0135
Bacteria;Firmicutes;Clostridia;Clostridiales;Ruminococcaceae;PAC000748_g	PAC000748_g	0	0.009	0	0.0045	0	0.0226	0	0.0045	0.009	0	0	0.0045	0.0226	0	0	0	0.0135	0.0316	0.0135	0.0045	0	0	0.0135	0.009	0.0181	0.0045	0	0	0	0.0045	0	0	0.0135	0	0.009	0.0045	0.009	0	0.0316	0.0045	0.0226	0	0.009	0.009	0.009	0.009	0.009	0
Bacteria;Actinobacteria;Coriobacteriia;Coriobacteriales;Coriobacteriaceae;PAC001041_g	PAC001041_g	0	0	0	0	0	0	0	0	0	0	0	0	0	0	0	0	0	0	0	0	0	0.0045	0	0	0	0	0	0	0	0	0	0	0	0	0	0	0	0	0	0	0	0	0	0	0	0	0	0
Bacteria;Firmicutes;Clostridia;Clostridiales;Lachnospiraceae;PAC001043_g	PAC001043_g	1.3727	0.0497	0.3748	0.4109	0.3838	0.6186	0.2935	0.1897	0.2619	0.0632	0.6638	0.9076	0.2032	0.9618	0.4019	0.5012	0.5103	0.0903	0.0497	0.0226	0.0181	0.28	0.3522	0.4064	0.1219	0.2574	0.0542	0.3703	0.2167	0.0587	0.298	0.5057	0.4064	0.1174	0.4786	0.1626	0.14	0.5328	0.3703	0.7631	0.447	0.0452	0.1129	0.14	0.0226	0.0135	0.009	0.0452
Bacteria;Firmicutes;Clostridia;Clostridiales;Lachnospiraceae;PAC001046_g	PAC001046_g	0	0	0	0	0	0	0	0	0	0	0	0.0135	0	0	0	0	0	0	0	0	0	0	0	0	0	0	0	0	0	0	0	0	0	0	0	0	0	0	0	0	0	0	0	0	0	0	0	0
Bacteria;Tenericutes;Mollicutes;PAC001057_o;PAC001057_f;PAC001057_f_uc	PAC001057_f_uc	0	0	0	0	0	0	0.0181	0	0	0	0	0	0	0	0	0	0	0	0	0	0	0	0	0	0	0	0	0	0	0	0	0	0	0	0	0	0	0	0	0	0	0	0	0	0	0	0	0
Bacteria;Bacteroidetes;Bacteroidia;Bacteroidales;Muribaculaceae;PAC001063_g	PAC001063_g	0.2845	1.3772	1.1966	0.8173	0.0226	0.1264	0.0406	0.0768	0.0497	0.0813	0.2348	0.2484	0.0632	1.0702	0.009	0	0.2754	0.3883	0.4741	0.1535	0.1264	0.1942	0.1671	0.3928	0.149	0.158	0.158	0.6141	1.174	1.2689	1.174	0.2077	0.9076	0.1445	1.2147	0.7857	1.3998	0.2574	0.8354	1.0973	0.6683	0.009	0.3206	0.0587	0.2213	0.2709	0.0632	0.6006
Bacteria;Bacteroidetes;Bacteroidia;Bacteroidales;Muribaculaceae;PAC001066_g	PAC001066_g	0.149	0.3567	0.1897	0.2032	0.1897	0.3703	0.2167	0.2754	0.3522	0.8625	0.28	0.3703	0.596	0.6593	0.0045	0	0.2032	0.4019	0.3793	0.0722	0.2393	0.1174	0.447	0.2709	0.1219	0.289	0.0722	0.447	0.3251	0	0.0045	0	0.289	0.1671	0.3296	0.3296	0.3387	0.2167	0.438	0.2167	0.1445	0.28	0.3883	0.1942	0.14	0.14	0.0948	0.4561
Bacteria;Bacteroidetes;Bacteroidia;Bacteroidales;Muribaculaceae;PAC001068_g	PAC001068_g	1.9371	2.5151	1.761	3.0028	2.759	1.2553	1.9868	2.6641	1.6211	1.4179	1.2598	1.8514	1.3546	2.199	0	0	2.1223	3.2421	2.0997	0.9302	2.5738	1.4675	3.9962	3.5853	0.6006	1.3366	1.3411	3.9059	1.174	0.0045	0	0	6.701	2.3842	1.5533	4.4342	5.4276	1.9507	2.8538	5.1206	2.4068	0.0768	2.5061	0.5193	0.4515	0.4245	0.2754	1.0611
Bacteria;Bacteroidetes;Bacteroidia;Bacteroidales;Muribaculaceae;PAC001073_g	PAC001073_g	0	0	0.0045	0	0	0	0	0	0	0.0045	0	0	0	0	0	0	0	0	0.009	0	0	0	0	0	0	0	0	0	0	0	0	0	0	0	0.0045	0	0	0	0.0181	0	0	0	0	0	0	0	0	0
Bacteria;Bacteroidetes;Bacteroidia;Bacteroidales;Muribaculaceae;PAC001074_g	PAC001074_g	0	0.0045	0.0452	0	0.0632	0.009	0.0271	0.0993	0	0.0406	0	0.009	0	0	0	0	0	0	0.0361	0	0	0	0	0	0	0.0181	0.009	0	0	0	0.2348	0.0271	0	0.0045	0.0135	0	0	0	0	0.0045	0.0045	0	0	0	0	0.0181	0	0
Bacteria;Firmicutes;Clostridia;Clostridiales;Lachnospiraceae;PAC001090_g	PAC001090_g	0	0.0045	0	0	0.0135	0.0135	0.0181	0.0135	0.4019	0.0497	0.0135	0.009	0.1626	0.0045	0	0.0135	0.0632	0.2574	0	0.0768	0.0045	0	0.2664	0.009	0.0181	0	0.0045	0.0045	0.0181	0.0632	0.429	0.3928	9.6044	3.6621	0.1039	7.0126	0.1309	0.1445	0.0316	0.0406	0	0.0135	0.0181	0	0.1851	0.0271	0.0406	0.0316
Bacteria;Firmicutes;Clostridia;Clostridiales;Lachnospiraceae;PAC001091_g	PAC001091_g	0.0181	0.0135	0.0135	0.0045	0.4832	0.1761	0.3928	0.1445	0.0181	0.0135	0.0587	0.0768	0.2935	0.0858	0.4832	1.2237	1.892	0.1264	0.0181	0.1174	0.2077	0.0271	0.4877	0.8128	0	0.6096	0.009	0.1761	0.6141	0.0632	0.7541	0.1671	0.5283	0.158	0.7947	3.9646	0	0.1445	0.0858	0.0632	0.6999	0.0135	1.4901	0.2167	0.0361	0.0045	0.0045	0.0135
Bacteria;Firmicutes;Clostridia;Clostridiales;Lachnospiraceae;PAC001092_g	PAC001092_g	2.1403	0.0858	0.7405	0.6683	0.4019	1.165	0.6773	0.5283	0.3612	0.0722	0.6096	1.1514	0.2167	0.7089	0.596	0.5283	0.8083	0.1716	0.0361	0.0497	0.0722	0.6954	0.4515	1.7565	0.0226	0.3206	0.0135	1.463	0.438	0.1084	0.4877	0.1716	0.6457	0.1309	0.3928	0.6006	0.289	2.7996	1.2914	2.2487	0.3703	0.0632	0.1671	0.1039	0.0677	0.0677	0.0361	0.1851
Bacteria;Firmicutes;Clostridia;Clostridiales;Lachnospiraceae;PAC001097_g	PAC001097_g	0.0045	0.0135	0	0	0	0.0361	0.2574	0.2574	0.3432	0.0135	0.0226	0.0135	0.5012	0.0858	0.0181	0.0768	0.0452	0.0045	0.0045	0.0045	0.0452	0.2709	0.2348	0.447	0.0181	0.2122	0.0045	0.0226	0.0903	0	0.0497	0.0045	0.0135	0	0	0.0181	0	0	0	0.0045	0	0	0	0	0	0.0226	0	0.0045
Bacteria;Firmicutes;Clostridia;Clostridiales;Lachnospiraceae;PAC001103_g	PAC001103_g	0.009	0.0045	0.0045	0.0135	0.009	0.0226	0.0542	0.0045	0.1626	0.0135	0.0045	0.0587	0.0226	0.0135	0.0181	0.0316	0.0135	0.0045	0	0.0045	0	0.0135	0.009	0.0181	0.0045	0.0045	0	0.0677	0.0316	0	0.0181	0	0.0045	0	0.0135	0.009	0	0.0045	0	0.0045	0.0135	0.0497	0.0045	0	0	0.0045	0	0
Bacteria;Firmicutes;Clostridia;Clostridiales;Lachnospiraceae;PAC001105_g	PAC001105_g	0	0	0	0.8444	0.4109	0.5599	0.0722	0.0135	0.0271	0.0406	0	0.009	0.0271	0.0226	0.0406	0.0181	0.0226	0.0045	0	0	0.0271	0.0271	0.2845	0.0316	0.0045	0	0	0.0045	0.0045	0	0	0.0858	0	0.2258	0	0	0	0	0.0181	0	0	0.2032	0.0045	0.4651	0.4696	0.1309	0.2213	0.7315
Bacteria;Tenericutes;Mollicutes;PAC001057_o;PAC001057_f;PAC001108_g	PAC001108_g	0	0	0	0	0	0	0.009	0	0	0	0	0	0	0	0	0	0.0045	0.0045	0	0	0.009	0	0	0	0	0	0	0	0	0	0	0	0	0.0045	0	0	0	0	0	0	0	0	0	0.009	0	0.0226	0.009	0.009
Bacteria;Tenericutes;Mollicutes;PAC001057_o;PAC001057_f;PAC001109_g	PAC001109_g	0	0	0	0	0	0	0.009	0	0	0	0	0	0	0	0	0	0	0	0	0	0	0	0	0	0	0.0045	0	0	0	0	0	0	0	0	0	0	0.0045	0	0	0.009	0	0	0	0	0	0	0	0
Bacteria;Bacteroidetes;Bacteroidia;Bacteroidales;Muribaculaceae;PAC001112_g	PAC001112_g	0.3387	0.596	0.4154	0.578	2.0591	1.007	1.6888	2.1449	0.4922	0.6412	0.4786	1.1244	1.0115	0.5599	10.774	1.4811	0.8625	1.2553	1.1334	0.3838	0.7812	0.5012	1.2237	1.016	0.1806	0.3612	0.298	0.5554	0.1851	0.009	0.0045	0.0045	2.8944	1.1469	0.569	1.1018	1.7475	0.5554	3.0344	3.8291	0.4832	0.2484	0.6186	0.5464	0.7405	0.596	0.4651	1.7159
Bacteria;Firmicutes;Clostridia;Clostridiales;Lachnospiraceae;PAC001116_g	PAC001116_g	0	0.0045	0	0	0.0948	0.1174	0.1445	0.1355	0.0948	0.0045	0	0.009	0.0045	0.0226	0.3703	0.1806	0.1806	0.0722	0.0181	0.0993	0.0135	0.0587	0.1264	0.0768	2.768	5.4999	0.0271	0.0903	0.0045	0.0135	0.0316	0.0361	0.718	0.0542	0.0045	0.4199	0.1761	0.0993	0.009	0.7044	0	0	0	0.2258	0	0.0632	0.1897	0.0722
Bacteria;Firmicutes;Clostridia;Clostridiales;Lachnospiraceae;PAC001118_g	PAC001118_g	0	0.0045	0.0045	0	0.0181	0.6909	0.4064	0.4245	0.0497	0.009	0.009	0	0.0406	0.0632	0.7541	1.5353	0.2393	0.0316	0.5915	0.0271	0.0903	1.8017	0.2529	0.0135	0.009	0.1716	0.0045	5.9559	7.9789	0.1897	0.0542	0.0135	0.1671	0.6773	0.7451	1.2418	0.7315	3.1744	1.6436	0.2484	0.009	0.438	0.8444	0.1716	0.0316	0.0993	0.8625	1.8288
Bacteria;Firmicutes;Clostridia;Clostridiales;Lachnospiraceae;PAC001124_g	PAC001124_g	0.0045	0	0	0	0.0316	0.009	1.2643	0.9302	0	0	0	0	0	0.0858	0.0135	0.0045	0	0	0	0	0	0	0	0.0045	0	1.3366	0.0135	0.0045	0	0.0045	0.0045	0.009	0.009	0.0045	0.0135	0.0181	0	0	0.0045	0.009	0	0	0	0	0	0	0	0
Bacteria;Bacteroidetes;Bacteroidia;Bacteroidales;Muribaculaceae;PAC001127_g	PAC001127_g	0	0.0858	0.0226	0	0.009	0.0135	0.0181	0.0497	0	0.0135	0.009	0.0045	0.0045	0	0	0	0	0	0	0	0	0.009	0.0045	0	0	0	0.0226	0.009	0	0	0	0	0.009	0	0	0	0	0	0.0181	0.0045	0	0	0.0452	0	0.0045	0.0045	0.0045	0
Bacteria;Firmicutes;Clostridia;Clostridiales;Lachnospiraceae;PAC001137_g	PAC001137_g	0	0	0.0045	0	0	0.009	0	0	0	0	0	0	0	0	0	0	0	0	0	0	0	0	0	0	0	0	0	0	0	0	0	0	0	0	0	0	0	0	0	0	0	0	0	0	0	0	0	0
Bacteria;Firmicutes;Clostridia;Clostridiales;Lachnospiraceae;PAC001138_g	PAC001138_g	0.1039	0.0045	0.0361	0.0452	0.0542	0.0181	0.289	0.2167	0.1174	0.0045	0.0316	0.0361	0.0632	0.0135	0.0135	0.0632	0.009	0.0452	0.0226	0.0045	0.0045	0.0497	0.0135	0.0135	0.0135	0.3522	0.009	0.0632	0.0181	0	0.0722	0.0181	0.0181	0.0045	0	0.0452	0.0497	0.0271	0.0361	0.1084	0.0361	0.0045	0.0406	0.009	0.0045	0.0045	0	0.0361
Bacteria;Firmicutes;Clostridia;Clostridiales;Christensenellaceae;PAC001141_g	PAC001141_g	0.0316	0.0768	0.1445	0.0813	0.1806	0.0497	0.0497	0.0045	0	0	0	0.0226	0.0587	0.1445	0.0497	0.0181	0.0226	0.0226	0.0045	0.0045	0.0135	0.0316	0.0226	0.0632	0	0.009	0	0.1039	0.0181	0	0	0	0.0181	0.0542	0.0361	0.0045	0.0722	0.0271	0.2032	0.0135	0.0226	0.0045	0.0135	0.0045	0.0226	0.0452	0.0045	0.0181
Bacteria;Firmicutes;Clostridia;Clostridiales;Ruminococcaceae;PAC001144_g	PAC001144_g	0	0	0	0	0	0	0	0	0	0.0045	0.0045	0	0.0045	0.0135	0	0.0045	0	0	0.0045	0	0	0	0	0	0.0045	0	0	0	0	0.0135	0.0226	0.0271	0	0	0.0045	0.0135	0	0	0	0.0045	0	0	0	0	0.0045	0	0.0135	0.009
Bacteria;Firmicutes;Clostridia;Clostridiales;Lachnospiraceae;PAC001149_g	PAC001149_g	0	0	0	0	0.0135	0.0045	0.0181	0.009	0.0903	0	0	0	0	0	0.0271	0.0677	0.0406	0	0	0	0	0.009	0	0.0858	0	0	0	0	0.0813	0.0045	0.0587	0.0497	0	0	0	0	0	0.0903	0.0045	0.0045	0	0	0	0	0	0	0	0
Bacteria;Firmicutes;Clostridia;Clostridiales;Lachnospiraceae;PAC001165_g	PAC001165_g	0.9392	0.0587	0.0722	0.2438	0.0452	0.1084	0.2529	0.1851	0.438	0.0316	0.1761	0.1942	0.1626	0.1942	0.3116	0.5103	1.603	0.2077	0.0271	0.0813	0.0587	0.2393	1.5262	0.6593	0.0903	0.1942	0.1174	0.4425	0.2845	0.0542	0.1535	0.7451	0.2438	0.0226	0.1445	0.1942	0.0271	0.3387	0.2032	0.14	0.009	2.7635	0.0587	0.0813	0.0226	0.0361	0.0497	0.1174
Bacteria;Firmicutes;Clostridia;Clostridiales;Lachnospiraceae;PAC001166_g	PAC001166_g	0.1129	0.0406	0.0497	0.0361	0.0045	0.0271	0.0271	0.0181	0.0226	0	0.0181	0.0135	0.009	0.0226	0.0135	0.0226	0.0632	0.009	0.0045	0	0	0.0452	0.1174	0.0406	0.0045	0.009	0.0045	0.0677	0.0361	0.0135	0.0768	0.009	0.0316	0	0.0045	0.009	0.009	0.0632	0	0.009	0.009	0.0587	0.0135	0	0	0	0.0045	0
Bacteria;Firmicutes;Clostridia;Clostridiales;Lachnospiraceae;PAC001177_g	PAC001177_g	0	0	0	0.009	0	0	0	0.0045	0	0	0	0	0	0	0	0	0	0	0	0	0	0	0	0	0	0.0045	0	0	0	0	0	0	0	0	0	0	0	0	0	0	0	0	0	0	0	0	0	0
Bacteria;Firmicutes;Clostridia;Clostridiales;Lachnospiraceae;PAC001199_g	PAC001199_g	0	0	0	0	0	0	0	0	0.0045	0	0	0	0	0	0	0.0045	0.0135	0.0135	0	0	0	0	0	0	0.0045	0	0	0	0	0.0045	0	0.0045	0	0	0	0	0	0	0	0	0	0	0	0	0	0	0	0
Bacteria;Firmicutes;Clostridia;Clostridiales;Lachnospiraceae;PAC001200_g	PAC001200_g	0	0	0.009	0.009	0.0045	0	0.0181	0	0.0181	0.0045	0	0	0	0	0.0271	0.0045	0.009	0	0	0	0	0.0135	0.0045	0	0.0045	0	0.0045	0.0316	0	0.0045	0	0.009	0	0	0.0722	0.0226	0	0	0	0	0	0.009	0	0	0	0	0	0
Bacteria;Firmicutes;Clostridia;Clostridiales;Lachnospiraceae;PAC001201_g	PAC001201_g	0	0	0	0	0	0.0045	0	0.0045	0.0135	0.0135	0.0045	0	0.009	0	0.0045	0.0045	0	0.0045	0.0226	0.0045	0	0	0.009	0	0	0.0045	0.0135	0	0	0.009	0.0045	0.0316	0	0.0135	0	0	0	0	0.009	0	0	0	0	0.0045	0.009	0	0.0045	0
Bacteria;Firmicutes;Clostridia;Clostridiales;Christensenellaceae;PAC001207_g	PAC001207_g	0	0.0135	0	0.0045	0	0.009	0.0045	0	0	0.0181	0.0045	0	0	0.0045	0	0.0045	0	0.0181	0	0.009	0	0	0.0045	0	0.0045	0.0045	0	0	0	0.009	0.0045	0.0045	0	0	0.0045	0	0	0	0	0	0	0.0045	0	0	0.0045	0	0	0.0045
Bacteria;Firmicutes;Clostridia;Clostridiales;Lachnospiraceae;PAC001212_g	PAC001212_g	0	0	0.0045	0	0.6006	0	0.1806	0.0271	0.0226	0.0045	0	0	0.0181	0	0.158	0.009	0.0135	0.0045	0	0	0.0135	0	0.0045	0.009	0.0045	0.1535	0.0135	0.1174	0.0768	0	0.0045	0	0	0.0587	0.0722	0.0858	0.2393	0.2754	0.0948	0.0497	0	0.0135	0	0.009	0.0316	0	0	0
Bacteria;Firmicutes;Clostridia;Clostridiales;Christensenellaceae;PAC001217_g	PAC001217_g	0	0	0	0	0	0	0	0.0045	0	0	0	0	0	0	0	0	0	0	0	0	0	0	0	0	0	0	0	0	0	0	0	0	0	0	0	0	0	0	0	0	0	0	0	0	0	0	0	0
Bacteria;Firmicutes;Clostridia;Clostridiales;Christensenellaceae;PAC001219_g	PAC001219_g	0.009	0.0181	0.0632	0.0135	0.0903	0.0316	0.0406	0.0632	0	0.0045	0	0.0316	0.0181	0.0542	0.0587	0.0135	0.009	0.0181	0	0	0	0.0226	0.0045	0.0497	0.0135	0	0.009	0.1671	0.0768	0	0	0	0.0271	0	0.0226	0.009	0.0181	0.0406	0	0.0452	0.0135	0.0677	0	0.0045	0.0135	0.0045	0	0.0542
Bacteria;Firmicutes;Clostridia;Clostridiales;Dehalobacterium_f;PAC001221_g	PAC001221_g	0.1084	0.0181	0.0452	0.0858	0.1084	0.0948	0.1355	0.0948	0.14	0.0497	0.0677	0.2303	0.0406	0.0316	0.1671	0.3161	0.2258	0.0361	0.0271	0.0271	0.0497	0.1129	0.149	0.2348	0.0271	0.0632	0.0271	0.2529	0.0768	0.0181	0.1039	0.2303	0.2077	0.0316	0.0813	0.2303	0.0497	0.289	0.1445	0.4199	0.0813	0.0993	0.0542	0.0587	0.0226	0.0316	0.0226	0.0316
Bacteria;Firmicutes;Clostridia;Clostridiales;Lachnospiraceae;PAC001225_g	PAC001225_g	0.0226	0	0.0045	0.0181	0.2393	0.1129	0.0406	0.0135	0.0316	0.0045	0.0677	0.0045	0.0181	0.1309	0.0316	0.0722	2.4971	0.0948	0.009	0.009	0.0316	0.0452	0.0406	0.0813	0.0452	0.0181	0.0045	0.4335	0.0587	0.0452	0.0226	0.2845	0.0135	0	0.0045	0.0452	0.009	0.0226	0.0226	0.0181	0.0361	0.0948	0.0135	0.0181	0	0	0.0181	0
Bacteria;Firmicutes;Clostridia;Clostridiales;Lachnospiraceae;PAC001228_g	PAC001228_g	0.9076	0.2709	1.1063	0.4425	0.6231	1.3772	0.5419	0.0497	0	0.0542	0.2032	1.6482	0.3838	0.8218	0.1987	0.0226	0.4064	0.0497	0.0045	0.0135	0.1264	22.6723	0.3793	1.6572	0.0045	0.0271	0.0045	3.0118	3.6892	0.0271	0.0181	0.0452	0.6909	0.0406	0.718	0.0181	0.0768	3.3595	3.9736	0.5509	0.3612	0	0.0045	0.0135	0.0316	0.0226	0.0226	0.3296
Bacteria;Firmicutes;Clostridia;Clostridiales;Lachnospiraceae;PAC001231_g	PAC001231_g	0.0361	0	0	0	0.0045	0	0	0	0	0	0	0	0	0	0	0	0.009	0	0.0045	0	0	0	0.009	0.009	0	0	0	0	0.0181	0	0	0	0	0	0	0	0	0	0.0045	0	0	0	0	0	0	0	0	0
Bacteria;Firmicutes;Clostridia;Clostridiales;Mogibacterium_f;PAC001236_g	PAC001236_g	0	0	0	0.0045	0	0.009	0	0	0	0	0.0135	0.0045	0.0181	0	0.0045	0.009	0.0045	0	0	0	0	0.0045	0.0045	0.0181	0	0	0	0.0181	0	0	0.009	0	0	0	0.0045	0.0045	0	0.0181	0	0	0.009	0.0045	0	0	0	0	0	0
Bacteria;Actinobacteria;Coriobacteriia;Coriobacteriales;Coriobacteriaceae;PAC001266_g	PAC001266_g	0	0.009	0.0045	0	0	0	0	0	0	0	0	0	0	0	0.0045	0	0	0	0	0	0	0	0.0045	0	0	0	0	0	0	0	0.009	0.009	0	0	0	0	0	0	0	0.0045	0	0	0	0	0	0	0	0
Bacteria;Firmicutes;Clostridia;Clostridiales;Lachnospiraceae;PAC001269_g	PAC001269_g	0	0	0	0	0	0	0	0	0	0	0	0	0	0	0	0	0.0045	0	0	0	0	0	0	0	0	0	0	0	0	0	0	0	0	0	0	0	0	0	0	0	0	0	0	0	0	0	0	0
Bacteria;Firmicutes;Clostridia;Clostridiales;Lachnospiraceae;PAC001270_g	PAC001270_g	0.009	0	0.0045	0.0045	0.0316	0.0135	0	0.0045	0.009	0.0045	0	0.0181	0.0135	0.0271	0.0135	0.0181	0.0181	0	0	0	0	0.0316	0.0271	0.0045	0.0045	0.0135	0	0.0406	0.0135	0.0045	0.0045	0.0045	0.0226	0	0.009	0.0226	0.0135	0.0632	0.0632	0.1084	0	0.0045	0	0	0	0	0.0045	0
Bacteria;Firmicutes;Clostridia;Clostridiales;Lachnospiraceae;PAC001283_g	PAC001283_g	0	0	0	0	0	0	0	0	0	0	0	0	0	0	0	0	0	0	0	0	0	0	0	0	0	0	0	0	0	0	0	0	0	0	0	0	0	0	0	0	0.0045	0	0.0045	0	0	0	0	0
Bacteria;Firmicutes;Clostridia;Clostridiales;Lachnospiraceae;PAC001287_g	PAC001287_g	0	0	0	0	0.0497	0.0045	0.0135	0	0	0	0.009	0.0677	0	0.0497	0.0045	0.009	0.0135	0	0	0	0.0135	0.0587	0.0135	0.0993	0	0.0271	0	0.0858	0.1355	0	0.0045	0.0045	0	0	0.0135	0	0	0.0135	0	0	0.0045	0	0	0.0722	0.0361	0.0587	0.0542	0.0722
Bacteria;Firmicutes;Clostridia;Clostridiales;Lachnospiraceae;PAC001296_g	PAC001296_g	0.0045	0	0	0	0.0135	0.0452	0.009	0.0135	0	0	0	0.0045	0	0.0271	0.0045	0.009	0.0858	0.0181	0	0	0	0.0497	0.009	0.0497	0.0135	0.009	0	0.0858	0.0181	0	0.0181	0.0271	0.0497	0	0.0045	0.009	0	0.2122	0.0361	0.0361	0	0	0	0.0045	0.0135	0	0	0.0045
Bacteria;Firmicutes;Clostridia;Clostridiales;Christensenellaceae;PAC001301_g	PAC001301_g	0	0	0	0	0	0	0	0	0	0	0	0.0045	0	0	0	0	0	0	0	0	0	0	0	0	0	0	0	0	0	0	0	0	0	0	0	0	0	0	0	0	0	0.0045	0	0	0	0	0	0
Bacteria;Firmicutes;Clostridia;Clostridiales;Lachnospiraceae;PAC001308_g	PAC001308_g	0.0135	0	0.009	0.0632	0.1039	0.1309	0.0045	0.0181	0.0045	0	0.0181	0.0858	0.0181	0.0045	0.0181	0	0.0226	0.0181	0.0226	0.009	0.0135	0.009	0.0361	0.1987	0	0	0	0.0181	0.0181	0.0135	0.009	0.0271	0.0722	0.009	0.0135	0.009	0.0135	0.149	0.0406	0.7541	0.0181	0.0226	0.0045	0	0.0135	0	0	0.0181
Bacteria;Firmicutes;Clostridia;Clostridiales;Ruminococcaceae;PAC001313_g	PAC001313_g	0.0045	0	0	0.0045	0	0.0045	0	0	0	0	0.009	0	0	0.009	0	0.0316	0	0	0	0.0045	0	0	0	0.0135	0	0	0	0.0045	0.009	0	0	0	0.0271	0	0.0135	0.0135	0.0045	0	0.0045	0	0	0.0406	0	0.009	0	0	0	0
Bacteria;Tenericutes;Mollicutes;PAC001057_o;PAC000197_f;PAC001323_g	PAC001323_g	0	0	0	0	0	0	0	0	0	0	0	0	0	0	0	0	0	0	0	0	0	0	0	0	0	0	0	0	0	0	0	0	0	0	0	0	0	0.0045	0	0	0	0	0	0	0	0	0	0
Bacteria;Firmicutes;Clostridia;Clostridiales;Christensenellaceae;PAC001360_g	PAC001360_g	0.4425	0.1129	0.7857	0.5464	0.289	0.0542	0.1174	0.0587	0.0181	0.009	0.0858	0.2167	0.0587	1.5849	0.0993	0.1219	0	0.009	0	0	0.0226	0.2438	0.0406	0.3206	0.0181	0.0903	0.0135	0.2258	0.3387	0.0135	0.2754	0.2258	0.0226	0.0406	0.0722	0.0361	0.0542	0.6231	0.2709	0.0677	0.0858	0.0722	0.0226	0.1039	0.1084	0.1084	0.1897	0.1535
Bacteria;Firmicutes;Erysipelotrichi;Erysipelotrichales;Erysipelotrichaceae;PAC001362_g	PAC001362_g	0	0	0	0	0	0	0.009	0	0	0.009	0	0	0.0045	0	0	0.0045	0	0.0045	0.009	0	0	0	0	0	0.0045	0	0	0	0	0	0.009	0	0	0	0.009	0	0.0181	0.0135	0.0226	0	0	0	0	0	0	0	0	0
Bacteria;Firmicutes;Clostridia;Clostridiales;Lachnospiraceae;PAC001372_g	PAC001372_g	0.4786	0.0181	0.0722	0.2529	0.1806	0.4741	0.2258	0.2213	0.2032	0.0181	0.0271	1.0566	0.0768	1.5172	0.7721	0.2935	1.7791	0.149	0.009	0.0045	0.0271	0.3748	0.3251	0.6412	0.0632	0.2935	0.0135	2.1313	0.2845	0	0.5238	0.1942	0.1535	0.0045	0.3341	0.1851	0.009	0.2529	0.14	0.3432	0.1174	0	0.0226	0.0406	0.009	0	0.009	0.0406
Bacteria;Firmicutes;Clostridia;Clostridiales;Lachnospiraceae;PAC001375_g	PAC001375_g	0.0226	0	0.3116	0.3477	0.1039	0.0497	0.0948	0.0361	0	0	0.0226	0.0135	0	0.2393	0.14	0.0858	0.0316	0	0	0	0	0.1942	0.0271	0.0226	0	0	0	0.2348	0.0497	0	0.0316	0.0497	0.0226	0	0.0587	0.0181	0	0.0226	0.0452	0.0452	0.0722	0.009	0.009	0.0722	0.0045	0	0	0
Bacteria;Firmicutes;Clostridia;Clostridiales;Lachnospiraceae;PAC001377_g	PAC001377_g	0	0	0	0	0	0	0	0	0	0.009	0	0.0361	0	0	0.009	0	0	0	0	0	0	0	0.0045	0	0	0	0	0	0.0045	0.0045	0.0045	0	0.009	0	0.0135	0.0406	0	0.009	0	0	0	0	0	0.0045	0	0	0	0
Bacteria;Firmicutes;Clostridia;Clostridiales;Lachnospiraceae;PAC001385_g	PAC001385_g	0.0045	0	0	0	0.0181	0.0045	0.0135	0	0	0	0	0	0	0	0	0	0.0226	0.0181	0.0045	0	0	0	0	0.0045	0	0	0	0.009	0.009	0	0	0	0	0	0	0.0135	0	0	0.0045	0	0	0	0	0.009	0.009	0	0	0
Bacteria;Firmicutes;Clostridia;Clostridiales;Lachnospiraceae;PAC001386_g	PAC001386_g	2.2307	0.1716	0.2213	1.2869	0.1219	0.009	0.0045	0	0	0.009	0.009	0.1445	0	0.9618	0.009	0	0	0	0	0.0045	0.009	0.0045	0	0.0271	0.0722	0.0271	0.0181	0.0045	0.0045	0	0.009	0.0045	0.1219	0.0768	0.1084	0.2077	0.0497	1.1424	0.3928	0.0271	0.1761	0.0135	0	0.009	0.0181	0.0181	0.0587	0.0768
Bacteria;Actinobacteria;Coriobacteriia;Coriobacteriales;Coriobacteriaceae;PAC001389_g	PAC001389_g	0	0	0	0	0	0	0.0045	0.0045	0	0	0	0	0	0	0	0	0	0	0	0	0	0	0	0	0	0	0	0	0	0	0	0	0	0.0045	0	0	0	0	0	0	0	0	0	0	0	0	0	0
Bacteria;Firmicutes;Clostridia;Clostridiales;Lachnospiraceae;PAC001390_g	PAC001390_g	0	0	0	0	0.009	0	0.0045	0.0045	0.0722	0.1129	0	0	0.0181	0	0.0452	0	0.009	0	0	0.0135	0.0271	0	0	0	0.0587	0.0045	0.0135	0	0	0.0271	0.009	0.0361	0	0	0	0	0	0	0	0	0.0045	0	0	0.0316	0.0045	0.0361	0.0181	0.0135
Bacteria;Firmicutes;Clostridia;Clostridiales;Peptococcaceae;PAC001400_g	PAC001400_g	0	0	0.009	0	0	0	0	0	0.009	0	0.009	0.0045	0	0	0.0045	0.0135	0.0045	0.009	0	0	0	0.0045	0.0045	0.0045	0	0	0	0	0	0	0	0	0	0	0.009	0	0	0	0	0	0.0045	0	0	0	0	0	0	0
Bacteria;Firmicutes;Clostridia;Clostridiales;Ruminococcaceae;PAC001402_g	PAC001402_g	0.1716	0.0813	0.0948	0.1309	0.2935	0.28	0.1716	0.1084	0.0361	0.0271	0.0406	0.1309	0.0542	0.1129	0.1806	0.2754	0.1761	0.0181	0	0.0226	0.0135	0.0948	0.1174	0.3161	0	0.0226	0.009	0.2574	0.1987	0.0361	0.14	0.0948	0.0632	0.009	0.1761	0.0948	0.0813	0.1806	0.1264	0.3703	0.0632	0.1264	0.0587	0.0452	0.0271	0.0271	0.0181	0.0452
Bacteria;Firmicutes;Clostridia;Clostridiales;Lachnospiraceae;PAC001408_g	PAC001408_g	0	0	0	0	0.0677	0.0316	0.0045	0.0406	0.0406	0.0045	0	0	0.009	0.0858	0.0497	0.1355	0.6954	0.009	0	0.009	0	0.0632	0.0181	0.0903	0.0045	0.0045	0	0.9934	0.1039	0.0045	0.0406	0.0361	0.0181	0.009	0.6231	0.0135	0.1129	6.5655	2.9035	1.3411	0.0045	0.0316	0.0271	0	0	0	0	0
Bacteria;Firmicutes;Clostridia;Clostridiales;Christensenellaceae;PAC001437_g	PAC001437_g	0	0	0	0	0	0	0	0	0.0045	0	0	0	0	0	0	0	0	0	0	0	0	0	0	0	0.009	0.009	0	0	0	0	0	0.0045	0	0	0	0	0	0	0	0	0	0	0	0	0	0	0	0
Bacteria;Firmicutes;Clostridia;Clostridiales;Christensenellaceae;PAC001440_g	PAC001440_g	0.0045	0	0	0	0	0	0	0	0	0	0	0	0.0316	0.009	0.0135	0	0	0	0	0	0	0	0	0	0	0	0	0	0.0135	0	0	0	0	0	0	0	0	0	0	0	0	0	0	0	0	0	0	0
Bacteria;Firmicutes;Clostridia;Clostridiales;Lachnospiraceae;PAC001451_g	PAC001451_g	0	0	0	0	0	0	0	0	0	0	0	0	0	0	0.0045	0	0	0	0	0	0	0	0	0	0	0	0	0	0	0	0	0	0	0	0	0	0	0	0	0	0	0	0	0	0	0	0	0
Bacteria;Firmicutes;Clostridia;Clostridiales;Lachnospiraceae;PAC001452_g	PAC001452_g	0	0	0	0	0.0135	0.0045	0.0226	0	0	0	0	0	0	0	0	0	0	0	0	0	0	0	0	0	0	0	0	0	0	0	0.009	0	0	0	0	0	0	0	0	0	0	0	0	0	0	0	0	0
Bacteria;Firmicutes;Clostridia;Clostridiales;Lachnospiraceae;PAC001456_g	PAC001456_g	0	0	0	0	0.2167	0.4019	0.009	0.0677	0.2032	0.0361	0.0226	0.0045	0.0135	0.0542	0.0181	0.0497	0.0542	0.0226	0.0045	0	0.009	0.5238	0.0768	0.1671	0.0135	0.0181	0	0.7767	0.009	0.0677	4.2671	2.2442	0.0135	0.1806	0.0948	0.0135	0.0045	0	0	0	0	0	0	0.0993	0.009	0	0	0
Bacteria;Firmicutes;Clostridia;Clostridiales;Lachnospiraceae;PAC001457_g	PAC001457_g	0.0858	0	0.0135	0.009	0.0361	0.0135	0.0406	0.0271	0.0045	0.0045	0	0.0226	0.0226	0	0.0135	0.0045	0.009	0.009	0	0	0	0.0632	0.009	0.0361	0.0181	0.0181	0	0.009	0.0271	0.0135	0.0271	0.0045	0.0271	0	0	0.0406	0.009	0.0045	0.0542	0.0271	0	0	0	0.0045	0.009	0	0	0
Bacteria;Firmicutes;Clostridia;Clostridiales;Lachnospiraceae;PAC001458_g	PAC001458_g	0	0	0	0	0	0	0	0	0	0	0	0	0	0	0	0.0045	0	0	0	0	0	0	0.009	0	0	0	0	0.0045	0	0	0.0045	0	0	0	0.009	0	0	0	0	0	0	0	0.0045	0	0	0	0	0
Bacteria;Firmicutes;Clostridia;Clostridiales;Lachnospiraceae;PAC001465_g	PAC001465_g	0.158	0	0.0045	0.0135	0.0045	0.0542	0.009	0	0.009	0.009	0.0181	0.0271	0.009	0.0135	0.0497	0.0271	0.0045	0	0	0	0	0.0677	0.0045	0.009	0	0	0	0.0271	0.0271	0	0	0.009	0	0	0.0045	0	0	0.0587	0.1129	0.0135	0	0	0.0045	0	0	0	0	0
Bacteria;Firmicutes;Clostridia;Clostridiales;Ruminococcaceae;PAC001468_g	PAC001468_g	0.0135	0.009	0.0135	0.0135	0	0	0	0	0.009	0	0.0226	0.009	0.0316	0.0316	0.0045	0.0045	0	0	0	0	0	0.0045	0	0.0045	0	0	0.0045	0	0.0135	0.009	0.009	0	0	0.0045	0.0045	0.0181	0	0	0	0	0	0	0.0226	0	0	0	0	0
Bacteria;Bacteroidetes;Bacteroidia;Bacteroidales;Muribaculaceae;PAC001472_g	PAC001472_g	0.0181	0.2077	0.1355	0.0948	0.0632	0.0813	0.0632	0.1129	0.0135	0.0903	0.0226	0.0587	0.0135	0.0226	0	0	0.0406	0.0858	0.0993	0.009	0.0361	0.0677	0.0677	0.0271	0.009	0.0181	0.0361	0.0271	0.0045	0.0542	0.0135	0	0.1851	0.0722	0.1039	0.1039	0.0587	0.0406	0.1897	0.0226	0.0813	0.0045	0.1174	0.0406	0.0406	0.0406	0.0135	0.0948
Bacteria;Firmicutes;Clostridia;Clostridiales;Lachnospiraceae;PAC001480_g	PAC001480_g	0	0	0	0	0.0768	0.1626	0.8715	0.0361	0.4245	0.3432	0.0226	0	0.6367	0.0497	0	0.009	0.0181	0.0497	0.0677	0.0361	0	0	0.2754	0.009	0.447	0.587	0.2303	0	0	0.0045	0	0.0045	0.0181	0.0993	0	0	0	0	0	0	0	0	0	0.2393	0.009	0.0226	0.0226	0.0768
Bacteria;Bacteroidetes;Bacteroidia;Bacteroidales;Muribaculaceae;PAC001485_g	PAC001485_g	0	0	0	0	0.0045	0	0	0	0	0	0	0	0	0	0	0	0	0	0	0	0	0	0	0	0	0	0	0	0	0	0	0	0	0	0	0	0	0	0	0	0	0	0.0181	0.0045	0	0.0135	0	0
Bacteria;Firmicutes;Clostridia;Clostridiales;Peptococcaceae;PAC001500_g	PAC001500_g	0	0	0	0	0	0	0	0	0	0.0226	0	0.009	0.0045	0	0.0677	0.0271	0	0.009	0	0	0	0	0	0	0.0361	0.009	0.0045	0	0	0.1987	0.1355	0.0406	0	0	0	0	0	0	0	0	0	0	0	0	0	0	0	0
Bacteria;Bacteroidetes;Bacteroidia;Bacteroidales;Muribaculaceae;PAC001512_g	PAC001512_g	0.009	0.0858	0.0271	0.0135	0.0813	0	0.0632	0.1355	0.009	0.0181	0.0181	0	0.009	0.0135	0	0	0.0135	0	0.1084	0	0.0181	0.009	0.0226	0.0135	0	0.0045	0.009	0.0045	0.0045	0	0	0	0.009	0.0135	0.0858	0.0722	0.0361	0.0045	0.0587	0.0135	0	0	0.0677	0.0271	0.0993	0	0.009	0.0587
Bacteria;Firmicutes;Clostridia;Clostridiales;Lachnospiraceae;PAC001516_g	PAC001516_g	0.0181	0.009	0.009	0.0497	0.0226	0.009	0	0.0316	0.0361	0	0	0.1535	0.009	0	0	0	0.0497	0.0135	0	0.0045	0	0	0.0226	0.0587	0	0.0271	0	0.0542	0.0135	0	0	0.1219	0.0045	0	0.0542	0	0.009	0.0135	0.0135	0.0768	0.0226	0.0045	0.009	0	0	0	0	0
Bacteria;Firmicutes;Clostridia;Clostridiales;Lachnospiraceae;PAC001524_g	PAC001524_g	0.0497	0.0361	0.0316	0.0497	0.0361	0.0361	0.0361	0.0316	0.0452	0.0045	0.0271	0.4019	0.0316	0.0452	0.1851	0.1084	0.1355	0.0135	0.0045	0.0045	0	0.1987	0.1445	0.4064	0.0045	0.0226	0.0813	0.158	0.0903	0.0226	0.1626	0.0677	0.2077	0	0.0677	0.0813	0.0181	0.2529	0.0993	0.289	0.1129	0	0.0135	0.009	0.0045	0.0135	0	0.0045
Bacteria;Firmicutes;Clostridia;Clostridiales;Lachnospiraceae;PAC001525_g	PAC001525_g	0.009	0.0045	0.0135	0.0045	0.0045	0.0045	0	0	0	0	0.0045	0	0	0	0	0	0.0045	0	0	0	0	0	0.0045	0	0	0	0	0.0045	0.0181	0	0.0045	0	0.0045	0	0	0	0	0	0.0045	0.0135	0.0045	0	0	0	0	0	0	0
Bacteria;Firmicutes;Erysipelotrichi;Erysipelotrichales;Erysipelotrichaceae;PAC001528_g	PAC001528_g	0	0	0	0	0	0	0	0	0	0	0	0	0	0.0045	0	0	0	0	0	0.0045	0	0	0	0	0	0	0	0.0045	0	0	0	0	0	0	0	0	0	0	0	0	0	0	0	0	0.0045	0	0	0.0045
Bacteria;Firmicutes;Clostridia;Clostridiales;Lachnospiraceae;PAC001544_g	PAC001544_g	0	0	0	0	0	0	0.009	0	0	0	0	0	0	0.0045	0	0.0181	0	0	0	0	0.0045	0.0045	0.0903	0.0135	0.0406	0.0226	0	0	0.0045	0.0135	0.009	0	0.009	0	0.0271	0.0181	0	0.009	0	0.0045	0	0	0	0	0	0	0	0
Bacteria;Firmicutes;Clostridia;Clostridiales;Lachnospiraceae;PAC001563_g	PAC001563_g	0.0316	0.0135	0	0.0316	0.0406	0.2167	0.0497	0.1264	0.0903	0.0361	0.0045	0.0045	0.1039	0.0677	2.041	2.1403	0.2754	0.0181	0.0181	0.0271	0.0135	0.0452	0.3432	0.4335	0.009	0.0135	0	0.2393	0.2529	0.0587	0.0135	0.447	0.1535	0.1626	0.14	0.1716	0	0.3658	0.0181	0.0587	0.009	1.1379	0.4154	0.0316	0.0045	0	0	0.0587
Bacteria;Firmicutes;Clostridia;Clostridiales;Lachnospiraceae;PAC001572_g	PAC001572_g	0.2258	0.0135	0.1174	0.0993	0.0181	0.0316	0.0271	0.0226	0.0587	0	0	0.1716	0.0271	0.14	0.0045	0.0135	0.149	0.0135	0	0.0045	0.0226	0.0587	0.0677	0.289	0	0.0045	0	0.28	0.0361	0	0.1174	0.0452	0.1355	0	0.0768	0.0452	0.0768	0.2348	0.2438	0.8218	0.0813	0	0.1535	0.0406	0	0	0.009	0
Bacteria;Firmicutes;Clostridia;Clostridiales;Mogibacterium_f;PAC001573_g	PAC001573_g	0	0	0	0	0	0	0	0	0	0	0	0	0	0	0	0	0	0	0	0	0	0	0	0	0	0	0	0	0	0	0	0	0	0	0	0	0	0	0	0	0	0	0	0	0	0	0	0
Bacteria;Firmicutes;Clostridia;Clostridiales;Lachnospiraceae;PAC001588_g	PAC001588_g	0.158	0.009	0.28	0.0406	0.0271	0.2303	0.0361	0.0226	0.009	0	0.0271	0.1806	0.0316	0.7134	1.6075	2.5467	0.0135	0.0135	0.0045	0	0.0045	0.0361	0.0677	0.0722	0	0.0226	0	0.1129	0.14	0.009	0.0497	0.0722	0.0858	0	0.2167	0.0135	0	0.0361	0.0226	0.009	0.0135	0.0316	0.0361	0	0	0	0	0
Bacteria;Firmicutes;Clostridia;Clostridiales;Lachnospiraceae;PAC001603_g	PAC001603_g	0.0045	0	0	0	0	0	0	0	0	0	0	0	0	0	0	0.0045	0	0	0	0	0	0	0	0	0	0	0	0.0135	0	0	0	0	0	0	0	0	0	0	0	0	0	0	0	0	0	0	0	0
Bacteria;Firmicutes;Clostridia;Clostridiales;Mogibacterium_f;PAC001609_g	PAC001609_g	0	0.0135	0.0045	0	0.0045	0.0045	0	0.0045	0.009	0.0181	0.009	0.0226	0.009	0.0045	0.0135	0.009	0.0045	0.009	0	0	0	0	0	0	0.0181	0.009	0.0045	0	0.0045	0.0045	0	0.0045	0.009	0.0045	0.0135	0	0.0226	0.0045	0.0045	0.009	0	0.0406	0.0181	0.0045	0.0181	0	0.009	0.009
Bacteria;Firmicutes;Clostridia;Clostridiales;Mogibacterium_f;PAC001612_g	PAC001612_g	0	0.009	0	0.009	0	0	0.009	0	0.0045	0.0181	0	0	0	0	0	0	0	0	0.0181	0.0045	0	0	0	0.0135	0.009	0.0406	0	0.0135	0.009	0	0	0	0.0045	0	0	0	0	0	0	0.009	0	0.0181	0	0.0045	0	0	0	0
Bacteria;Firmicutes;Clostridia;Clostridiales;Ruminococcaceae;PAC001637_g	PAC001637_g	0	0	0	0	0	0	0	0	0	0	0	0.0135	0	0	0	0	0	0	0	0	0	0.0181	0	0.0271	0	0	0	0	0	0	0	0	0	0	0	0	0	0	0.009	0	0	0	0	0	0	0	0	0
Bacteria;Firmicutes;Clostridia;Clostridiales;Ruminococcaceae;PAC001651_g	PAC001651_g	0	0	0	0	0	0	0	0	0	0	0	0	0	0	0	0	0	0	0	0	0	0	0.0045	0	0	0	0	0	0	0	0	0	0	0	0.0045	0	0	0	0	0	0	0	0	0	0	0	0	0
Bacteria;Firmicutes;Clostridia;Clostridiales;Ruminococcaceae;PAC001663_g	PAC001663_g	0	0	0	0	0	0	0	0	0.1355	0	0.009	0	0.0045	0	0.009	0	0	0	0.009	0	0	0	0	0	0	0	0	0	0	0	0.0045	0.0135	0.009	0	0.0045	0	0	0	0	0	0	0.0722	0	0.0181	0	0.0135	0.0316	0.009
Bacteria;Firmicutes;Clostridia;Clostridiales;Lachnospiraceae;PAC001679_g	PAC001679_g	0.0587	0	0	0.0361	0.6818	1.7294	0.718	0.9166	0.0181	0.0045	0.0135	0.6096	0.5012	0.447	0.28	0.0993	0.0587	0	0	0.0135	0.2574	0.2438	0.1219	1.4766	0	0.2348	0	0.289	0.1626	0.0045	0.2709	0.0135	0.0406	0	0.0045	0.0993	0.0316	0.4561	0.3296	0.1039	0.14	0.009	0.009	0.009	0.0045	0.0045	0	0
Bacteria;Firmicutes;Clostridia;Clostridiales;Lachnospiraceae;PAC001681_g	PAC001681_g	0.0045	0.009	0	0.0045	0	0.009	0	0	0.0271	0.009	0	0.009	0.0045	0.009	0	0	0.0497	0.0226	0	0.0226	0	0.0452	0.009	0	0	0.0045	0	0	0.0135	0	0.0045	0	0	0	0	0	0	0.009	0	0	0	0	0	0	0	0	0	0.009
Bacteria;Bacteroidetes;Bacteroidia;Bacteroidales;Muribaculaceae;PAC001692_g	PAC001692_g	0	0	0	0	0	0	0	0	0	0	0	0	0	0	0	0	0	0	0	0	0	0	0	0	0	0	0	0	0	0	0	0	0	0	0	0	0	0	0	0	0	0	0	0	0	0	0	0
Bacteria;Firmicutes;Erysipelotrichi;Erysipelotrichales;Erysipelotrichaceae;PAC001762_g	PAC001762_g	0	0	0.0045	0	0	0	0	0	0	0	0	0.0045	0	0	0	0	0	0	0	0	0	0	0	0	0	0	0	0	0	0	0	0	0.0045	0	0	0	0.0497	0	0	0	0	0	0	0	0	0	0	0.0135
Bacteria;Bacteroidetes;Bacteroidia;Bacteroidales;Muribaculaceae;PAC001765_g	PAC001765_g	0.0135	0.0361	0.0316	0.0181	0.0361	0.0271	0.0406	0.0542	0	0.0135	0.0045	0	0.0135	0	0	0	0.009	0.0452	0.0135	0	0	0	0	0	0	0.0226	0.0135	0	0	0	0	0	0.0497	0	0.0135	0.0181	0	0	0.0135	0	0.009	0.0045	0	0.0045	0	0.0722	0.0226	0.0361
Bacteria;Firmicutes;Clostridia;Clostridiales;Ruminococcaceae;PAC001778_g	PAC001778_g	0.0406	0.0316	0	0.0045	0.0632	0.0542	0.0587	0.0135	0.009	0	0.0226	0.0316	0.0135	0.0316	0.0587	0.0361	0.1174	0	0.009	0	0.0181	0.0135	0.0406	0.0406	0	0.0181	0.0135	0.0226	0.0542	0.0045	0.0181	0.0406	0.1084	0.0316	0.0587	0.0542	0.0135	0.0993	0.0542	0.1445	0.0271	0.0677	0.0226	0.0045	0	0.0045	0.0045	0.0497
Bacteria;Firmicutes;Clostridia;Clostridiales;Ruminococcaceae;PAC001908_g	PAC001908_g	0	0	0	0	0	0	0	0	0	0	0	0.009	0	0	0	0	0	0	0	0	0	0	0	0	0.009	0	0	0	0	0	0	0	0	0	0	0	0	0	0	0	0	0	0	0	0	0	0	0
Bacteria;Firmicutes;Clostridia;Clostridiales;Lachnospiraceae;PAC002039_g	PAC002039_g	0.0632	0.0045	0.0948	0.0632	0.2619	0.2167	0.2167	0.0903	0.0858	0.0316	0	0.0406	0.0542	0.0722	0.0542	0	0.1129	0	0	0.0045	0.0226	0.2754	0.2213	0.569	0.0316	0.0045	0.0045	0.1716	0.1309	0.0361	0.0316	0.2529	0.0406	0.0271	0.0542	0.009	0.0045	0.1039	0.0045	0.0948	0	0	0.0361	0.0045	0	0.0045	0	0.009
Bacteria;Firmicutes;Clostridia;Clostridiales;Lachnospiraceae;PAC002042_g	PAC002042_g	0.0813	0.009	0.0135	0.0768	0.1039	0.1309	0.0181	0.0045	0.0135	0.0135	0	0.0452	0.0271	0.0587	0.1987	0.0813	0.0361	0.0181	0.009	0	0	0.0632	0.0271	0.1174	0	0.0768	0	0.0361	0.0226	0.009	0.0993	0.0045	0.0361	0.009	0.0948	0.1264	0	0.149	0.14	0.0903	0.0181	0.0587	0.0045	0.0181	0.009	0.0045	0	0
Bacteria;Firmicutes;Negativicutes;Hydrogenispora_o;Hydrogenispora_f;PAC002129_g	PAC002129_g	0	0	0	0	0	0	0	0	0	0	0	0	0	0	0	0	0	0	0	0	0	0	0	0	0	0	0	0	0	0	0	0.0045	0	0	0	0	0	0	0	0	0	0	0	0	0	0	0	0
Bacteria;Firmicutes;Clostridia;Clostridiales;Christensenellaceae;PAC002147_g	PAC002147_g	0.0045	0	0	0.0135	0	0	0.0045	0.0045	0	0	0	0	0.009	0.0045	0	0	0.0045	0	0	0	0	0.0045	0	0	0	0	0	0	0	0	0	0.0045	0	0	0.0226	0	0	0	0	0	0	0	0	0	0.0045	0	0	0.009
Bacteria;Firmicutes;Clostridia;Clostridiales;Lachnospiraceae;PAC002152_g	PAC002152_g	0	0	0	0	0	0	0	0	0	0	0	0	0	0	0	0	0	0	0	0	0	0	0	0	0	0	0	0	0	0	0	0	0	0	0	0	0	0	0	0	0	0	0	0	0	0	0	0
Bacteria;Firmicutes;Clostridia;Clostridiales;Lachnospiraceae;PAC002153_g	PAC002153_g	0	0	0	0	0	0	0	0	0	0	0	0	0	0	0	0	0	0	0	0	0	0	0	0	0	0	0	0	0	0	0	0	0	0	0	0	0	0	0	0	0	0	0	0	0	0	0	0
Bacteria;Firmicutes;Clostridia;Clostridiales;Ruminococcaceae;PAC002156_g	PAC002156_g	0	0	0	0	0	0	0	0	0	0	0	0	0	0	0	0	0	0	0	0	0	0	0	0	0	0	0	0	0	0	0	0	0	0	0	0	0	0	0	0	0	0	0	0	0	0	0	0
Bacteria;Firmicutes;Clostridia;Clostridiales;Christensenellaceae;PAC002169_g	PAC002169_g	0.0181	0	0.0226	0.009	0.0271	0.0316	0.0135	0.0045	0	0	0	0.0135	0.009	0.009	0	0.009	0	0	0	0	0	0.0045	0.0045	0.009	0	0	0	0	0.009	0	0.0045	0.009	0	0	0.0226	0.009	0	0	0	0	0	0.0045	0	0.0045	0	0	0	0
Bacteria;Firmicutes;Clostridia;Clostridiales;Lachnospiraceae;PAC002178_g	PAC002178_g	0	0	0	0	0	0	0	0	0	0	0	0	0	0	0	0	0	0	0	0	0	0	0	0	0	0	0	0	0	0	0	0	0	0	0	0	0	0	0	0	0	0	0	0	0	0	0	0
Bacteria;Firmicutes;Clostridia;Clostridiales;Lachnospiraceae;PAC002196_g	PAC002196_g	0.3161	0	0.0587	0.3341	0.0497	0.0452	0.0406	0.1129	0	0	0.0135	0.0271	0.0045	0	0.0948	0.1264	0.0271	0.009	0	0	0	0.3522	0.009	0	0.0045	0	0	0.0045	0.0045	0.0271	0.438	0.0316	0.0045	0.0045	0.0587	0.0813	0.0226	0.4109	0.2574	0.0587	0.0768	0.0226	0.0722	0	0	0.009	0	0.009
Bacteria;Firmicutes;Clostridia;Clostridiales;Ruminococcaceae;PAC002203_g	PAC002203_g	0	0	0	0	0	0	0.0045	0	0	0	0	0	0.0045	0	0.0045	0	0	0	0	0	0.0045	0	0.009	0	0.009	0	0	0	0	0	0	0	0	0	0.0045	0	0	0	0	0	0	0	0	0	0.0045	0.0181	0.0135	0
Bacteria;Firmicutes;Erysipelotrichi;Erysipelotrichales;Erysipelotrichaceae;PAC002314_g	PAC002314_g	0	0	0	0	0	0.0135	0	0	0	0	0	0	0	0.0045	0	0	0	0	0	0	0	0	0	0	0	0	0	0	0.0045	0	0	0	0.0045	0	0	0	0.0045	0.0045	0	0	0.0135	0	0.009	0	0	0	0	0
Bacteria;Firmicutes;Clostridia;Clostridiales;Lachnospiraceae;PAC002367_g	PAC002367_g	0.009	0	0	0.0181	1.0024	6.8274	1.016	0.0632	0	0	0	0	0.0271	0.4786	3.8201	6.5475	0.0316	0.5735	0.0677	0.1084	0.009	0.0858	0.0497	0.0497	0.009	0.009	0	0.0045	0	0.0271	0.3296	0.009	0.0045	0	0	0	0	0	0.0045	0	0	0	0	0	0.0181	0.0135	0	0.0497
Bacteria;Firmicutes;Clostridia;Clostridiales;Lachnospiraceae;PAC002368_g	PAC002368_g	0	0	0	0	0.0722	0.0181	0.0045	0.0271	0.0045	0	0	0	0	0.0632	0.14	0.1129	0.0045	0	0	0	0.0045	0.3071	0.0135	0.009	0	0.0045	0	0.6231	0.0813	0	0.0135	0.009	0.0768	0.0722	0.0045	0	0.1219	0.0045	0	0.0361	0	0	0.0632	0.0045	0	0.0045	0.0045	0
Bacteria;Firmicutes;Clostridia;Clostridiales;Lachnospiraceae;PAC002375_g	PAC002375_g	0	0	0	0	0	0	0	0	0	0	0	0	0.0045	0	0	0.0045	0	0	0	0	0	0	0.0045	0.009	0	0	0	0	0	0	0	0	0	0	0	0	0	0	0	0	0	0	0	0	0	0	0	0
Bacteria;Firmicutes;Clostridia;Clostridiales;Dehalobacterium_f;PAC002390_g	PAC002390_g	0.0045	0	0	0.009	0.009	0	0.0045	0.0045	0	0	0.009	0.0045	0	0.009	0	0.009	0	0	0	0	0.0045	0	0	0.0135	0	0	0	0	0	0	0	0	0	0	0	0	0	0	0.0045	0	0	0.009	0	0	0	0	0	0
Bacteria;Bacteroidetes;Bacteroidia;Bacteroidales;Muribaculaceae;PAC002400_g	PAC002400_g	1.5533	3.2331	1.0476	2.7499	3.9827	1.6346	2.1178	3.0931	0.3974	0.6683	0.9618	1.174	1.4133	2.6732	0.0542	0.0045	1.2372	0.8218	0.9437	0.4515	0.587	0.5915	1.6527	1.9688	0.298	0.7721	1.3637	2.5964	0.5554	0.009	0.0045	0	3.0118	2.3435	3.5176	2.5332	3.8291	1.3456	5.1567	3.2195	3.7795	0.2393	2.6732	0.3748	0.7857	0.9889	0.4967	2.3571
Bacteria;Firmicutes;Clostridia;Clostridiales;Ruminococcaceae;PAC002409_g	PAC002409_g	0	0	0	0	0	0	0	0	0	0	0	0	0	0	0	0	0	0	0	0	0	0	0	0.0045	0	0	0	0	0	0	0	0	0	0	0	0	0	0	0	0	0	0	0.0045	0	0	0	0	0
Bacteria;Firmicutes;Clostridia;Clostridiales;Dehalobacterium_f;PAC002423_g	PAC002423_g	0	0	0	0	0	0	0	0	0	0	0	0	0	0	0	0	0	0	0	0	0	0.0045	0	0	0	0	0	0	0	0	0	0	0	0	0	0	0	0	0	0	0	0	0	0	0	0	0	0
Bacteria;Bacteroidetes;Bacteroidia;Bacteroidales;Muribaculaceae;PAC002448_g	PAC002448_g	0	0.0045	0	0	0	0	0	0	0	0	0	0	0.0135	0	0	0	0	0	0	0	0	0	0	0	0	0	0	0	0	0	0	0	0.0226	0	0.0045	0	0	0	0.0135	0	0	0	0	0	0	0	0	0
Bacteria;Firmicutes;Clostridia;Clostridiales;Lachnospiraceae;PAC002454_g	PAC002454_g	0.0858	0.0045	0.0045	0.0587	0	0.0542	0.009	0	0.009	0	0	0	0.0045	0	0	0	0.0135	0.0045	0	0	0	0.0226	0.0135	0	0	0	0	0.0181	0.0045	0	0	0	0.0677	0	0.0271	0.0045	0	0.0316	0.1129	0.1309	0	0	0.0181	0.0181	0	0	0.0135	0.0181
Bacteria;Firmicutes;Clostridia;Clostridiales;Lachnospiraceae;PAC002460_g	PAC002460_g	0	0	0	0	0.0135	0	0.0135	0.0181	0	0	0	0.0045	0	0	0	0.009	0	0	0	0	0.009	0	0.0181	0	0	0	0	0	0.0135	0	0	0	0	0	0	0	0	0	0	0	0	0	0	0.0135	0	0	0	0
Bacteria;Firmicutes;Clostridia;Clostridiales;Lachnospiraceae;PAC002462_g	PAC002462_g	0.8986	0.0045	0.2619	0.3206	0.0452	0.9121	0.14	0.0677	0.0813	0	0.009	2.9983	0.5148	0.1219	0.3477	0.0632	0.1355	0.0045	0	0	0.0452	0.1355	0.0903	0.3477	0.009	0	0.009	0.1445	0.0497	0	0.0045	0.0226	0.009	0	0.1264	0.0858	0.0632	0.7631	0.1219	0.7541	0.3341	0	0	0	0.009	0	0.0045	0
Bacteria;Firmicutes;Clostridia;Clostridiales;Lachnospiraceae;PAC002471_g	PAC002471_g	0.009	0	0	0	0.0813	0.0497	0	0.0135	0	0	0	0.0181	0.0045	0.0316	0	0.0813	0.0135	0	0	0	0	0.0813	0.009	0.0045	0	0.0135	0	0.0361	0.2438	0	0.0271	0.0045	0	0	0	0.0226	0	0	0	0	0	0	0	0	0	0.0135	0	0.0316
Bacteria;Firmicutes;Clostridia;Clostridiales;Lachnospiraceae;PAC002518_g	PAC002518_g	0.0135	0	0.0045	0.0226	0	0	0.009	0	0.0181	0	0.0045	0	0	0.0226	0	0.0135	0.0181	0	0	0	0.0045	0.009	0.009	0	0	0	0	0.0406	0.0045	0	0	0.0045	0.0271	0.0045	0	0.0226	0	0.009	0.0406	0.0271	0	0.0045	0	0	0	0	0	0
Bacteria;Firmicutes;Clostridia;Clostridiales;Ruminococcaceae;PAC002555_g	PAC002555_g	0.0045	0	0	0	0.0045	0	0	0	0.0045	0	0	0	0	0	0	0	0	0	0	0.0045	0	0	0	0	0	0	0	0.009	0	0	0	0	0	0	0	0	0	0.0181	0	0	0	0	0	0.0045	0	0	0	0
Bacteria;Firmicutes;Clostridia;Clostridiales;Ruminococcaceae;Paludicola	Paludicola	0	0	0.0045	0.009	0.0452	0.0271	0.0045	0.0316	0.0271	0	0.0226	0.0542	0.0271	0	0.0135	0.0181	0	0.009	0.009	0	0	0.0181	0.0135	0.1264	0.0045	0	0	0.0361	0.0135	0.009	0.0587	0.009	0.0542	0	0.0135	0	0	0.0316	0.009	0.0542	0.0135	0.0135	0	0.0135	0	0	0.009	0
Bacteria;Bacteroidetes;Bacteroidia;Bacteroidales;Porphyromonadaceae;Parabacteroides	Parabacteroides	0.0045	0.0045	0	0	0.0045	0	0	0.0045	0.0181	0.0181	0	0.009	0	0.009	0.158	0.1716	0	0.0045	0.0226	0	0.0045	0	0.009	0	0.0587	0.0045	0	0.0181	0.009	0.009	0.0181	0.0226	0	0	0	0.0181	0.0587	0.0226	0	0.0135	0.0361	0.0135	0.0181	0.009	0.0135	0.0271	0	0.0316
Bacteria;Proteobacteria;Alphaproteobacteria;Rhodobacterales;Rhodobacteraceae;Paracoccus	Paracoccus	0	0	0.009	0	0.0045	0	0	0	0	0.0045	0.0045	0	0	0	0	0	0	0	0	0	0	0	0	0	0	0	0	0	0	0	0	0	0	0	0	0	0	0	0	0	0	0	0	0	0	0	0	0
Bacteria;Proteobacteria;Betaproteobacteria;Burkholderiales;Sutterellaceae;Parasutterella	Parasutterella	0.0271	0.3612	0.1084	0.1219	0.1987	0.0361	0.1219	0.2574	0.0632	0.3522	0.0722	0.1761	0.0948	0.0452	0	0	0.1264	0.2664	0.2754	0.2122	0.1942	0.0406	0.3206	0.0632	0.1219	0.0768	0.438	0.0587	0.0045	0	0	0	0.3477	0.6322	0.0722	1.007	0.7631	0.0497	0.2077	0.3928	0.2122	0.0271	0.2529	0.0677	0.0993	0.1987	0.0677	0.2438
Bacteria;Actinobacteria;Coriobacteriia;Coriobacteriales;Coriobacteriaceae;Parvibacter	Parvibacter	0	0	0	0	0	0	0	0	0	0	0	0	0	0	0	0	0	0	0	0	0	0	0	0	0	0	0	0	0	0	0	0	0	0	0	0	0	0	0	0	0	0	0	0	0.0045	0	0	0
Bacteria;Proteobacteria;Gammaproteobacteria;Enterobacterales;Pectobacteriaceae;Pectobacterium	Pectobacterium	0	0	0	0	0	0	0	0	0.0045	0	0	0	0	0	0	0	0	0	0	0	0	0	0	0	0	0	0	0	0	0	0	0	0	0	0	0	0	0	0	0	0	0	0	0	0	0	0	0
Bacteria;Bacteroidetes;Sphingobacteriia;Sphingobacteriales;Sphingobacteriaceae;Pedobacter	Pedobacter	0	0	0	0	0	0	0	0	0	0	0	0	0	0	0	0	0	0	0	0	0	0	0	0	0	0	0	0	0	0	0	0	0	0	0	0	0	0	0	0	0	0	0	0	0	0	0	0
Bacteria;Firmicutes;Clostridia;Clostridiales;Peptococcaceae;Peptococcaceae_uc	Peptococcaceae_uc	0	0	0	0	0	0	0	0.0045	0	0	0	0	0	0	0	0	0	0	0	0	0	0.0045	0	0	0	0	0	0	0	0	0.009	0	0	0	0	0	0	0	0	0	0	0	0	0	0	0.0045	0	0
Bacteria;Firmicutes;Clostridia;Clostridiales;Peptostreptococcaceae;Peptostreptococcaceae_uc	Peptostreptococcaceae_uc	0	0	0	0	0	0	0	0	0	0	0	0	0	0	0	0	0	0	0	0	0	0	0.0045	0	0	0	0	0	0	0	0	0	0	0	0	0	0	0	0	0	0	0	0	0	0	0	0	0
Bacteria;Firmicutes;Clostridia;Clostridiales;Ruminococcaceae;Phocea	Phocea	0.0587	0.0045	0.0361	0.0858	0.0226	0.0677	0.009	0.0271	0.0135	0	0.0361	0	0.0226	0.0497	0.0542	0.1716	0.009	0.0316	0	0	0	0.0045	0.0361	0.1897	0	0.009	0.0045	0.0858	0.0632	0.0181	0.009	0.0226	0.0316	0.0045	0.0542	0.0226	0	0.0406	0	0.0722	0.0181	0.0406	0.0271	0.0587	0	0	0.0045	0
Bacteria;Proteobacteria;Alphaproteobacteria;Rhizobiales;Phreatobacter_f;Phreatobacter	Phreatobacter	0	0	0.0045	0	0	0	0	0	0	0	0	0	0	0	0	0	0	0	0	0	0	0	0	0	0	0	0	0	0	0	0	0	0	0	0	0	0	0	0	0	0	0	0	0	0	0	0	0
Bacteria;Proteobacteria;Gammaproteobacteria;Enterobacterales;Enterobacteriaceae;Plesiomonas	Plesiomonas	0	0	0	0	0	0	0	0	0.0181	0	0	0	0	0	0	0	0	0	0	0	0	0	0	0	0	0	0	0	0	0	0	0	0	0	0	0	0	0	0	0	0	0	0	0	0	0	0	0
Bacteria;Bacteroidetes;Bacteroidia;Bacteroidales;Porphyromonadaceae;Porphyromonadaceae_uc	Porphyromonadaceae_uc	0	0	0	0	0	0	0	0	0	0	0	0	0	0	0.0045	0	0	0	0	0	0	0	0	0	0	0	0	0	0	0	0	0	0	0	0	0	0	0	0	0	0	0	0	0	0.009	0	0	0
Bacteria;Bacteroidetes;Bacteroidia;Bacteroidales;Porphyromonadaceae;Porphyromonas	Porphyromonas	0	0	0	0.009	0	0	0	0	0	0	0.0271	0.0135	0	0	0	0	0	0	0	0	0	0	0	0	0	0	0	0	0	0	0	0	0	0.009	0	0	0	0	0	0	0	0	0	0	0	0	0	0
Bacteria;Bacteroidetes;Bacteroidia;Bacteroidales;Prevotellaceae;Prevotella	Prevotella	7.1254	3.2557	10.0154	8.015	4.9941	7.6041	16.2693	8.5749	3.4002	21.3221	0.5283	4.4071	14.0161	31.1749	22.0491	29.1565	3.1292	7.6718	12.2054	1.0521	5.4999	6.7145	7.0938	4.4161	7.1345	3.2782	4.3304	3.9014	20.9383	0.0361	0.0226	0.0361	2.3706	5.3915	12.1241	4.8812	4.7774	5.2876	9.1168	5.4818	7.8434	10.792	4.1633	2.9802	12.4221	3.4905	1.7701	14.3909
Bacteria;Bacteroidetes;Bacteroidia;Bacteroidales;Prevotellaceae;Prevotellaceae_uc	Prevotellaceae_uc	0.158	0.1174	0.4335	0.2167	0.1671	0.0813	0.3025	0.3341	0.0587	0.3161	0.0181	0.0993	0.1174	0.1264	0.3341	0.0768	0.0316	0.1535	0.1942	0.009	0.1084	0.0497	0.0497	0.0406	0.1174	0.0406	0.1129	0.0135	0.0768	0	0	0	0.0452	0.1626	0.2619	0.0903	0.2529	0.0452	0.1761	0.1129	0.0135	0.1761	0.1264	0.0587	0.28	0.1084	0.0993	0.3612
Bacteria;Cyanobacteria;Chroobacteria;Chroococcales;Prochlorococcaceae;Prochlorococcus	Prochlorococcus	0	0	0	0	0	0	0	0	0	0	0	0	0	0	0	0	0	0	0	0	0	0	0	0	0	0.0045	0	0	0	0	0	0	0	0	0	0	0	0	0	0	0	0	0	0	0	0	0	0
Bacteria;Proteobacteria;Gammaproteobacteria;Enterobacterales;Morganellaceae;Proteus	Proteus	0	0	0	0	0.0045	0	0	0	0	0	0	0	0.0135	0	0	0	0	0	0	0	0	0	0	0	0	0	0	0	0	0	0	0	0	0	0	0	0	0	0	0	0	0	0	0	0	0	0	0
Bacteria;Firmicutes;Clostridia;Clostridiales;Ruminococcaceae;Pseudoflavonifractor	Pseudoflavonifractor	2.5558	0.5057	0.7044	1.323	2.8538	3.9014	1.7069	1.7294	0.8896	0.3296	1.4133	1.4179	1.3908	2.0004	3.1067	3.6214	1.4043	0.6277	0.2664	0.2077	0.2619	1.9462	2.0229	2.9035	1.1695	1.603	0.447	3.2963	2.6957	0.5554	1.6346	2.2126	1.8378	0.4515	2.6145	1.8875	0.6457	4.24	1.5082	3.1112	1.4811	7.4235	1.0386	1.8604	0.3612	0.3703	0.5193	0.6231
Bacteria;Proteobacteria;Gammaproteobacteria;Pseudomonadales;Pseudomonadaceae;Pseudomonas	Pseudomonas	0	0	0.0045	0	0	0.0045	0	0	0	0	0	0	0	0	0	0	0	0	0	0	0	0	0	0	0	0	0	0	0	0	0	0	0	0	0	0	0	0	0	0	0	0	0	0	0	0	0	0
Bacteria;Proteobacteria;Gammaproteobacteria;Xanthomonadales;Xanthomonadaceae;Pseudoxanthomonas	Pseudoxanthomonas	0	0	0	0	0	0.0045	0	0	0	0	0	0	0	0	0	0	0	0	0	0	0	0	0	0	0	0	0	0	0	0	0	0	0	0	0	0	0	0	0	0	0	0	0	0	0	0	0	0
Bacteria;Proteobacteria;Betaproteobacteria;Burkholderiales;Ralstonia_f;Ralstonia	Ralstonia	0	0	0	0	0	0	0	0	0	0	0	0	0	0	0	0.0045	0	0	0	0	0	0	0	0	0	0	0	0	0	0	0	0	0	0	0.0045	0	0	0	0	0	0	0	0	0	0	0	0	0
Bacteria;Proteobacteria;Alphaproteobacteria;Rhizobiales;Rhizobiaceae;Rhizobium	Rhizobium	0	0	0.009	0	0	0	0	0	0	0	0	0	0	0	0	0	0	0	0	0	0	0	0	0	0	0	0.009	0	0	0	0	0	0	0	0	0	0	0	0	0	0	0	0	0	0	0	0	0
Bacteria;Bacteroidetes;Bacteroidia;Bacteroidales;Rikenellaceae;Rikenellaceae_uc	Rikenellaceae_uc	0.0316	0.009	0.0587	0.0226	0.009	0.009	0.0045	0	0	0.0045	0	0	0.009	0	0	0	0	0	0	0	0.0045	0	0.0045	0	0	0.0045	0	0.0497	0.1039	0	0	0	0.0181	0	0.0361	0	0.0135	0.0226	0	0.0045	0	0.0406	0.009	0.0135	0.0045	0	0.0181	0.0181
Bacteria;Firmicutes;Clostridia;Clostridiales;Lachnospiraceae;Robinsoniella	Robinsoniella	0	0	0	0	0	0	0	0	0	0	0	0	0	0	0	0	0	0	0	0	0	0.009	0	0	0	0	0	0.0045	0.0045	0	0	0	0	0	0.0045	0	0	0.009	0	0.0045	0	0	0	0	0	0	0	0
Bacteria;Firmicutes;Clostridia;Clostridiales;Peptostreptococcaceae;Romboutsia	Romboutsia	0	0	0	0	0	0	0	0	0	0	0	0	0.0226	0	0.0181	0.0135	0.0135	0.0135	0.0045	0	0.009	0	0.0045	0.009	0.0497	0.0406	0.0181	0.0045	0.009	0.158	0.0316	0.0768	0	0	0	0	0	0	0	0	0	0	0.0497	0.0045	0.0181	0.009	0	0.0542
Bacteria;Firmicutes;Clostridia;Clostridiales;Lachnospiraceae;Roseburia	Roseburia	0	0.0181	0.0045	0.0045	0.009	0.0226	0.0406	0.0181	0	0	0	0.1716	0.1084	0	0.009	0.0045	0.158	0.0497	0.0903	0.0406	0	0.0316	0.0768	0	0.0542	0.1039	0.0135	0.0361	0.0045	0	0	0	0.4199	0	0.0181	0	0	0	0	0.0226	0.009	0.1219	0.0226	0	0.0045	0	0.0045	0.0135
Bacteria;Actinobacteria;Actinobacteria_c;Micrococcales;Micrococcaceae;Rothia	Rothia	0	0.0181	0	0	0	0	0	0	0.0045	0.0135	0	0.009	0	0	0	0	0	0	0	0	0	0	0	0	0	0	0	0	0	0	0	0	0	0.0045	0.0181	0	0	0	0	0	0	0	0	0	0	0	0	0
Bacteria;Firmicutes;Clostridia;Clostridiales;Ruminococcaceae;Ruminococcaceae_uc	Ruminococcaceae_uc	0.2303	0.0181	0.0587	0.0903	0.1761	0.447	0.1309	0.1309	0.14	0.0271	0.0497	0.1806	0.1129	0.0542	0.1806	0.3928	0.0993	0.0768	0.0316	0.0135	0.0181	0.2529	0.0858	0.158	0.0632	0.1219	0.0361	0.1806	0.1084	0.0993	0.1535	0.3296	0.2664	0.0587	0.1671	0.0903	0.1219	0.3387	0.1174	0.0632	0.0722	0.3387	0.0677	0.1851	0.0271	0.0361	0.0542	0.0632
Bacteria;Firmicutes;Clostridia;Clostridiales;Ruminococcaceae;Ruminococcus	Ruminococcus	0	0	0	0	0.0497	0.0406	0.158	0.0632	0.3703	0.7541	0	0	0.0497	0.0271	0.1987	0.2438	0.0542	0.1445	0.14	0.429	0.0181	0.1535	0.1761	0.0497	0.4064	0.1264	0.1219	0.009	0.0135	0.289	1.4314	0.6593	0.0587	0.0542	0.0993	0.1987	0.0316	0.0542	0.0722	0.0045	0	0.4064	0.0858	0.0677	0.0587	0.0316	0.0452	0.149
Bacteria;Firmicutes;Clostridia;Clostridiales;Ruminococcaceae;Ruminococcus_g2	Ruminococcus_g2	0	0	0	0	0	0	0	0	0	0	0	0	0	0	0	0	0	0	0	0	0	0	0	0	0	0	0	0	0	0.0226	0	0.2032	0	0	0	0	0	0	0	0	0	0	0	0	0	0	0	0
Bacteria;Firmicutes;Clostridia;Clostridiales;Lachnospiraceae;Ruminococcus_g4	Ruminococcus_g4	0	0	0	0	0	0	0	0	0	0.0045	0	0.0181	0.009	0	0	0	0	0	0	0	0	0.009	0.0181	0	0.009	0	0	0	0	0	0.0045	0	0	0	0	0	0	0.0045	0	0	0	0	0	0	0	0	0	0
Bacteria;Firmicutes;Clostridia;Clostridiales;Lachnospiraceae;Ruminococcus_g5	Ruminococcus_g5	0.0135	0	0	0	0	0	0	0	0	0	0	0	0	0.0045	0	0	0	0	0	0	0	0.009	0	0	0	0	0	0	0.009	0	0	0	0	0	0	0	0	0	0	0	0	0	0	0	0	0	0	0
Bacteria;Firmicutes;Clostridia;Clostridiales;Ruminococcaceae;Ruthenibacterium	Ruthenibacterium	0.0181	0.0135	0.009	0	0.009	0.0181	0.009	0.0045	0.009	0	0	0	0.0045	0.0045	0.0181	0.0226	0.009	0.0045	0	0	0.0045	0.0045	0.0135	0.0497	0	0	0.009	0.0993	0.0497	0	0.0135	0.0135	0.0632	0.0045	0.0135	0	0.0181	0.1174	0.0632	0.0677	0	0.0045	0.0045	0	0	0	0.0045	0
Bacteria;Firmicutes;Negativicutes;Selenomonadales;Selenomonadaceae;Selenomonas	Selenomonas	0	0	0	0	0.0045	0	0	0	0	0	0	0	0	0	0	0	0	0	0	0	0	0	0	0	0	0	0	0	0	0	0	0	0	0	0	0	0	0	0	0	0	0	0	0	0	0	0	0
Bacteria;Firmicutes;Clostridia;Clostridiales;Lachnospiraceae;Sellimonas	Sellimonas	0	0	0	0	0	0	0	0	0	0	0	0	0	0	0	0	0	0	0	0	0	0	0	0	0	0	0	0	0	0	0	0	0	0	0	0	0	0	0	0	0	0	0	0	0	0	0	0
Bacteria;Bacteroidetes;Sphingobacteriia;Sphingobacteriales;Sphingobacteriaceae;Sphingobacterium	Sphingobacterium	0	0	0	0	0	0	0	0	0	0	0	0	0	0	0	0	0	0	0	0	0	0	0	0	0	0	0	0	0	0	0	0	0	0	0	0	0	0	0	0	0	0	0	0	0	0	0	0
Bacteria;Proteobacteria;Alphaproteobacteria;Sphingomonadales;Sphingomonadaceae;Sphingobium	Sphingobium	0	0	0.0135	0	0	0.0045	0	0	0	0.0045	0	0	0	0	0	0	0	0	0	0	0	0	0	0	0	0	0	0	0	0	0	0	0	0	0	0	0	0	0	0	0	0	0	0	0	0	0	0
Bacteria;Proteobacteria;Alphaproteobacteria;Sphingomonadales;Sphingomonadaceae;Sphingomonas	Sphingomonas	0	0	0.0226	0	0	0	0	0	0	0.009	0	0	0	0	0	0	0	0	0	0	0	0	0	0	0	0	0	0	0	0	0.0045	0	0	0	0.0135	0	0	0	0	0	0	0	0	0	0	0	0	0
Bacteria;Firmicutes;Clostridia;Clostridiales;Ruminococcaceae;Sporobacter	Sporobacter	0.0632	0.0632	0.009	0.0316	0.0542	0.1174	0.0903	0.0542	0.0316	0.0903	0.0993	0.1761	0.0226	0.0452	0.1039	0.1355	0.0587	0.0271	0.0135	0	0.0181	0.0677	0.0135	0.1084	0.0181	0.0271	0.0045	0.0768	0.1219	0.0948	0.1626	0.1806	0.0452	0.0045	0.1129	0.0316	0.0181	0.0497	0.0768	0.0768	0.0271	0.0271	0.0226	0.0452	0.0181	0.0271	0.0271	0.0452
Bacteria;Firmicutes;Bacilli;Bacillales;Staphylococcaceae;Staphylococcus	Staphylococcus	0	0	0.0452	0.0135	0.0045	0.0045	0	0	0	0.0181	0.0135	0	0	0	0	0	0	0	0	0	0	0	0	0	0	0	0	0	0	0	0	0	0	0	0	0	0	0	0	0	0	0	0	0	0	0	0	0
Bacteria;Proteobacteria;Gammaproteobacteria;Xanthomonadales;Xanthomonadaceae;Stenotrophomonas	Stenotrophomonas	0	0	0	0	0	0	0	0	0	0	0	0	0	0	0	0	0	0	0	0	0	0	0	0	0	0	0	0	0	0	0	0	0	0	0	0	0	0	0	0	0	0	0	0	0	0	0	0
Bacteria;Firmicutes;Bacilli;Lactobacillales;Streptococcaceae;Streptococcus	Streptococcus	0.0135	0.0271	0.0045	0.0361	0.0226	0	0.0181	0	0.0135	0.0181	0.0497	0.0361	0.1264	0.0045	0	0	0	0.0045	0.0045	0	0.0045	0.0045	0	0	0	0.1084	0.0045	0.009	0.0045	0.0135	0	0.009	0.009	0.0226	0.009	0.009	0	0	0	0	0	0	0	0	0	0	0	0
Bacteria;Proteobacteria;Betaproteobacteria;Burkholderiales;Sutterellaceae;Sutterellaceae_uc	Sutterellaceae_uc	0	0	0	0	0	0	0	0	0	0	0	0	0	0	0	0	0	0	0	0	0	0	0.009	0	0	0	0.0045	0	0	0	0	0	0	0	0	0	0	0	0	0	0	0	0	0	0	0	0	0
Bacteria;Firmicutes;Clostridia;Clostridiales;Lachnospiraceae;Syntrophococcus	Syntrophococcus	0	0.0045	0.0135	0.0271	0	0	0	0	0.0271	0	0	0	0	0.0181	0.009	0.009	0.0135	0	0	0	0	0.0045	0	0	0	0	0	0.0135	0	0	0.0045	0.009	0	0	0.009	0.009	0	0	0.0045	0	0	0	0	0	0	0	0	0
Bacteria;Proteobacteria;Gammaproteobacteria;Enterobacterales;Erwiniaceae;Tatumella	Tatumella	0	0	0	0	0.009	0.0045	0	0	0	0	0	0	0	0	0	0	0	0	0	0	0	0	0	0	0	0	0	0	0	0	0	0	0	0	0	0	0	0	0	0	0	0	0	0	0	0	0	0
Bacteria;Firmicutes;Erysipelotrichi;Erysipelotrichales;Erysipelotrichaceae;Turicibacter	Turicibacter	0	0.3251	0.009	0.009	0	0	0.0045	0	0	0	0	0	0	0	0	0.009	0.0045	0	0	0	0	0	0	0	0.009	0.0361	0.009	0.0045	0	0.009	0.0316	0.0361	0.0858	0.0948	0.0587	0.4877	0	0	0.0181	0	0	0	0	0	0	0.0181	0	0.0271
Bacteria;Firmicutes;Negativicutes;Veillonellales;Veillonellaceae;Veillonella	Veillonella	0.0135	0.0271	0	0.009	0.009	0	0	0	0	0	0	0	0.0045	0	0	0	0	0	0	0	0	0	0	0	0.0045	0.009	0.0135	0	0	0	0	0.0045	0.009	0.009	0.0361	0	0	0	0	0	0	0	0	0	0	0	0	0
Bacteria;Firmicutes;Bacilli;Lactobacillales;Leuconostocaceae;Weissella	Weissella	0	0	0.0045	0	0	0	0	0	0	0	0	0	0	0	0	0	0	0	0	0	0	0	0	0	0	0	0	0	0	0	0	0	0	0	0	0	0	0	0	0	0	0	0	0	0	0	0	0
Bacteria;Actinobacteria;Actinobacteria_c;Corynebacteriales;Nocardiaceae;Williamsia	Williamsia	0	0	0.0045	0	0	0.009	0	0	0	0	0	0	0	0	0	0	0	0	0	0	0	0	0	0	0	0	0	0	0	0	0	0	0	0	0	0	0	0	0	0	0	0	0	0	0	0	0	0
Bacteria;Proteobacteria;Alphaproteobacteria;Rhizobiales;Xanthobacteraceae;Xanthobacter	Xanthobacter	0	0	0.0045	0	0.0045	0	0	0	0	0	0	0	0	0	0	0	0	0	0	0	0	0	0	0	0	0	0	0	0	0	0	0	0	0	0	0	0	0	0	0	0	0	0	0	0	0	0	0
Bacteria;Actinobacteria;Actinobacteria_c;Micrococcales;Dermacoccaceae;Yimella	Yimella	0	0	0	0	0.009	0	0	0	0	0	0	0	0	0	0	0	0	0	0	0	0	0	0	0	0	0	0	0	0	0	0	0	0	0	0	0	0	0	0	0	0	0	0	0	0	0	0	0
Unclassified in higher taxonomic rank	Unclassified in higher taxonomic rank	0.0542	0.0226	0.0722	0.0497	0.0271	0.0542	0.0632	0.0497	0.0316	0.0406	0.0045	0.0271	0.0226	0.009	0.0361	0.009	0.009	0.0135	0.0226	0	0.0226	0.0226	0.0135	0.009	0.009	0.0181	0.009	0.0271	0.0497	0.009	0.009	0.0135	0.0497	0.0135	0.0452	0.0587	0.0361	0.0632	0.0271	0.0452	0.0226	0.0361	0.0226	0.0316	0.0316	0.0045	0.0181	0.0045
[truncated: 16 more columns]

## Sheet: species
Dataset S1. The abundance ratios (%) at the level of phylum, class, order, family, genus, and species.
Taxonomy	Taxon Name	WT-M-CON-1	WT-M-CON-2	WT-M-CON-3	WT-M-CON-4	WT-M-CON-5	WT-M-CON-6	WT-M-CON-7	WT-M-CON-8	WT-M-AOM-1	WT-M-AOM-2	WT-M-AOM-3	WT-M-AOM-4	WT-M-AOM-5	WT-M-AOM-6	WT-M-AOM-7	WT-M-AOM-8	WT-F-CON-1	WT-F-CON-2	WT-F-CON-3	WT-F-CON-4	WT-F-CON-5	WT-F-CON-6	WT-F-CON-7	WT-F-CON-8	WT-F-AOM-1	WT-F-AOM-2	WT-F-AOM-3	WT-F-AOM-4	WT-F-AOM-5	WT-F-AOM-6	WT-F-AOM-7	WT-F-AOM-8	Nrf2KO-M-CON-1	Nrf2KO-M-CON-2	Nrf2KO-M-CON-3	Nrf2KO-M-CON-4	Nrf2KO-M-CON-5	Nrf2KO-M-CON-6	Nrf2KO-M-CON-7	Nrf2KO-M-CON-8	Nrf2KO-M-AOM-1	Nrf2KO-M-AOM-2	Nrf2KO-M-AOM-3	Nrf2KO-M-AOM-4	Nrf2KO-M-AOM-5	Nrf2KO-M-AOM-6	Nrf2KO-M-AOM-7	Nrf2KO-M-AOM-8
Bacteria;Firmicutes;Clostridia;Clostridiales;Ruminococcaceae;PAC000661_g;AB185622_s	AB185622_s	0	0.0045	0.009	0	0.0181	0.0045	0.0135	0	0.0406	0	0	0	0.009	0	0	0	0	0.0271	0.009	0.009	0	0	0	0.0135	0	0.0181	0.0406	0	0.0045	0	0	0.0045	0.0045	0.0497	0	0.0361	0.0135	0.0135	0.0181	0.009	0	0	0	0	0	0.0045	0	0.0542
Bacteria;Firmicutes;Clostridia;Clostridiales;Ruminococcaceae;PAC000661_g;AB185678_s	AB185678_s	0	0	0	0	0	0	0	0	0	0	0	0	0.0045	0	0	0	0	0	0.0135	0	0	0	0	0	0	0.0135	0.0135	0	0	0	0	0	0	0.0045	0.0045	0	0.0045	0.0045	0.009	0	0	0	0.0045	0	0.0045	0	0	0
Bacteria;Firmicutes;Clostridia;Clostridiales;Lachnospiraceae;AB185775_g;AB185775_g_uc	AB185775_g_uc	2.9396	0.158	1.6707	1.4088	0.0181	0.0316	0.3387	0.0677	0	0	0.4335	0.9212	0.0181	0.0316	0.0045	0.0271	0.0677	0.0045	0.0587	0	0	0.1761	0	0.0181	0	0.0406	0.0135	0.0316	0.0045	0.0045	0.2393	0.0632	0.0045	0.0045	0.3838	0.009	0.0993	0.8715	0.429	0.1355	0.4967	0	0.1626	0	0	0	0	0
Bacteria;Firmicutes;Clostridia;Clostridiales;Lachnospiraceae;AB185775_g;AB185775_s	AB185775_s	0	0	0	0	0	0	0	0	0	0	0	0	0	0	0	0	0.0045	0	0	0	0	0.009	0	0	0	0	0	0	0	0	0.0045	0	0	0	0	0	0	0	0	0.0045	0.0045	0	0	0	0	0	0	0
Bacteria;Firmicutes;Clostridia;Clostridiales;Ruminococcaceae;PAC000661_g;AB185778_s	AB185778_s	0	0	0	0	0	0	0	0	0	0	0	0	0	0	0	0	0	0	0	0	0	0	0	0	0	0	0	0	0	0	0	0	0.009	0	0	0.0045	0	0	0	0	0	0	0	0	0	0	0	0
Bacteria;Firmicutes;Clostridia;Clostridiales;Ruminococcaceae;AB218327_g;AB218327_g_uc	AB218327_g_uc	0	0	0	0	0	0	0	0	0	0	0	0	0	0	0	0	0	0	0	0	0	0	0	0	0	0	0	0.009	0	0	0	0	0	0	0	0	0	0	0	0	0	0	0	0	0	0	0	0
Bacteria;Firmicutes;Clostridia;Clostridiales;Lachnospiraceae;AB494769_g;AB494769_g_uc	AB494769_g_uc	0	0	0	0	0	0.0135	0.0452	0	0	0	0	0	0	0.0045	0	0.009	0	0	0	0	0	0.0903	0.0271	0	0	0	0	0	0.0045	0.0045	0	0	0.0045	0	0	0	0	0	0	0	0.0045	0	0	0	0	0	0	0
Bacteria;Firmicutes;Clostridia;Clostridiales;Lachnospiraceae;AB494769_g;AB494769_s	AB494769_s	0	0	0	0	0	0.0045	0.0226	0	0	0	0	0	0	0	0	0	0.0181	0	0	0	0	0.0813	0.0406	0	0	0	0	0.0135	0	0	0	0	0	0	0	0	0	0	0	0	0	0	0	0	0	0	0	0
Bacteria;Firmicutes;Clostridia;Clostridiales;Lachnospiraceae;Eubacterium_g4;AB494826_s	AB494826_s	0	0	0	0	0	0	0.0045	0	0	0	0	0	0	0	0	0	0	0	0	0	0	0	0	0	0	0	0	0	0	0	0	0	0	0	0	0	0	0	0	0	0	0	0	0	0	0	0	0
Bacteria;Firmicutes;Clostridia;Clostridiales;Lachnospiraceae;FMWZ_g;AB494929_s	AB494929_s	0	0	0	0	0	0	0.0045	0	0	0	0	0	0	0	0	0	0	0	0	0	0	0	0	0	0	0	0	0	0	0	0	0	0	0	0	0	0	0	0	0	0	0	0	0	0	0	0	0
Bacteria;Firmicutes;Clostridia;Clostridiales;Lachnospiraceae;AB506217_g;AB506217_g_uc	AB506217_g_uc	0	0	0	0	0	0	0	0	0	0	0	0	0	0	0	0	0	0	0	0	0	0	0	0	0	0	0	0	0	0	0	0	0	0	0	0	0	0.0045	0	0	0	0	0	0	0	0	0	0
Bacteria;Firmicutes;Clostridia;Clostridiales;Lachnospiraceae;AB506319_g;AB506319_g_uc	AB506319_g_uc	0	0	0	0	0	0	0	0.0045	0	0	0	0.0045	0.0045	0	0	0.0226	0.0045	0	0	0	0	0.0135	0.0226	0.0181	0	0	0	0.0316	0.009	0	0.0045	0.009	0.0045	0	0	0.0181	0	0.0135	0	0	0	0	0.009	0	0	0	0	0
Bacteria;Firmicutes;Clostridia;Clostridiales;Lachnospiraceae;AB506319_g;AB506319_s	AB506319_s	0	0	0	0	0	0	0	0	0	0	0	0	0	0	0.0045	0	0	0	0	0	0	0	0	0.0045	0	0	0	0	0	0	0	0	0	0	0	0	0	0.0135	0.0045	0.0045	0.0045	0	0	0	0	0	0	0
Bacteria;Firmicutes;Clostridia;Clostridiales;Lachnospiraceae;PAC001043_g;AB506430_s	AB506430_s	0.0045	0	0	0.0045	0	0	0	0	0	0	0	0	0	0	0	0.009	0	0	0	0	0	0	0.0045	0	0	0	0	0	0	0	0	0	0	0	0	0	0	0	0	0	0	0	0	0	0	0	0	0
Bacteria;Firmicutes;Clostridia;Clostridiales;Lachnospiraceae;PAC001296_g;AB506432_s	AB506432_s	0	0	0	0	0	0	0	0.009	0	0	0	0	0	0	0	0	0	0	0	0	0	0	0	0	0	0	0	0.0045	0	0	0	0	0	0	0	0	0	0	0	0	0	0	0	0	0	0	0	0
Bacteria;Firmicutes;Clostridia;Clostridiales;Ruminococcaceae;Ruminococcus;AB606236_s	AB606236_s	0	0	0	0	0	0	0	0	0.0181	0.0361	0	0	0	0	0.009	0.009	0	0	0	0	0	0	0	0	0	0	0	0	0	0.0045	0.0135	0.0181	0	0	0	0	0	0	0	0	0	0	0	0	0	0	0	0
Bacteria;Firmicutes;Clostridia;Clostridiales;Lachnospiraceae;PAC000664_g;AB606242_s	AB606242_s	0	0	0	0	0.1129	0	0.1987	0.0226	0.0045	0.0948	0.0045	0	0.0045	0.0271	0.1039	0.0542	0	0.0181	0.1309	0	0	0.0135	1.0702	0.0497	0.0226	0.0181	0	0.009	0.0045	0.1264	0.0045	0.1129	0	0	0	0	0	0	0	0	0	0.0226	0	0	0	0	0	0.0406
Bacteria;Firmicutes;Clostridia;Clostridiales;Lachnospiraceae;PAC001457_g;AB606250_s	AB606250_s	0	0	0	0	0	0	0	0	0	0	0	0	0	0	0	0	0	0	0	0	0	0	0	0	0	0	0	0	0	0	0	0	0	0	0	0	0.009	0	0	0	0	0	0	0	0	0	0	0
Bacteria;Firmicutes;Clostridia;Clostridiales;Lachnospiraceae;Kineothrix;AB606257_s	AB606257_s	0	0	0	0	0	0	0	0	0	0	0	0.009	0	0	0	0.0045	0.4786	0.158	0.0181	0.0406	0.0045	0.009	1.4043	0.5328	0.0045	0	0.0045	0.0677	0.0135	0	0.1174	0.0135	0	0	0	0	0	0	0	0	0	0	0	0	0	0	0	0
Bacteria;Firmicutes;Clostridia;Clostridiales;Lachnospiraceae;PAC001212_g;AB606267_s	AB606267_s	0	0	0.0045	0	0.0768	0	0.1174	0.009	0	0	0	0	0	0	0	0	0	0	0	0	0	0	0	0	0	0	0.0045	0	0	0	0	0	0	0	0	0.0316	0	0	0	0	0	0	0	0	0	0	0	0
Bacteria;Firmicutes;Clostridia;Clostridiales;Christensenellaceae;PAC001301_g;AB606280_s	AB606280_s	0	0	0	0	0	0	0	0	0	0	0	0	0	0	0	0	0	0	0	0	0	0	0	0	0	0	0	0	0	0	0	0	0	0	0	0	0	0	0	0	0	0.0045	0	0	0	0	0	0
Bacteria;Firmicutes;Clostridia;Clostridiales;Lachnospiraceae;AB606281_g;AB606281_g_uc	AB606281_g_uc	0.0361	0	0.0045	0.009	0.009	0.0361	0.0135	0.0045	0.0045	0	0.0045	0.0135	0.0045	0.009	0.0452	0.0406	0.0135	0	0.009	0	0.0181	0.009	0.0181	0.0135	0	0	0	0.0045	0.009	0	0	0.0045	0	0	0	0.0135	0	0.0135	0.0135	0.009	0.009	0.0497	0	0	0.009	0.0045	0	0
Bacteria;Firmicutes;Clostridia;Clostridiales;Lachnospiraceae;AB606281_g;AB606281_s	AB606281_s	0	0.0045	0.0045	0	0.009	0.0316	0.0045	0	0	0	0.009	0.0045	0	0.0135	0.0226	0.0226	0.0542	0	0	0	0.0045	0	0.009	0.0497	0	0	0.0181	0.0045	0	0	0	0.0045	0	0	0.0045	0	0	0.0226	0.009	0.009	0	0.1219	0.0045	0	0	0	0	0
Bacteria;Firmicutes;Clostridia;Clostridiales;Lachnospiraceae;PAC001105_g;AB606285_s	AB606285_s	0	0	0	0	0	0	0	0	0	0.0226	0	0	0.0181	0	0	0	0	0	0	0	0	0	0	0	0	0	0	0	0	0	0	0	0	0	0	0	0	0	0	0	0	0	0	0	0	0	0	0
Bacteria;Firmicutes;Clostridia;Clostridiales;Lachnospiraceae;AB606290_g;AB606290_g_uc	AB606290_g_uc	0	0	0	0	0.009	0	0	0	0.0903	0.0497	0	0	0.0406	0	0.1355	0.14	0.0587	0	0	0.009	0.009	0.2167	0.0361	0.0045	0	0.0361	0	0	0	0	0.0542	0.0452	0	0	0	0	0	0	0	0	0	0	0	0	0	0	0	0
Bacteria;Firmicutes;Clostridia;Clostridiales;Lachnospiraceae;AB606290_g;AB606290_s	AB606290_s	0	0	0	0	0.158	0	0	0.0135	0.3793	0.3928	0.009	0	1.0792	0.0135	1.3682	1.3501	0.5103	0.0587	0	0.2709	0.1355	0.8354	0.8173	0.1626	0.0813	0.4335	0.0226	0.0135	0.0045	0.1129	0.8805	0.6683	0	0	0	0	0	0	0	0	0	0	0	0	0.0045	0.0135	0.0135	0.009
Bacteria;Firmicutes;Clostridia;Clostridiales;Lachnospiraceae;PAC000664_g;AB606295_s	AB606295_s	0	0	0	0	0.0316	0.0316	0.0135	0.0226	0	0	0	0	0.0045	0	0.0045	0.1851	0.0361	0.0045	0	0	0	0	0.2935	0.0497	0	0.0316	0.0542	0.0045	0	0.0181	0	0.3974	0	0	0	0	0	0	0	0	0	0	0.0993	0.0135	0.0045	0.0181	0.0045	0
Bacteria;Tenericutes;Mollicutes;Acholeplasmatales;Acholeplasmataceae;Acholeplasma_g2;AB606300_s	AB606300_s	0	0	0	0	0.0045	0	0	0	0	0	0	0.0045	0	0.0948	0.0271	0.1716	0.0135	0	0	0	0	0.0135	0	0	0	0	0	0.0045	0.0316	0.0045	0	0.0045	0	0	0	0.0135	0.0181	0.0226	0.0045	0.0813	0	0	0	0	0	0	0	0
Bacteria;Firmicutes;Clostridia;Clostridiales;Lachnospiraceae;Roseburia;AB606301_s	AB606301_s	0	0	0	0	0	0	0	0	0	0	0	0	0	0	0	0	0	0	0	0	0	0	0.0135	0	0	0	0	0	0	0	0	0	0	0	0	0	0	0	0	0	0	0	0	0	0	0	0	0
Bacteria;Bacteroidetes;Bacteroidia;Bacteroidales;Odoribacteraceae;Odoribacter;AB606328_s	AB606328_s	0.5599	0.5057	1.2418	0.3025	1.034	1.2914	0.4109	0.5554	0.3206	0.1219	3.9781	0.4199	0.6999	4.7458	0	0	1.5804	0.5057	0.14	0.1626	0.1174	0.7315	0.7992	0.6909	0.0361	0.289	0.0632	2.5783	4.818	0	0	0.009	0.5554	0.7812	1.3637	0.3071	0.7586	5.2064	0.447	1.1514	0.2529	1.4495	0.2122	1.1153	0.447	0.289	0.6818	1.8649
Bacteria;Firmicutes;Clostridia;Clostridiales;Ruminococcaceae;Agathobaculum;AB606336_s	AB606336_s	0.0587	0	0	0.0722	0.2393	0.2709	0.0045	0.0226	0.0135	0	0.0135	0	0.0226	0.0316	0.0497	0.0722	0.0948	0.0226	0.009	0	0.0181	0	0.0181	0.0135	0	0.009	0.0135	0.0316	0.0045	0	0.0181	0.0135	0.0181	0.009	0.0316	0.0406	0	0	0.0045	0.0316	0	0	0	0.009	0	0.0045	0.0181	0.0045
Bacteria;Firmicutes;Clostridia;Clostridiales;Lachnospiraceae;LLKB_g;AB606340_s	AB606340_s	0	0	0	0	0.0045	0	0	0	0	0	0	0	0	0	0	0	0	0	0	0	0	0.0542	0	0.0135	0	0	0	0	0	0	0	0	0	0	0	0	0	0	0	0	0	0	0	0	0	0	0	0
Bacteria;Firmicutes;Clostridia;Clostridiales;Lachnospiraceae;PAC001308_g;AB606342_s	AB606342_s	0	0	0	0	0	0.009	0	0	0	0	0	0	0	0	0	0	0	0	0	0	0	0	0	0	0	0	0	0	0	0	0	0	0	0	0	0	0	0	0	0	0	0	0	0	0	0	0	0
Bacteria;Firmicutes;Clostridia;Clostridiales;Lachnospiraceae;Acetatifactor;AB606349_s	AB606349_s	0	0	0	0	0	0	0	0	0	0	0	0	0	0	0.0497	0.0045	0	0	0	0	0	0	0	0	0	0	0	0	0	0	0	0	0	0	0	0	0	0	0	0	0	0	0	0	0	0	0	0
Bacteria;Firmicutes;Clostridia;Clostridiales;Lachnospiraceae;PAC001097_g;AB606350_s	AB606350_s	0.0045	0.0135	0	0	0	0.009	0.1851	0.1987	0.2529	0.0135	0.0135	0	0.3748	0.0226	0.0045	0.0587	0.0271	0.0045	0.0045	0	0.0361	0.2303	0.1761	0.2845	0.009	0.1174	0.0045	0.0045	0.0768	0	0.0316	0.0045	0	0	0	0.009	0	0	0	0.0045	0	0	0	0	0	0.0226	0	0.0045
Bacteria;Firmicutes;Clostridia;Clostridiales;Ruminococcaceae;PAC000661_g;AB606366_s	AB606366_s	0	0	0	0.009	0	0	0	0	0	0	0	0	0	0	0	0	0	0	0	0	0	0	0.0045	0	0	0	0	0	0	0.0045	0	0	0.0135	0.0045	0	0	0	0	0	0.0045	0	0.009	0	0	0	0	0	0.0181
Bacteria;Firmicutes;Clostridia;Clostridiales;Ruminococcaceae;PAC000661_g;AB606378_s	AB606378_s	0	0	0	0	0	0	0	0	0	0	0	0	0	0	0	0	0	0	0	0	0.0135	0	0.0045	0	0	0	0	0	0	0	0	0	0	0	0	0	0	0	0	0	0	0	0	0	0	0	0	0
Bacteria;Firmicutes;Clostridia;Clostridiales;Ruminococcaceae;Acutalibacter;AB622826_s	AB622826_s	0	0	0	0.0045	0	0	0	0	0.0045	0	0.009	0	0	0.009	0	0	0	0	0	0	0	0	0.009	0	0	0	0	0	0	0	0	0	0	0	0	0	0.0045	0.0045	0	0	0	0	0.0045	0.0045	0	0	0	0
Bacteria;Firmicutes;Clostridia;Clostridiales;Ruminococcaceae;Pseudoflavonifractor;AB622833_s	AB622833_s	0	0	0.0045	0	0	0	0.009	0.0226	0.0045	0	0	0	0.0135	0	0	0	0.009	0	0	0	0.0045	0	0.0271	0.0316	0	0	0	0.0316	0.0135	0	0.0135	0.0316	0.0181	0	0	0	0	0	0	0	0	0.0135	0	0	0	0	0	0
Bacteria;Firmicutes;Clostridia;Clostridiales;Lachnospiraceae;PAC001296_g;AB626898_s	AB626898_s	0	0	0	0	0	0	0	0	0	0	0	0	0	0	0	0	0	0	0	0	0	0	0	0	0	0	0	0	0	0	0	0	0	0	0	0	0	0	0	0	0	0	0	0.0045	0	0	0	0
Bacteria;Firmicutes;Clostridia;Clostridiales;Lachnospiraceae;HM124264_g;AB626900_s	AB626900_s	0	0	0	0	0	0	0	0.0045	0.0406	0.0226	0	0	0.0045	0	0	0.0045	0	0	0.0045	0	0	0	0	0	0	0.009	0	0	0	0	0	0.0181	0.0045	0	0	0.0452	0	0	0	0	0	0	0	0.009	0	0.0045	0.0181	0.0135
Bacteria;Tenericutes;Mollicutes;PAC001057_o;PAC001057_f;PAC001109_g;AB626901_s	AB626901_s	0	0	0	0	0	0	0.009	0	0	0	0	0	0	0	0	0	0	0	0	0	0	0	0	0	0	0.0045	0	0	0	0	0	0	0	0	0	0	0	0	0	0	0	0	0	0	0	0	0	0
Bacteria;Firmicutes;Clostridia;Clostridiales;Ruminococcaceae;PAC000661_g;AB626903_s	AB626903_s	0	0	0	0	0	0	0	0	0	0.009	0	0	0	0	0	0	0	0	0	0	0	0	0	0	0	0	0.0045	0	0	0	0	0	0	0	0	0	0	0	0.0045	0	0	0.009	0	0.009	0	0	0	0
Bacteria;Firmicutes;Clostridia;Clostridiales;Lachnospiraceae;PAC001092_g;AB626904_s	AB626904_s	0	0	0	0.009	0	0	0.0361	0.0497	0.0135	0.0045	0	0	0.0226	0.0271	0.0271	0.0542	0	0	0	0	0	0	0.0226	0.0135	0.009	0.0542	0	0.0316	0	0.0181	0.009	0.009	0	0	0	0	0	0	0	0	0	0	0	0	0	0	0	0
Bacteria;Firmicutes;Clostridia;Clostridiales;Lachnospiraceae;AF349416_g;AB626913_s	AB626913_s	0	0	0.0045	0	0	0	0.0542	0.1129	0	0.0316	0	0	0	0.009	0.1716	0.8218	0.0497	0	0.0632	0.0271	0.009	0	0.0316	0	0.0903	0.0135	0.0181	0.009	0	0.0948	0.0181	2.2532	0.5193	0.1039	0	1.6301	0	0	0	0	0	3.653	1.1605	0	0.0045	0.009	0	0
Bacteria;Firmicutes;Clostridia;Clostridiales;Lachnospiraceae;PAC001043_g;AB626918_s	AB626918_s	0	0	0	0	0	0	0	0	0	0	0	0.0045	0	0	0	0	0	0	0	0	0	0	0	0	0	0	0	0.009	0	0	0.0045	0	0	0	0	0	0	0	0	0.0045	0	0	0	0	0	0	0	0
Bacteria;Firmicutes;Clostridia;Clostridiales;Lachnospiraceae;PAC001228_g;AB626924_s	AB626924_s	0	0	0	0	0.1219	0.6457	0.1987	0.0181	0	0	0	0	0	0.6502	0.1671	0.009	0	0	0	0	0	0	0	0	0	0	0	0	0	0.009	0.009	0	0	0	0	0	0	0	0	0	0	0	0	0	0	0	0	0
Bacteria;Firmicutes;Clostridia;Clostridiales;Lachnospiraceae;KE159628_g;AB626926_s	AB626926_s	0	0.0045	0.0135	0	0.009	0.0045	0.0587	0	0.0858	0	0	0.009	0	0.0045	0	0	0.009	0.2348	0.009	0.0045	0.0135	0.1445	0.009	0.0632	0	0	0	0.3206	0.6638	0	0	0.009	0	0	0.0045	0.009	0	0.0045	0.0045	0	0	0	0	0.009	0.0181	0	0	0
Bacteria;Firmicutes;Clostridia;Clostridiales;Lachnospiraceae;PAC001092_g;AB626932_s	AB626932_s	0.0135	0.0045	0.0181	0.0226	0.0181	0.14	0	0	0.0135	0.0045	0	0	0.0045	0	0.0271	0.0135	0	0	0	0	0.0045	0.0045	0.0181	0.0045	0	0.0497	0	0.0181	0	0.0181	0	0.0045	0	0	0	0.0045	0	0	0	0	0	0	0	0	0	0	0	0
Bacteria;Firmicutes;Clostridia;Clostridiales;Lachnospiraceae;LLKB_g;AB626939_s	AB626939_s	0	0	0	0	0	0	0.0045	0	0	0	0	0	0	0	0	0	0.3477	0.0045	0	0	0	0.009	0	0	0	0	0	0	0	0	0	0	0	0	0	0	0	0.0045	0	0	0	0	0	0	0	0	0	0
Bacteria;Firmicutes;Clostridia;Clostridiales;Ruminococcaceae;Oscillibacter;AB626948_s	AB626948_s	0.0452	0.009	0.0045	0.0135	0.149	0.3161	0.0903	0.0903	0	0	0	0.0181	0.009	0.158	0.0045	0.0316	0.0135	0	0.009	0.009	0.0045	0.0813	0.0226	0.0497	0.0181	0.0406	0.0045	0.0587	0.0361	0.009	0.0135	0.0406	0.0045	0.0135	0.0045	0.0452	0.009	0.1716	0.0226	0.0587	0.0316	0.2438	0.0271	0.0406	0.009	0.009	0.009	0.0226
Bacteria;Firmicutes;Clostridia;Clostridiales;Lachnospiraceae;PAC001296_g;AB626952_s	AB626952_s	0	0	0	0	0	0	0.0045	0	0	0	0	0	0	0	0	0	0	0	0	0	0	0	0	0	0	0	0	0	0	0	0.0135	0.0045	0	0	0	0	0	0	0	0	0	0	0	0	0	0	0	0
Bacteria;Firmicutes;Clostridia;Clostridiales;Lachnospiraceae;PAC000664_g;AB626958_s	AB626958_s	0	0	0	0	0.0045	0.0045	0	0.009	0	0	0	0	0.009	0.0045	0.009	0.0045	0	0	0.009	0	0	0	0.0181	0.0858	0	0	0	0	0	0	0	0	0	0	0	0.009	0.0045	0	0.009	0	0.0045	0.0045	0.009	0	0	0	0	0
Bacteria;Firmicutes;Clostridia;Clostridiales;Lachnospiraceae;PAC000664_g;AB702805_s	AB702805_s	0.009	0	0.0045	0	0	0.0226	0.0452	0.0361	0.0181	0	0.009	0.0045	0.0181	0	0	0.0271	0	0	0.0045	0	0	0	0.0135	0.0045	0	0.009	0	0.009	0.0045	0	0.0406	0	0	0.0045	0.0045	0.0135	0	0.0181	0	0	0.0045	0	0.0135	0	0	0	0	0
Bacteria;Firmicutes;Clostridia;Clostridiales;Lachnospiraceae;KE159571_g;AB702810_s	AB702810_s	0	0	0	0	0	0	0.0226	0	0	0	0	0	0	0	0	0	0	0	0	0	0	0	0	0	0.0045	0	0	0	0	0	0	0	0	0	0	0.0045	0	0	0	0	0	0	0	0	0	0	0	0
Bacteria;Firmicutes;Clostridia;Clostridiales;Lachnospiraceae;AB730688_g;AB730688_g_uc	AB730688_g_uc	0	0	0	0	0.009	0.009	0.009	0.009	0	0	0	0	0	0.0181	0.0135	0.009	0.0226	0	0	0	0	0	0	0.0361	0	0	0	0	0	0	0	0	0.0361	0.0135	0.009	0.0542	0	0	0.009	0	0.0045	0	0	0	0	0	0	0
Bacteria;Firmicutes;Clostridia;Clostridiales;Lachnospiraceae;Clostridium_g24;ACFX_s	ACFX_s	0.0045	0	0	0	0	0	0	0	0	0	0	0	0.0045	0	0	0	0	0	0	0	0	0	0	0	0	0	0	0.0045	0	0	0	0	0	0	0	0	0	0.0135	0	0.009	0	0	0	0	0	0	0	0
Bacteria;Firmicutes;Clostridia;Clostridiales;Ruminococcaceae;Pseudoflavonifractor;ADDX_s	ADDX_s	0.0226	0	0.0045	0.0181	0.0045	0.0045	0.009	0	0	0	0.0045	0.0181	0.009	0.0135	0.0452	0.0632	0.0045	0	0	0	0	0.009	0	0	0	0.0045	0.0045	0	0	0.0045	0.0135	0.009	0.0135	0.0045	0.0271	0.0271	0	0.0813	0.0045	0.009	0.0045	0.0271	0	0	0	0.0045	0	0
Bacteria;Firmicutes;Clostridia;Clostridiales;Lachnospiraceae;Anaerotignum;AF157052_s	AF157052_s	0.009	0.009	0.0181	0.009	0.0226	0.0045	0	0.0045	0.0045	0	0	0.0226	0	0.0181	0	0.0045	0.0361	0.009	0	0	0	0	0	0.0452	0	0.0045	0	0.0181	0.009	0	0.0135	0.0135	0.0361	0	0	0.0181	0	0.0045	0	0.0045	0.0045	0	0	0	0	0	0	0
Bacteria;Firmicutes;Clostridia;Clostridiales;Lachnospiraceae;AF349416_g;AF349416_g_uc	AF349416_g_uc	0	0	0	0	0	0	0	0	0	0	0	0	0	0	0.0316	0.1219	0	0	0	0	0	0	0	0	0.0135	0	0	0	0	0.0045	0	0.149	0.0497	0.0135	0	0.1716	0	0	0	0	0	0.3387	0.0813	0	0	0	0	0
Bacteria;Firmicutes;Clostridia;Clostridiales;Lachnospiraceae;Clostridium_g24;AF371567_s	AF371567_s	0	0	0	0	0	0	0	0	0	0	0	0.0045	0	0	0	0	0	0	0	0	0	0	0	0	0	0	0	0	0	0	0	0	0	0	0	0	0	0	0	0.0045	0	0	0	0	0	0	0	0
Bacteria;Firmicutes;Clostridia;Clostridiales;Lachnospiraceae;AF371579_g;AF371579_s	AF371579_s	0	0	0	0	0	0	0	0	0	0	0	0	0	0	0	0	0	0	0	0	0	0	0.0045	0	0	0	0	0	0.0045	0	0	0	0	0	0	0	0	0	0	0	0	0	0	0	0	0	0	0
Bacteria;Firmicutes;Clostridia;Clostridiales;Lachnospiraceae;PAC001212_g;AF371599_s	AF371599_s	0	0	0	0	0.009	0	0	0	0	0	0	0	0	0	0	0	0	0	0	0	0	0	0	0	0	0	0	0.0135	0.0045	0	0	0	0	0	0.009	0	0	0	0	0	0	0.0045	0	0	0	0	0	0
Bacteria;Firmicutes;Clostridia;Clostridiales;Lachnospiraceae;AF371618_g;AF371618_s	AF371618_s	0	0	0	0	0	0	0.0045	0	0	0	0	0	0	0	0	0	0	0	0	0	0	0	0	0	0	0	0	0	0	0	0	0	0	0	0	0	0	0	0	0	0	0	0	0	0	0	0	0
Bacteria;Firmicutes;Clostridia;Clostridiales;Lachnospiraceae;Eubacterium_g20;AF371632_s	AF371632_s	0	0	0	0.0045	0	0	0	0	0	0	0	0	0	0.009	0	0	0	0	0	0	0	0	0	0	0	0	0	0	0	0	0	0	0.009	0	0	0	0	0	0	0	0	0	0	0	0	0	0	0
Bacteria;Firmicutes;Clostridia;Clostridiales;Lachnospiraceae;GU324393_g;AF371666_s	AF371666_s	0	0	0	0	0	0	0	0	0	0	0	0	0	0	0.0316	0.009	0	0	0.0045	0	0	0	0.0271	0.0135	0	0	0	0	0	0	0	0.1039	0	0	0	0	0	0	0	0	0	0	0	0.0497	0	0.0045	0.009	0.0045
Bacteria;Firmicutes;Clostridia;Clostridiales;Lachnospiraceae;LLKB_g;AF371672_s	AF371672_s	0	0	0	0	0	0	0	0	0	0	0	0	0	0.0045	0	0	0.0045	0	0	0	0	0	0	0	0	0	0	0.0361	0.0181	0	0	0	0	0	0	0	0	0	0	0	0	0	0	0	0	0	0	0
Bacteria;Firmicutes;Clostridia;Clostridiales;Ruminococcaceae;PAC000661_g;AF371816_s	AF371816_s	0	0	0	0.009	0.009	0	0	0.009	0	0	0	0	0.0045	0	0	0	0	0.0045	0.0045	0	0	0	0	0	0	0	0	0	0	0	0	0	0	0	0	0	0	0	0	0.0045	0	0	0	0	0.009	0	0.009	0
Bacteria;Firmicutes;Clostridia;Clostridiales;Ruminococcaceae;PAC000661_g;AF371820_s	AF371820_s	0	0.0135	0	0	0	0	0	0	0	0.009	0	0.0406	0	0	0	0	0	0	0	0	0	0.009	0	0.009	0	0	0	0	0	0	0	0	0.0045	0	0.009	0	0	0	0	0	0	0	0.0045	0	0	0	0	0
Bacteria;Firmicutes;Clostridia;Clostridiales;Ruminococcaceae;PAC000683_g;AF371822_s	AF371822_s	0	0	0	0	0	0	0	0	0.1219	0.1355	0.0045	0	0.1716	0	0	0	0	0	0.1084	0.0497	0	0	0	0	0.0181	0	0	0	0	0	0	0	0	0.0045	0	0.0181	0.14	0	0	0	0	0.6502	0.0406	0.0271	0.0497	0.0497	0.009	0.0406
Bacteria;Firmicutes;Clostridia;Clostridiales;Lachnospiraceae;Ruminococcus_g4;AJ315979_s	AJ315979_s	0	0	0	0	0	0	0	0	0	0	0	0	0	0	0	0	0	0	0	0	0	0	0	0	0	0	0	0	0	0	0	0	0	0	0	0	0	0.0045	0	0	0	0	0	0	0	0	0	0
Bacteria;Firmicutes;Clostridia;Clostridiales;Lachnospiraceae;Anaerotignum;AJ576348_s	AJ576348_s	0	0	0	0	0	0	0	0	0	0	0	0	0	0	0	0	0	0	0	0	0	0	0	0	0	0	0	0	0	0	0	0	0	0	0	0.009	0	0	0	0	0	0	0	0.0045	0	0	0	0
Bacteria;Firmicutes;Clostridia;Clostridiales;Lachnospiraceae;GU324393_g;AM275589_s	AM275589_s	0	0	0	0	0	0	0	0	0	0	0	0	0	0	0	0	0	0	0	0	0	0	0	0	0	0	0	0	0	0	0	0	0	0	0	0	0	0	0	0	0	0	0	0	0	0	0	0
Bacteria;Firmicutes;Clostridia;Clostridiales;Ruminococcaceae;PAC000661_g;AM277340_s	AM277340_s	0	0	0	0	0	0	0	0	0	0	0	0	0	0	0	0	0	0	0	0.009	0	0	0	0	0	0	0	0	0	0	0	0	0	0	0	0.0045	0	0	0	0	0	0	0	0	0	0.009	0	0
Bacteria;Firmicutes;Clostridia;Clostridiales;Lachnospiraceae;AM405126_g;AM405126_g_uc	AM405126_g_uc	0	0	0	0	0	0	0	0	0	0	0	0	0	0	0	0	0	0	0	0	0	0.009	0	0	0	0	0	0	0	0	0	0	0.0226	0	0	0	0	0	0	0	0	0	0	0	0	0	0	0
Bacteria;Firmicutes;Clostridia;Clostridiales;Lachnospiraceae;AM932595_g;AM932595_g_uc	AM932595_g_uc	0	0	0	0	0	0.009	0	0	0	0	0	0	0.0226	0	0	0.0316	0	0	0	0	0	0.0045	0.0045	0	0	0	0	0	0.0135	0	0	0.0045	0	0.0045	0	0.009	0	0.0045	0	0	0	0.009	0	0	0	0	0	0
Bacteria;Firmicutes;Clostridia;Clostridiales;Lachnospiraceae;AM932595_g;AM932595_s	AM932595_s	0	0	0	0	0	0	0	0	0	0	0	0	0	0	0	0.0045	0	0	0	0	0	0	0	0	0	0	0	0	0	0	0	0	0	0	0	0	0	0.0045	0.0045	0	0	0.0045	0	0	0	0	0	0
Bacteria;Firmicutes;Clostridia;Clostridiales;Clostridiaceae;Arthromitus;AP012202_s group	AP012202_s group	0	0	0	0	0	0	0.0045	0.0181	0	0.009	0	0	0	0.0361	0	0	0.0135	0	0.009	0	0	0	0.0045	0.0045	0	0	0	0	0	0	0	0	0	0.0045	0.0181	0	0.0226	0.009	0	0	0	0	0	0	0	0	0	0.0045
Bacteria;Firmicutes;Clostridia;Clostridiales;Lachnospiraceae;Eubacterium_g21;AP012212_s	AP012212_s	0	0	0	0	0	0	0	0.0045	0	0	0	0	0	0	0	0	0	0	0	0	0	0	0	0	0	0	0	0.0045	0	0	0	0	0	0	0	0	0	0	0	0	0	0	0	0	0	0	0	0
Bacteria;Proteobacteria;Alphaproteobacteria;Rhizobiales;Phyllobacteriaceae;Mesorhizobium;AVBN_s	AVBN_s	0	0.0045	0	0	0	0.009	0	0	0	0	0	0	0	0	0	0	0	0	0	0	0	0	0	0	0	0	0	0	0	0	0	0	0	0	0	0	0	0	0	0	0	0	0	0	0	0	0	0
Bacteria;Firmicutes;Clostridia;Clostridiales;Lachnospiraceae;AY212756_g;AY212756_g_uc	AY212756_g_uc	0	0	0.0045	0	0	0	0	0	0	0	0	0	0	0	0	0	0	0	0	0	0	0	0	0	0	0	0	0	0	0	0	0	0	0	0	0	0	0	0	0	0	0	0	0	0	0	0	0
Bacteria;Firmicutes;Clostridia;Clostridiales;Lachnospiraceae;AY212760_g;AY212760_g_uc	AY212760_g_uc	0	0	0	0	0.0045	0.009	0	0	0	0	0	0	0	0	0	0.009	0	0	0	0	0	0	0.0135	0	0	0	0	0	0.009	0	0.009	0	0	0	0	0	0	0	0	0.0045	0	0.0045	0	0	0	0	0	0
Bacteria;Firmicutes;Clostridia;Clostridiales;Lachnospiraceae;AY212760_g;AY212760_s	AY212760_s	0	0	0	0	0	0	0	0	0	0	0	0	0	0	0	0	0	0	0	0	0	0	0	0	0	0	0	0.0045	0	0	0	0	0	0	0	0	0	0	0	0.0045	0	0	0	0	0	0	0	0
Bacteria;Firmicutes;Clostridia;Clostridiales;Lachnospiraceae;PAC000664_g;AY239428_s	AY239428_s	0	0	0	0	0	0	0	0	0.0045	0	0	0	0	0	0	0	0	0	0	0	0	0	0	0.009	0	0	0	0	0	0	0	0	0.009	0	0	0.0045	0	0	0	0	0	0	0	0	0	0	0	0
Bacteria;Firmicutes;Clostridia;Clostridiales;Lachnospiraceae;PAC001097_g;AY239437_s	AY239437_s	0	0	0	0	0	0	0.009	0.0045	0.0135	0	0	0	0.0045	0.0045	0	0.009	0	0	0	0	0	0	0.0045	0	0	0.009	0	0	0	0	0	0	0	0	0	0	0	0	0	0	0	0	0	0	0	0	0	0
Bacteria;Firmicutes;Clostridia;Clostridiales;Ruminococcaceae;Pseudoflavonifractor;AY244908_s	AY244908_s	0	0	0	0	0	0	0	0	0	0	0	0	0	0	0	0	0	0	0	0	0	0	0	0	0.009	0	0	0	0	0	0	0	0	0	0	0	0	0	0	0	0	0	0	0	0	0	0	0
Bacteria;Firmicutes;Clostridia;Clostridiales;Lachnospiraceae;AY442823_g;AY442823_g_uc	AY442823_g_uc	0	0	0	0	0	0	0	0	0	0	0	0	0	0	0	0	0	0	0	0	0	0	0	0	0	0	0	0.009	0	0	0	0	0	0	0	0	0	0	0	0	0	0	0	0	0	0	0	0
Bacteria;Firmicutes;Clostridia;Clostridiales;Lachnospiraceae;AY442823_g;AY442823_s	AY442823_s	0	0	0	0	0	0	0	0	0	0	0	0	0	0	0	0	0	0	0	0	0	0	0	0	0	0	0	0	0	0	0	0	0	0	0	0	0	0.0045	0	0	0	0	0	0	0	0	0	0
Bacteria;Firmicutes;Clostridia;Clostridiales;Ruminococcaceae;PAC000661_g;AY858424_s	AY858424_s	0	0	0	0	0	0	0	0	0	0	0	0	0	0	0	0	0	0.009	0	0	0	0	0	0	0	0.0045	0	0	0	0	0	0	0	0	0.0045	0	0	0	0	0	0	0	0	0	0	0	0	0
Bacteria;Firmicutes;Clostridia;Clostridiales;Ruminococcaceae;Agathobaculum;AY858529_s	AY858529_s	0	0	0	0	0.0903	0.009	0.0135	0	0	0	0	0	0	0	0.0045	0	0	0	0	0	0	0	0	0.0135	0	0	0	0.0045	0	0	0	0	0.009	0	0	0.009	0	0	0.0045	0.0361	0	0.0045	0	0.009	0	0	0	0.0045
Bacteria;Firmicutes;Clostridia;Clostridiales;Ruminococcaceae;Pseudoflavonifractor;AY916184_s	AY916184_s	0	0	0	0	0	0	0	0	0	0	0	0	0	0	0	0	0.009	0	0	0	0	0	0	0	0	0	0	0	0	0	0	0	0	0	0	0	0	0	0	0	0	0.0045	0	0	0	0	0	0
Bacteria;Firmicutes;Clostridia;Clostridiales;Ruminococcaceae;PAC000661_g;AY916208_s	AY916208_s	0	0	0	0	0	0	0	0	0	0	0	0.0045	0.0045	0.0045	0	0	0	0	0	0	0	0	0	0	0	0	0	0	0	0	0	0	0.009	0	0	0	0	0	0	0	0	0	0	0	0	0	0	0
Bacteria;Firmicutes;Clostridia;Clostridiales;Christensenellaceae;GQ448104_g;AY994043_s	AY994043_s	0	0	0	0	0	0	0	0.0045	0.0045	0	0	0	0	0	0	0	0.0045	0	0.0045	0	0	0	0	0	0	0	0	0	0	0	0	0	0	0.0045	0	0	0	0	0	0	0	0.009	0	0	0	0	0.0361	0.0135
Bacteria;Firmicutes;Clostridia;Clostridiales;Lachnospiraceae;Acetatifactor;Acetatifactor muris	Acetatifactor muris	0	0.009	0	0	0.0045	0.0497	0	0.0045	0.0045	0	0	0	0.0045	0.0181	0	0	0	0	0	0	0.0135	0.0045	0.0045	0.0316	0	0	0	0.0677	0.0587	0	0.009	0	0	0	0	0	0	0.0271	0	0.0316	0	0	0	0	0	0	0	0
Bacteria;Firmicutes;Clostridia;Clostridiales;Lachnospiraceae;Acetatifactor;Acetatifactor_uc	Acetatifactor_uc	0.1174	0.009	0.0226	0.0406	0.0677	0.2393	0.0813	0.0587	0.0361	0.0181	0.0271	0.0542	0.0271	0.0813	0.1716	0.3206	0.0722	0.0181	0	0	0.0226	0.0903	0.1761	0.1626	0.0045	0.0361	0	0.1445	0.0903	0.0181	0.1355	0.0677	0.1129	0.0226	0.1084	0.0497	0	0.0813	0.0226	0.0406	0.0045	0.0045	0.0226	0.009	0	0	0	0
Bacteria;Firmicutes;Clostridia;Clostridiales;Lachnospiraceae;Acetitomaculum;Acetitomaculum_uc	Acetitomaculum_uc	0	0	0	0	0	0	0	0	0	0	0	0	0	0	0	0	0	0	0	0	0	0	0	0	0	0.0045	0	0.009	0	0	0	0	0.0045	0	0.0135	0	0	0	0	0	0	0	0	0	0	0	0	0
Bacteria;Firmicutes;Clostridia;Clostridiales;Lachnospiraceae;Acetivibrio_g1;Acetivibrio_g1_uc	Acetivibrio_g1_uc	0	0	0	0	0	0	0.0045	0	0	0	0	0	0.0045	0	0	0	0	0	0	0	0	0	0	0	0	0	0	0	0	0	0	0	0	0	0	0	0	0	0	0	0	0	0	0	0	0	0	0
Bacteria;Proteobacteria;Gammaproteobacteria;Pseudomonadales;Moraxellaceae;Acinetobacter;Acinetobacter baylyi	Acinetobacter baylyi	0	0	0	0	0	0	0	0	0	0	0	0	0	0	0	0	0	0	0	0	0	0	0	0	0	0	0	0	0	0	0	0	0	0	0.0045	0	0	0	0	0	0	0	0	0	0	0	0	0
Bacteria;Proteobacteria;Gammaproteobacteria;Pseudomonadales;Moraxellaceae;Acinetobacter;Acinetobacter guillouiae group	Acinetobacter guillouiae group	0	0	0	0	0	0	0	0	0	0	0	0	0	0	0	0	0	0	0	0	0	0	0	0	0	0	0	0	0	0	0	0	0	0	0	0	0	0	0	0	0	0	0	0	0	0	0	0
Bacteria;Proteobacteria;Gammaproteobacteria;Pseudomonadales;Moraxellaceae;Acinetobacter;Acinetobacter pittii group	Acinetobacter pittii group	0	0	0	0	0	0	0	0	0	0	0.0135	0	0	0	0	0	0	0	0	0	0	0	0	0	0	0	0	0	0	0	0	0	0	0	0	0	0	0	0	0	0	0	0	0	0	0	0	0
Bacteria;Proteobacteria;Gammaproteobacteria;Pseudomonadales;Moraxellaceae;Acinetobacter;Acinetobacter ursingii	Acinetobacter ursingii	0	0	0.0181	0	0.0045	0.0045	0	0	0	0	0.0135	0	0	0	0	0	0	0	0	0	0	0	0	0	0	0	0	0	0	0	0	0	0	0	0	0	0	0	0	0	0	0	0	0	0	0	0	0
Bacteria;Proteobacteria;Gammaproteobacteria;Pseudomonadales;Moraxellaceae;Acinetobacter;Acinetobacter_uc	Acinetobacter_uc	0	0	0.009	0	0	0	0	0	0	0	0	0	0	0	0	0	0	0	0	0	0	0	0	0	0	0	0	0	0	0	0	0	0	0	0	0	0	0	0	0	0	0	0	0	0	0	0	0
Bacteria;Actinobacteria;Actinobacteria_c;Actinomycetales;Actinomycetaceae;Actinomyces;Actinomyces graevenitzii	Actinomyces graevenitzii	0	0	0	0	0	0	0	0	0	0	0	0.0045	0	0	0	0	0	0	0	0	0	0	0	0	0	0	0	0	0	0	0	0	0	0	0	0	0	0	0	0	0	0	0	0	0	0	0	0
Bacteria;Actinobacteria;Actinobacteria_c;Actinomycetales;Actinomycetaceae;Actinomyces;Actinomyces viscosus group	Actinomyces viscosus group	0	0	0	0	0	0	0	0	0	0	0	0	0	0	0	0	0	0	0	0	0	0	0	0	0	0	0	0	0	0	0	0	0	0	0	0	0	0	0	0	0	0	0	0	0	0	0	0
Bacteria;Firmicutes;Clostridia;Clostridiales;Ruminococcaceae;Acutalibacter;Acutalibacter muris	Acutalibacter muris	0.0722	0	0.0181	0.0226	0.0045	0.0497	0.009	0	0.009	0	0.0271	0.1716	0.0181	0.0406	0.0045	0.0045	0	0	0	0	0	0	0.009	0.0135	0	0	0	0	0.0045	0	0.009	0	0.0135	0	0	0	0	0	0	0	0.009	0.0135	0	0	0	0	0	0
Bacteria;Firmicutes;Clostridia;Clostridiales;Ruminococcaceae;Acutalibacter;Acutalibacter_uc	Acutalibacter_uc	0	0	0	0	0.0045	0	0	0	0	0	0	0.009	0	0	0	0	0	0	0	0	0	0	0	0	0	0	0	0.0045	0.0135	0	0	0	0.009	0	0	0	0	0	0	0.0045	0	0	0	0	0	0	0	0.0045
Bacteria;Actinobacteria;Coriobacteriia;Coriobacteriales;Coriobacteriaceae;Adlercreutzia;Adlercreutzia equolifaciens group	Adlercreutzia equolifaciens group	0	0	0	0	0	0	0	0	0	0	0	0	0	0	0	0	0	0	0	0	0	0	0	0	0	0	0	0	0	0	0	0	0	0	0	0	0	0	0	0	0	0	0	0	0	0	0	0.0045
Bacteria;Firmicutes;Clostridia;Clostridiales;Lachnospiraceae;Agathobacter;Agathobacter rectalis	Agathobacter rectalis	0	0	0	0	0	0	0	0	0	0	0	0	0	0	0	0	0	0	0	0	0	0	0	0	0	0	0	0	0	0	0	0	0	0	0	0	0	0	0	0.0045	0	0	0	0	0	0	0	0
Bacteria;Firmicutes;Clostridia;Clostridiales;Lachnospiraceae;Agathobacter;Agathobacter_uc	Agathobacter_uc	0	0	0	0	0	0	0	0	0	0	0	0	0	0	0.0045	0	0	0	0	0	0	0	0	0	0	0	0	0	0	0	0	0	0	0	0	0	0	0	0	0	0	0	0	0	0	0	0	0
Bacteria;Firmicutes;Clostridia;Clostridiales;Ruminococcaceae;Agathobaculum;Agathobaculum_uc	Agathobaculum_uc	0.0045	0	0	0.0045	0	0.0181	0	0	0	0	0	0	0	0	0	0	0.0045	0	0	0	0	0.0045	0	0	0	0.009	0	0.009	0	0	0	0.0045	0	0	0	0	0	0	0	0	0	0	0	0	0	0	0	0
Bacteria;Verrucomicrobia;Verrucomicrobiae;Verrucomicrobiales;Akkermansiaceae;Akkermansia;Akkermansia muciniphila	Akkermansia muciniphila	0	0.009	0.0045	0	0.3071	0.2393	4.52	1.612	62.3679	31.9787	50.5283	14.4541	39.0906	0.1129	0.1355	0.0406	33.3559	43.6783	43.1545	79.739	60.2953	8.882	23.029	2.032	59.8979	46.514	62.4763	3.3866	0.4109	15.5739	0.9618	1.3998	5.7753	51.1876	0.0677	7.5905	0.3387	0.0677	0.5599	1.2011	48.7041	31.3962	29.2649	53.048	43.6603	53.2963	49.6975	3.9646
Bacteria;Verrucomicrobia;Verrucomicrobiae;Verrucomicrobiales;Akkermansiaceae;Akkermansia;Akkermansia_uc	Akkermansia_uc	0	0	0	0	0	0	0	0	0.0542	0.0135	0.0813	0.009	0.0542	0	0	0	0.0271	0.0271	0.0226	0.158	0.0452	0.0271	0.0587	0	0.1174	0.0587	0.0587	0.009	0	0.0135	0	0	0.0226	0.0452	0	0	0	0	0	0	0.0361	0.0271	0.0632	0.0226	0.009	0.0271	0.0135	0.009
Bacteria;Proteobacteria;Betaproteobacteria;Burkholderiales;Comamonadaceae;Albidiferax;Albidiferax ferrireducens	Albidiferax ferrireducens	0	0	0	0	0	0	0	0	0	0	0.0045	0	0	0	0	0	0	0	0	0	0	0	0	0	0	0	0	0	0	0	0	0	0	0	0	0	0	0	0	0	0	0	0	0	0	0	0	0
Bacteria;Bacteroidetes;Bacteroidia;Bacteroidales;Rikenellaceae;Alistipes;Alistipes putredinis	Alistipes putredinis	0	0	0.009	0	0	0	0.0045	0	0	0	0	0	0	0	0	0	0	0	0	0	0	0	0	0	0	0	0	0.0271	0.0406	0	0	0	0	0	0	0.0135	0.0316	0.009	0	0.0045	0	0.0045	0	0	0	0	0	0
Bacteria;Bacteroidetes;Bacteroidia;Bacteroidales;Rikenellaceae;Alistipes;Alistipes_uc	Alistipes_uc	0.0181	0.0226	0.0587	0.0135	0.0316	0.0361	0.009	0.0271	0.0045	0	0	0	0.0135	0.0226	0	0	0.0271	0	0	0	0	0	0.0045	0.0271	0	0.0226	0	0.28	0.6547	0	0	0	0.0271	0.0045	0.0587	0.0135	0.1264	0.0903	0.009	0.0993	0	0.1129	0.0135	0.0361	0	0	0.0181	0.0406
Bacteria;Bacteroidetes;Bacteroidia;Bacteroidales;Prevotellaceae;Alloprevotella;Alloprevotella tannerae	Alloprevotella tannerae	0	0	0	0	0	0	0	0	0	0	0	0	0	0	0	0	0	0	0	0	0	0	0	0	0	0	0	0	0	0	0	0	0	0	0	0	0	0	0	0	0	0	0	0	0	0	0	0
Bacteria;Firmicutes;Clostridia;Clostridiales;Lachnospiraceae;Anaerocolumna;Anaerocolumna_uc	Anaerocolumna_uc	0.0045	0	0	0.0045	0	0.0045	0	0	0	0	0	0	0	0	0.009	0	0	0	0	0	0	0	0	0	0	0	0	0	0	0	0	0	0	0	0	0	0	0	0.0045	0	0	0	0	0	0	0	0	0
Bacteria;Firmicutes;Clostridia;Clostridiales;Lachnospiraceae;Anaerosporobacter;Anaerosporobacter_uc	Anaerosporobacter_uc	0	0	0	0	0	0	0	0	0	0	0	0.0045	0	0	0	0	0	0	0	0	0	0.0045	0	0	0	0.009	0	0	0	0	0	0	0	0	0	0	0	0	0	0.0045	0	0	0	0	0	0	0	0
Bacteria;Firmicutes;Clostridia;Clostridiales;Lachnospiraceae;Anaerostipes;Anaerostipes hadrus group	Anaerostipes hadrus group	0	0	0	0	0	0	0	0	0	0	0	0	0.0045	0	0	0	0	0	0	0	0	0	0	0	0	0	0	0	0	0	0	0	0	0	0	0	0	0	0	0	0	0	0	0	0	0	0	0
Bacteria;Firmicutes;Clostridia;Clostridiales;Lachnospiraceae;Anaerostipes;Anaerostipes_uc	Anaerostipes_uc	0	0	0.0045	0	0	0.009	0.0045	0	0.009	0	0	0	0	0.009	0	0	0	0	0	0	0	0	0	0	0	0	0	0	0	0	0	0	0	0	0	0	0	0	0	0	0	0	0	0	0	0	0	0
Bacteria;Firmicutes;Clostridia;Clostridiales;Lachnospiraceae;Anaerotaenia;Anaerotaenia torta	Anaerotaenia torta	0	0	0	0	0	0	0	0	0.0045	0	0	0	0	0	0.0045	0	0	0	0	0	0	0	0	0	0	0	0	0	0	0	0	0	0	0	0	0	0	0	0	0	0	0	0	0	0	0	0	0
Bacteria;Firmicutes;Clostridia;Clostridiales;Lachnospiraceae;Anaerotaenia;Anaerotaenia_uc	Anaerotaenia_uc	0	0	0	0	0	0	0	0	0	0	0	0.009	0	0	0	0	0.0045	0	0	0	0	0	0	0	0	0.0045	0	0	0	0	0	0	0.0135	0	0	0	0	0	0	0	0	0.0045	0	0	0	0	0	0
Bacteria;Firmicutes;Clostridia;Clostridiales;Lachnospiraceae;Anaerotignum;Anaerotignum_uc	Anaerotignum_uc	0.0045	0	0	0.0135	0.0045	0	0	0	0	0	0	0	0	0	0	0.009	0.0045	0	0	0	0	0	0	0.0045	0	0	0	0	0	0	0	0	0	0	0	0	0	0.0045	0	0	0	0	0	0	0	0	0	0
Bacteria;Firmicutes;Clostridia;Clostridiales;Ruminococcaceae;Anaerotruncus;Anaerotruncus_uc	Anaerotruncus_uc	0	0	0	0	0	0	0	0	0	0	0	0	0	0.0045	0	0	0.0045	0	0	0	0	0	0	0	0	0	0	0	0	0	0	0	0	0	0	0	0	0.0045	0	0	0	0	0	0	0	0	0	0
Bacteria;Proteobacteria;Betaproteobacteria;Burkholderiales;Comamonadaceae;Aquabacterium;Aquabacterium parvum	Aquabacterium parvum	0	0	0	0	0	0.0045	0	0	0	0	0	0	0	0	0	0	0	0	0	0	0	0	0	0	0	0	0	0	0	0	0	0	0	0	0	0	0	0	0	0	0	0	0	0	0	0	0	0
Bacteria;Firmicutes;Clostridia;Clostridiales;Lachnospiraceae;Clostridium_g24;BBZN_s	BBZN_s	0.0135	0	0	0.0045	0	0	0.0045	0.0045	0	0	0	0.0045	0	0	0	0	0	0	0	0	0	0	0	0	0	0	0	0	0	0	0	0	0	0	0	0	0	0	0	0	0	0	0	0	0	0	0	0
Bacteria;Firmicutes;Clostridia;Clostridiales;Lachnospiraceae;Clostridium_g24;BBZO_s	BBZO_s	0.009	0	0.0135	0	0.0045	0.0045	0	0	0	0	0.0045	0.0045	0	0	0.009	0.0045	0	0.0045	0	0	0	0.0045	0	0.0045	0	0	0	0.009	0.0045	0	0	0	0	0	0	0	0	0	0.0045	0.0045	0	0	0	0.0135	0	0	0	0
Bacteria;Bacteroidetes;Bacteroidia;Bacteroidales;Bacteroidaceae;Bacteroides;Bacteroides acidifaciens	Bacteroides acidifaciens	0.2032	0.6593	0.3432	0.2348	0.8625	0.8354	1.2011	0.587	0.885	3.0028	1.603	2.1042	2.0545	2.1042	0	0	0.5103	0.578	0.7496	0.6141	0.438	0.5644	0.8308	0.7992	0.9392	0.7405	0.5419	0.3387	0.7631	0.0045	0	0	0.3612	0.1897	0.6547	0.9753	3.4453	0.3477	2.2126	0.3703	0.7225	0.3025	0.3341	1.761	1.4359	0.7812	1.1244	3.3415
Bacteria;Bacteroidetes;Bacteroidia;Bacteroidales;Bacteroidaceae;Bacteroides;Bacteroides caccae	Bacteroides caccae	0	0	0	0	0	0	0	0	0	0	0	0	0	0	0.4019	0.2619	0	0	0	0	0	0	0	0	0	0	0	0	0.0045	0.2122	0.0497	0.0903	0	0	0	0	0	0	0	0	0	0	0	0	0	0	0	0
Bacteria;Bacteroidetes;Bacteroidia;Bacteroidales;Bacteroidaceae;Bacteroides;Bacteroides caecimuris	Bacteroides caecimuris	0.0542	0.0768	0.0406	0.0993	0.0858	0.0768	0.0632	0.0813	0.0497	0.0993	0.158	0.0903	0.0677	0.1535	0	0	0.0226	0.0632	0.0452	0.0135	0.0045	0.0406	0.0452	0.1174	0.0316	0.0361	0.0406	0.0361	0.1671	0	0	0	0.0587	0.0587	0.0722	0.14	0.6322	0.0632	0.2438	0.0497	0.0632	0.0226	0.0452	0.0677	0.1129	0.0722	0.0406	0.1626
Bacteria;Bacteroidetes;Bacteroidia;Bacteroidales;Bacteroidaceae;Bacteroides;Bacteroides coprophilus	Bacteroides coprophilus	0	0	0	0	0	0	0	0	0	0	0	0	0	0	0	0	0	0	0	0	0	0	0.0045	0	0	0	0	0	0	0	0	0	0	0	0	0	0	0	0	0	0	0	0	0	0	0	0	0
Bacteria;Bacteroidetes;Bacteroidia;Bacteroidales;Bacteroidaceae;Bacteroides;Bacteroides dorei	Bacteroides dorei	0	0	0	0	0	0	0	0	0	0	0	0.0045	0	0	0	0	0	0	0	0.009	0	0	0	0	0	0	0	0	0	0	0.0045	0	0	0	0	0	0	0	0	0	0	0	0	0	0	0	0	0
Bacteria;Bacteroidetes;Bacteroidia;Bacteroidales;Bacteroidaceae;Bacteroides;Bacteroides finegoldii	Bacteroides finegoldii	0	0	0	0	0	0	0	0	0.0045	0.0271	0.0045	0.0226	0.0045	0	0	0	0	0	0	0	0	0.0045	0	0	0.0135	0	0	0	0	0	0	0	0	0	0	0	0.0045	0	0	0	0	0.0045	0	0	0.009	0	0.0045	0
Bacteria;Bacteroidetes;Bacteroidia;Bacteroidales;Bacteroidaceae;Bacteroides;Bacteroides rodentium	Bacteroides rodentium	0	0	0	0	0	0	0	0	0	0	0	0	0	0	0	0	0	0	0	0	0	0	0	0	0.0135	0	0	0	0	0	0	0	0	0	0	0	0.0045	0	0	0	0	0	0	0	0	0	0.0045	0
Bacteria;Bacteroidetes;Bacteroidia;Bacteroidales;Bacteroidaceae;Bacteroides;Bacteroides uniformis	Bacteroides uniformis	0	0.0181	0.009	0.009	0	0	0	0.0045	0.0226	0.0361	0.0226	0.0768	0.0406	0.0226	0	0	0.0181	0.0045	0.0181	0.0135	0.0045	0	0.009	0	0.0903	0.0361	0.0226	0.009	0.0181	0	0	0	0.009	0.0135	0.009	0	0.0452	0.0045	0.0226	0.0226	0.009	0.0316	0.0271	0.0135	0.0406	0.0135	0.0271	0.009
Bacteria;Bacteroidetes;Bacteroidia;Bacteroidales;Bacteroidaceae;Bacteroides;Bacteroides vulgatus	Bacteroides vulgatus	0.7451	1.1108	1.4088	0.7631	0.14	0.0722	0.3793	0.158	2.5693	1.3321	1.1334	4.9535	0.736	2.1223	5.9108	6.412	0.0993	0.4064	0.7812	0.4515	0.2664	0.0813	0.4877	0.0903	4.6013	0.7315	0.8805	0.6186	1.1108	2.1178	2.7093	1.1785	0.0813	0.0768	0.0993	0.28	0.9618	0.0768	0.3883	0.1987	0.2167	1.2689	0.1716	0.3206	0.1445	0.438	1.8965	0.4199
Bacteria;Bacteroidetes;Bacteroidia;Bacteroidales;Bacteroidaceae;Bacteroides;Bacteroides xylanisolvens group	Bacteroides xylanisolvens group	0	0	0	0	0	0	0	0	0	0.0045	0	0	0	0	0.0045	0	0	0	0	0	0	0	0	0	0	0	0	0	0	0	0	0	0	0	0	0	0	0	0	0	0	0	0	0	0	0	0	0
Bacteria;Firmicutes;Clostridia;Clostridiales;Lachnospiraceae;Bacteroides_g1;Bacteroides_g1_uc	Bacteroides_g1_uc	0	0	0	0	0	0	0	0	0	0	0	0	0	0	0	0	0	0	0	0	0	0	0	0	0	0	0	0	0	0	0	0	0	0	0	0	0	0	0	0	0	0	0	0	0	0	0	0
Bacteria;Bacteroidetes;Bacteroidia;Bacteroidales;Bacteroidaceae;Bacteroides;Bacteroides_uc	Bacteroides_uc	0.0406	0.0632	0.0993	0.0406	0.009	0.0135	0.0542	0.0406	0.1942	0.1716	0.1174	0.5915	0.0587	0.0993	0.2167	0.2122	0.0135	0.0406	0.0316	0.0181	0.0316	0.0406	0.0316	0.0316	0.3703	0.0452	0.1039	0.0135	0.1942	0.5509	0.1897	0.0993	0.0135	0	0.0135	0.0271	0.1626	0.0045	0.0813	0	0.0632	0.0722	0.0135	0.0768	0.0993	0.0271	0.158	0.1084
Bacteria;Actinobacteria;Actinobacteria_c;Bifidobacteriales;Bifidobacteriaceae;Bifidobacterium;Bifidobacterium catenulatum group	Bifidobacterium catenulatum group	0	0	0	0	0	0	0	0	0	0	0	0	0	0	0	0	0	0	0	0	0	0	0	0	0	0	0.0045	0	0	0	0	0	0	0	0	0	0	0	0	0	0	0	0	0	0	0	0	0
Bacteria;Actinobacteria;Actinobacteria_c;Bifidobacteriales;Bifidobacteriaceae;Bifidobacterium;Bifidobacterium pseudolongum group	Bifidobacterium pseudolongum group	0	0.0271	0	0	0	0	0	0	0	0.009	0	0	0	0	0	0	0	0	0	0	0	0	0	0	0.0045	0.0045	0	0	0	0	0	0	0.0045	0.0045	0	0	0.009	0	0.0045	0	0	0	0	0	0	0	0	0
Bacteria;Actinobacteria;Actinobacteria_c;Frankiales;Geodermatophilaceae;Blastococcus;Blastococcus saxobsidens	Blastococcus saxobsidens	0	0	0	0.0045	0	0	0	0	0	0	0	0	0	0	0	0	0	0	0	0	0	0	0	0	0	0	0	0	0	0	0	0	0	0	0	0	0	0	0	0	0	0	0	0	0	0	0	0
Bacteria;Firmicutes;Clostridia;Clostridiales;Lachnospiraceae;Blautia;Blautia luti	Blautia luti	0	0	0	0	0	0	0	0	0	0	0	0	0	0	0	0	0	0	0	0	0	0	0	0	0	0	0	0	0	0	0	0	0	0.009	0	0	0	0	0	0	0	0	0	0	0	0	0	0
Bacteria;Firmicutes;Clostridia;Clostridiales;Lachnospiraceae;Blautia;Blautia obeum	Blautia obeum	0	0	0	0	0	0	0	0	0	0	0	0	0	0	0	0	0	0	0	0	0	0	0	0	0	0	0	0.0045	0	0	0	0	0	0	0	0	0	0	0	0	0	0	0	0	0	0	0	0
Bacteria;Firmicutes;Clostridia;Clostridiales;Lachnospiraceae;Blautia;Blautia_uc	Blautia_uc	0	0	0	0	0.0045	0	0	0	0	0	0	0	0	0	0.0045	0	0	0	0	0	0	0	0.0045	0	0	0	0	0	0	0	0	0	0	0	0	0.009	0	0	0	0	0	0	0	0	0	0	0	0
Bacteria;Proteobacteria;Alphaproteobacteria;Rhizobiales;Bradyrhizobiaceae;Bradyrhizobium;Bradyrhizobium japonicum group	Bradyrhizobium japonicum group	0	0	0	0	0.0045	0	0	0	0	0	0.0226	0	0	0	0	0	0	0	0	0	0	0	0	0	0	0	0	0	0	0	0	0	0	0	0	0	0	0	0	0	0	0	0	0	0	0	0	0
Bacteria;Proteobacteria;Alphaproteobacteria;Caulobacterales;Caulobacteraceae;Brevundimonas;Brevundimonas diminuta group	Brevundimonas diminuta group	0	0	0	0	0	0	0	0	0	0	0.0045	0	0	0	0	0	0	0	0	0	0	0	0	0	0	0	0	0	0	0	0	0	0	0	0	0	0	0	0	0	0	0	0	0	0	0	0	0
Bacteria;Firmicutes;Clostridia;Clostridiales;Lachnospiraceae;Butyrivibrio_g1;Butyrivibrio_g1_uc	Butyrivibrio_g1_uc	0	0	0	0	0.009	0	0	0	0	0	0	0	0	0	0	0	0	0	0	0	0	0	0	0	0	0	0	0	0	0	0	0	0	0	0	0	0	0	0	0	0	0	0	0	0	0	0	0
Bacteria;Cyanobacteria;Chroobacteria;Chroococcales;Prochlorococcaceae;Prochlorococcus;CP000878_s group	CP000878_s group	0	0	0	0	0	0	0	0	0	0	0	0	0	0	0	0	0	0	0	0	0	0	0	0	0	0.0045	0	0	0	0	0	0	0	0	0	0	0	0	0	0	0	0	0	0	0	0	0	0
Bacteria;Proteobacteria;Gammaproteobacteria;Enterobacterales;Pectobacteriaceae;Pectobacterium;CP001657_s	CP001657_s	0	0	0	0	0	0	0	0	0.0045	0	0	0	0	0	0	0	0	0	0	0	0	0	0	0	0	0	0	0	0	0	0	0	0	0	0	0	0	0	0	0	0	0	0	0	0	0	0	0
Bacteria;Proteobacteria;Gammaproteobacteria;Enterobacterales;Erwiniaceae;Buchnera;CP002648_s	CP002648_s	0	0	0	0	0	0	0	0	0	0	0	0	0	0	0	0	0.0045	0	0	0	0	0	0	0	0	0	0	0	0	0	0	0	0	0	0	0.0045	0.009	0.009	0	0	0	0	0	0	0	0	0	0
Bacteria;Firmicutes;Clostridia;Clostridiales;Lachnospiraceae;Caecibacterium;Caecibacterium_uc	Caecibacterium_uc	0.0993	0.0452	0	0.0135	0	0	0	0	0	0	0	0.0135	0.0316	0	0	0	0	0	0	0	0.0045	0.0045	0	0.0948	0	0	0	0.0045	0	0	0	0	0	0	0.0181	0	0	0	0	0	0	0	0	0	0.009	0	0	0
Bacteria;Actinobacteria;Actinobacteria_c;Micrococcales;Dermacoccaceae;Calidifontibacter;Calidifontibacter indicus group	Calidifontibacter indicus group	0	0	0.0045	0	0	0	0	0	0	0	0	0	0	0	0	0	0	0	0	0	0	0	0	0	0	0	0	0	0	0	0	0	0	0	0	0	0	0	0	0	0	0	0	0	0	0	0	0
Bacteria;Firmicutes;Clostridia;Clostridiales;Ruminococcaceae;Caproiciproducens;Caproiciproducens_uc	Caproiciproducens_uc	0	0	0	0	0	0.0045	0	0	0.0045	0	0	0	0.0045	0	0	0	0	0	0	0	0.0045	0	0	0	0	0.0045	0	0.0045	0	0	0	0	0	0	0	0	0	0	0	0	0	0	0	0	0	0	0.0045	0
Bacteria;Firmicutes;Clostridia;Clostridiales;Lachnospiraceae;Catonella;Catonella morbi	Catonella morbi	0	0	0	0	0.0045	0	0	0	0	0	0	0	0	0	0	0	0	0	0	0	0	0	0	0	0	0	0	0	0	0	0	0	0	0	0	0	0	0	0	0	0	0	0	0	0	0	0	0
Bacteria;Firmicutes;Clostridia;Clostridiales;Christensenellaceae;Christensenella;Christensenella_uc	Christensenella_uc	0	0	0	0	0	0	0	0	0	0	0	0	0.009	0	0	0.009	0	0	0	0	0	0	0	0	0	0	0	0	0	0	0	0	0	0	0	0	0	0	0	0	0	0	0	0	0	0	0	0
Bacteria;Bacteroidetes;Flavobacteria;Flavobacteriales;Flavobacteriaceae;Chryseobacterium;Chryseobacterium hominis group	Chryseobacterium hominis group	0	0	0.0135	0.0045	0	0	0	0	0	0	0	0	0	0	0	0	0	0	0	0	0	0	0	0	0	0	0	0	0	0	0	0	0	0	0	0	0	0	0	0	0	0	0	0	0	0	0	0
Bacteria;Bacteroidetes;Flavobacteria;Flavobacteriales;Flavobacteriaceae;Cloacibacterium;Cloacibacterium normanense	Cloacibacterium normanense	0	0	0	0	0.0045	0	0	0	0	0	0	0	0	0	0	0	0	0	0	0	0	0	0	0	0	0	0	0	0	0	0	0	0	0	0.009	0	0	0	0	0	0	0	0	0	0	0	0	0
Bacteria;Firmicutes;Clostridia;Clostridiales;Lachnospiraceae;Clostridium_g24;Clostridium aldenense	Clostridium aldenense	0.0045	0	0	0	0	0	0	0	0	0	0	0	0	0	0	0	0	0	0	0	0	0	0	0	0	0	0	0	0	0	0	0	0	0	0	0	0	0	0	0	0	0	0	0	0	0	0	0
Bacteria;Firmicutes;Clostridia;Clostridiales;Lachnospiraceae;Clostridium_g24;Clostridium asparagiforme group	Clostridium asparagiforme group	0	0	0	0	0	0	0	0	0	0	0	0	0	0	0	0	0	0	0	0	0	0	0.0045	0	0	0	0	0	0	0	0	0	0	0	0	0	0	0	0	0	0	0	0	0	0	0	0	0
Bacteria;Firmicutes;Clostridia;Clostridiales;Clostridiaceae;Clostridium;Clostridium celatum group	Clostridium celatum group	0	0	0	0	0	0	0	0	0	0	0	0	0	0	0	0	0	0	0	0	0	0	0	0	0.0135	0.0045	0	0	0	0	0	0	0	0	0	0	0	0	0	0	0	0.0045	0.0045	0	0	0.0406	0.0045	0
Bacteria;Firmicutes;Clostridia;Clostridiales;Lachnospiraceae;Clostridium_g24;Clostridium clostridioforme group	Clostridium clostridioforme group	0	0	0	0	0	0	0	0	0	0	0	0	0.0045	0	0	0	0	0	0	0	0	0	0	0	0	0	0	0	0	0	0	0	0	0	0	0	0	0	0	0	0	0	0	0	0	0	0	0
Bacteria;Firmicutes;Erysipelotrichi;Erysipelotrichales;Erysipelotrichaceae;Clostridium_g6;Clostridium cocleatum	Clostridium cocleatum	0	0	0	0	0	0	0	0	0	0	0	0	0	0	0	0	0	0	0	0	0	0	0	0	0	0	0	0	0	0	0	0	0	0	0	0	0	0	0	0	0	0	0	0	0	0	0	0
Bacteria;Firmicutes;Clostridia;Clostridiales;Lachnospiraceae;Clostridium_g19;Clostridium herbivorans	Clostridium herbivorans	0	0	0	0	0	0	0	0	0	0	0	0	0	0	0	0	0	0	0	0	0	0	0	0	0	0	0	0	0	0	0	0	0	0	0	0	0	0	0	0	0	0	0.0045	0	0	0	0	0
Bacteria;Firmicutes;Clostridia;Clostridiales;Lachnospiraceae;Clostridium_g34;Clostridium indolis group	Clostridium indolis group	0.0226	0	0.0181	0.009	0.0406	0.2122	0.0768	0.0361	0.009	0	0.0135	0.0497	0.0135	0.0181	0.0587	0.0768	0.009	0	0	0.009	0	0.0045	0.0406	0.0406	0.0045	0.009	0.0045	0.009	0	0	0.1084	0.0316	0.0316	0.0271	0.0135	0.0226	0	0.0181	0.0271	0.0135	0	0.0542	0.0226	0	0	0	0	0
Bacteria;Firmicutes;Clostridia;Clostridiales;Clostridiaceae;Clostridium;Clostridium maximum	Clostridium maximum	0	0	0	0	0	0	0.0045	0	0	0	0	0	0	0	0	0	0	0	0	0	0	0	0	0	0	0	0	0	0	0	0	0	0	0	0	0	0	0	0	0	0	0	0	0	0	0	0	0
Bacteria;Firmicutes;Clostridia;Clostridiales;Lachnospiraceae;Clostridium_g19;Clostridium polysaccharolyticum	Clostridium polysaccharolyticum	0	0	0	0	0	0	0	0	0	0	0	0	0	0	0	0	0	0	0	0	0	0.0135	0	0	0	0	0	0	0	0	0	0	0	0	0	0	0	0	0	0	0	0	0	0	0	0	0	0
Bacteria;Firmicutes;Erysipelotrichi;Erysipelotrichales;Erysipelotrichaceae;Clostridium_g6;Clostridium saccharogumia group	Clostridium saccharogumia group	0	0	0	0	0	0	0	0	0	0	0	0	0	0	0	0	0	0	0	0	0	0	0	0	0	0	0	0	0	0	0	0	0	0	0	0	0	0	0	0	0	0	0	0	0	0	0	0.009
Bacteria;Firmicutes;Clostridia;Clostridiales;Lachnospiraceae;Clostridium_g21;Clostridium scindens	Clostridium scindens	0	0	0	0	0	0	0	0	0	0	0	0	0	0	0	0	0	0	0	0	0.0045	0	0	0	0	0	0	0	0	0	0	0	0	0	0	0	0	0	0.0045	0.0045	0	0	0	0	0	0	0	0
Bacteria;Firmicutes;Clostridia;Clostridiales;Lachnospiraceae;Clostridium_g35;Clostridium symbiosum	Clostridium symbiosum	0	0	0	0	0	0	0	0	0	0	0	0	0	0	0.0045	0	0	0	0	0	0	0	0	0	0	0	0	0	0	0	0	0	0	0	0	0	0	0	0	0	0	0	0	0	0	0	0	0
Bacteria;Firmicutes;Clostridia;Clostridiales;Ruminococcaceae;Pseudoflavonifractor;Clostridium viride	Clostridium viride	0	0	0	0	0	0	0	0	0	0	0	0	0	0	0	0	0	0	0	0	0	0	0	0	0	0	0	0.0045	0	0	0	0	0	0.0045	0	0	0	0	0	0	0	0	0	0	0	0	0	0
Bacteria;Firmicutes;Clostridia;Clostridiales;Lachnospiraceae;Clostridium_g19;Clostridium_g19_uc	Clostridium_g19_uc	0	0	0	0	0	0	0.0045	0	0	0	0	0	0	0	0.0045	0.0271	0	0	0	0	0	0.0045	0	0	0	0	0	0	0	0	0	0	0	0	0	0	0	0.0045	0	0	0	0	0	0	0	0	0	0
Bacteria;Firmicutes;Clostridia;Clostridiales;Lachnospiraceae;Clostridium_g21;Clostridium_g21_uc	Clostridium_g21_uc	0.009	0	0.0045	0	0.0135	0.0316	0.009	0.009	0.1264	0	0.0135	0.009	0.009	0.0587	0.0271	0	0.0226	0	0	0	0.0452	0	0.0181	0.0452	0	0.0226	0	0.0181	0.0045	0	0	0	0.0226	0.009	0.298	0.0587	0	0.0135	0.0406	0.0181	0.0045	0.009	0.0045	0	0.0045	0.009	0	0
Bacteria;Firmicutes;Clostridia;Clostridiales;Lachnospiraceae;Clostridium_g24;Clostridium_g24_uc	Clostridium_g24_uc	0.2303	0.0135	0.0632	0.1897	0.1039	0.1174	0.2077	0.0406	0.0813	0.0135	0.0768	0.1987	0.0903	0.1355	0.1671	0.1445	0.14	0	0.0181	0	0.0045	0.14	0.1806	0.1355	0.0135	0.0316	0.009	0.2077	0.0497	0	0.14	0.0903	0.0858	0.0181	0.0993	0.1174	0	0.0497	0.0406	0.0271	0.0497	0.0497	0.0271	0.009	0	0.0045	0	0.0135
Bacteria;Firmicutes;Clostridia;Clostridiales;Lachnospiraceae;Clostridium_g32;Clostridium_g32_uc	Clostridium_g32_uc	0	0	0	0	0	0	0	0	0	0	0	0	0	0	0.009	0	0	0	0	0	0	0	0	0	0	0	0	0	0.009	0	0	0	0	0	0	0	0	0	0	0	0	0	0	0	0	0	0	0
Bacteria;Firmicutes;Clostridia;Clostridiales;Lachnospiraceae;Clostridium_g34;Clostridium_g34_uc	Clostridium_g34_uc	0.0722	0	0.0181	0.0361	0.0271	0.28	0.0722	0.009	0.0135	0	0.009	0.0316	0.0542	0.0768	0.0813	0.1942	0.009	0	0	0.0135	0	0.0813	0.0542	0.14	0.0045	0.0722	0	0.0677	0.0181	0	0.0632	0.14	0.1174	0.0045	0.0135	0.0993	0	0.0542	0.0226	0.0181	0.0361	0.3612	0.0361	0.0181	0	0	0	0.0135
Bacteria;Firmicutes;Clostridia;Clostridiales;Lachnospiraceae;Clostridium_g35;Clostridium_g35_uc	Clostridium_g35_uc	0	0	0	0	0	0	0	0	0	0	0	0	0	0	0	0.009	0	0	0	0	0	0	0	0	0	0	0	0	0.0045	0	0	0.0045	0	0	0	0	0	0	0	0.009	0	0	0	0	0	0	0	0
Bacteria;Firmicutes;Clostridia;Clostridiales;Clostridiaceae;Clostridium;Clostridium_uc	Clostridium_uc	0	0	0	0	0	0	0	0	0	0	0	0	0	0.0226	0	0	0	0	0	0	0	0	0	0	0	0	0	0	0	0	0	0	0	0	0	0	0	0	0	0	0	0	0	0	0	0	0	0
Bacteria;Proteobacteria;Betaproteobacteria;Burkholderiales;Comamonadaceae;Comamonas;Comamonas denitrificans	Comamonas denitrificans	0	0	0.0045	0	0	0	0	0	0	0	0	0	0	0	0	0	0	0	0	0	0	0	0	0	0	0	0	0	0	0	0	0	0	0	0.0045	0	0	0	0	0	0	0	0	0	0	0	0	0
Bacteria;Firmicutes;Erysipelotrichi;Erysipelotrichales;Erysipelotrichaceae;Coprobacillus;Coprobacillus_uc	Coprobacillus_uc	0	0	0	0	0	0	0	0	0	0	0	0	0	0	0	0	0	0	0	0	0	0	0	0	0	0	0	0	0	0	0	0	0	0	0	0	0.0316	0	0	0	0.0045	0	0	0	0	0	0	0
Bacteria;Firmicutes;Clostridia;Clostridiales;Lachnospiraceae;Coprococcus_g2;Coprococcus_g2_uc	Coprococcus_g2_uc	0	0	0	0	0	0	0	0	0	0	0	0	0	0	0	0	0	0	0	0	0	0.0135	0	0	0	0	0	0	0	0	0	0	0	0	0.0045	0	0	0.009	0	0.0045	0	0	0	0	0	0	0	0
Bacteria;Actinobacteria;Actinobacteria_c;Corynebacteriales;Corynebacteriaceae;Corynebacterium;Corynebacterium accolens group	Corynebacterium accolens group	0	0	0	0	0	0	0	0	0	0.0181	0	0	0	0	0	0	0	0	0	0	0	0	0	0	0	0	0	0	0	0	0	0	0	0	0	0	0	0	0	0	0	0	0	0	0	0	0	0
Bacteria;Actinobacteria;Actinobacteria_c;Corynebacteriales;Corynebacteriaceae;Corynebacterium;Corynebacterium durum	Corynebacterium durum	0	0	0	0	0	0	0	0	0	0	0	0	0	0	0	0	0	0	0	0	0	0	0	0	0	0	0	0	0	0	0	0	0	0	0	0	0	0	0	0	0	0	0	0	0	0	0	0
Bacteria;Actinobacteria;Actinobacteria_c;Corynebacteriales;Corynebacteriaceae;Corynebacterium;Corynebacterium kroppenstedtii group	Corynebacterium kroppenstedtii group	0	0	0.0045	0	0	0	0	0	0	0	0	0	0	0	0	0	0	0	0	0	0	0	0	0	0	0	0	0	0	0	0	0	0	0	0	0	0	0	0	0	0	0	0	0	0	0	0	0
Bacteria;Actinobacteria;Actinobacteria_c;Corynebacteriales;Corynebacteriaceae;Corynebacterium;Corynebacterium stationis	Corynebacterium stationis	0	0.0045	0	0.0135	0	0	0	0	0	0	0	0	0	0	0	0	0	0	0	0	0	0	0	0	0	0	0	0	0	0	0	0	0	0	0	0	0	0	0	0	0	0	0	0	0	0	0	0
Bacteria;Actinobacteria;Actinobacteria_c;Corynebacteriales;Corynebacteriaceae;Corynebacterium;Corynebacterium tuberculostearicum	Corynebacterium tuberculostearicum	0	0	0.0135	0	0.0181	0	0	0	0	0.009	0.0587	0	0	0	0	0	0	0	0	0	0	0	0	0	0	0	0	0	0	0	0	0	0.009	0	0	0	0	0	0	0	0	0	0	0	0	0	0	0
Bacteria;Actinobacteria;Actinobacteria_c;Propionibacteriales;Propionibacteriaceae;Cutibacterium;Cutibacterium acnes group	Cutibacterium acnes group	0	0	0.0181	0.0045	0.0587	0.0316	0	0	0	0.0271	0.0226	0.0135	0	0	0	0	0	0	0	0	0	0	0	0	0	0	0	0	0.009	0	0	0	0	0	0	0	0	0	0	0	0	0	0	0	0	0	0	0
Bacteria;Firmicutes;Clostridia;Clostridiales;Lachnospiraceae;DQ015604_g;DQ015604_g_uc	DQ015604_g_uc	0	0.009	0	0	0	0	0	0	0	0	0	0	0	0	0	0	0.0226	0.009	0.0045	0	0	0	0	0	0	0	0	0	0.0316	0	0	0	0	0	0	0	0	0	0	0	0	0	0	0	0	0	0	0.009
Bacteria;Firmicutes;Clostridia;Clostridiales;Lachnospiraceae;DQ015604_g;DQ015604_s	DQ015604_s	0	0.0632	0	0	0	0	0	0.0135	0	0	0	0	0	0	0	0.009	0.0271	0.0361	0.0135	0.0045	0.009	0	0	0	0.0135	0	0	0.0045	0.0993	0	0	0	0	0	0	0	0	0	0	0	0	0	0	0	0	0	0	0.0271
Bacteria;Bacteroidetes;Bacteroidia;Bacteroidales;Porphyromonadaceae;Porphyromonas;DQ087194_s	DQ087194_s	0	0	0	0.009	0	0	0	0	0	0	0	0	0	0	0	0	0	0	0	0	0	0	0	0	0	0	0	0	0	0	0	0	0	0	0	0	0	0	0	0	0	0	0	0	0	0	0	0
Bacteria;Proteobacteria;Alphaproteobacteria;Rhizobiales;Phreatobacter_f;Phreatobacter;DQ088783_s	DQ088783_s	0	0	0.0045	0	0	0	0	0	0	0	0	0	0	0	0	0	0	0	0	0	0	0	0	0	0	0	0	0	0	0	0	0	0	0	0	0	0	0	0	0	0	0	0	0	0	0	0	0
Bacteria;Firmicutes;Clostridia;Clostridiales;Lachnospiraceae;PAC001458_g;DQ115991_s	DQ115991_s	0	0	0	0	0	0	0	0	0	0	0	0	0	0	0	0	0	0	0	0	0	0	0	0	0	0	0	0	0	0	0.0045	0	0	0	0	0	0	0	0	0	0	0	0	0	0	0	0	0
Bacteria;Firmicutes;Clostridia;Clostridiales;Ruminococcaceae;PAC000661_g;DQ237940_s	DQ237940_s	0	0	0	0	0	0	0	0	0	0	0	0	0	0	0	0	0	0	0	0	0	0	0	0	0	0	0	0	0	0	0	0.0045	0	0	0	0	0	0	0	0	0	0	0	0	0	0	0	0
Bacteria;Firmicutes;Clostridia;Clostridiales;Lachnospiraceae;DQ238618_g;DQ238618_s	DQ238618_s	0	0	0	0	0	0	0	0	0	0	0	0	0	0	0	0	0	0	0	0	0	0	0	0	0	0	0	0	0	0	0	0	0	0	0	0	0	0	0	0	0	0	0	0	0	0	0	0
Bacteria;Firmicutes;Clostridia;Clostridiales;Lachnospiraceae;DQ307698_g;DQ307698_g_uc	DQ307698_g_uc	0	0	0	0	0	0	0	0	0	0	0	0	0	0	0	0	0	0	0	0	0	0.0045	0	0	0	0	0	0	0	0	0	0	0	0	0	0	0	0	0	0	0	0	0	0	0	0	0	0
Bacteria;Firmicutes;Clostridia;Clostridiales;Lachnospiraceae;PAC001138_g;DQ342332_s	DQ342332_s	0	0	0	0.0045	0	0	0	0	0	0	0	0	0	0	0	0	0	0	0	0	0	0	0	0	0	0	0	0	0	0	0	0	0	0	0	0	0	0	0	0	0	0	0	0	0	0	0	0
Bacteria;Firmicutes;Clostridia;Clostridiales;Ruminococcaceae;PAC000661_g;DQ394605_s	DQ394605_s	0	0	0	0	0	0	0	0	0	0	0	0	0	0	0	0	0	0	0	0	0	0	0	0	0	0	0	0	0	0	0	0	0	0	0	0	0	0.0045	0	0	0	0	0	0	0	0	0	0
Bacteria;Firmicutes;Clostridia;Clostridiales;Ruminococcaceae;PAC000661_g;DQ394662_s	DQ394662_s	0	0	0	0	0.0045	0	0	0	0	0	0	0	0	0	0	0	0.009	0	0	0	0	0	0.0045	0	0	0	0	0	0	0	0	0	0	0	0.009	0	0	0	0	0	0	0	0	0	0	0	0	0
Bacteria;Firmicutes;Clostridia;Clostridiales;Ruminococcaceae;PAC000661_g;DQ394665_s	DQ394665_s	0	0	0	0	0	0	0	0	0	0	0	0	0	0	0	0	0	0	0	0	0	0	0	0	0	0	0	0	0	0	0	0	0.009	0	0	0	0	0.0045	0	0	0	0	0	0	0	0	0	0
Bacteria;Firmicutes;Clostridia;Clostridiales;Ruminococcaceae;Sporobacter;DQ455860_s	DQ455860_s	0	0	0	0	0	0	0	0	0	0	0	0	0	0	0	0	0	0	0	0	0	0	0	0	0	0	0	0	0	0.009	0	0	0	0	0	0	0	0	0	0	0	0	0	0	0	0	0	0
Bacteria;Firmicutes;Clostridia;Clostridiales;Lachnospiraceae;Eisenbergiella;DQ455918_s	DQ455918_s	0	0	0	0	0	0	0	0	0	0	0	0	0	0	0	0	0	0	0	0	0	0	0.0045	0	0	0	0	0	0	0	0	0	0	0	0	0	0	0	0	0	0	0	0	0	0	0	0	0
Bacteria;Firmicutes;Clostridia;Clostridiales;Lachnospiraceae;DQ456197_g;DQ456197_g_uc	DQ456197_g_uc	0	0	0	0	0	0	0	0	0	0	0	0	0	0	0	0	0	0	0	0	0	0	0	0	0	0	0	0.0045	0	0	0	0	0	0	0	0	0	0	0	0	0	0	0	0	0	0	0	0
Bacteria;Firmicutes;Clostridia;Clostridiales;Ruminococcaceae;PAC000661_g;DQ456215_s	DQ456215_s	0.0045	0.0135	0.0226	0.009	0	0	0	0	0.0226	0	0.0135	0.009	0	0.009	0	0	0	0	0	0.0045	0	0	0	0	0	0	0.009	0	0.0045	0	0.0045	0	0	0	0.0135	0.0135	0	0	0	0	0.0181	0	0	0.0181	0.0135	0	0	0.0135
Bacteria;Firmicutes;Clostridia;Clostridiales;Ruminococcaceae;PAC000661_g;DQ456337_s	DQ456337_s	0	0	0	0	0	0	0	0	0	0	0	0	0	0	0	0	0.0045	0.0045	0.0045	0	0	0	0	0	0.0135	0.0181	0.009	0	0	0	0	0	0	0	0	0	0	0	0.0045	0	0	0	0	0	0	0	0	0
Bacteria;Firmicutes;Clostridia;Clostridiales;Lachnospiraceae;Blautia;DQ456377_s	DQ456377_s	0	0	0	0	0	0	0	0	0	0	0	0	0	0	0	0	0	0	0	0	0	0	0	0	0	0	0	0	0.009	0	0	0	0	0	0	0	0	0	0	0	0	0	0	0	0	0	0	0
Bacteria;Firmicutes;Clostridia;Clostridiales;Ruminococcaceae;PAC000661_g;DQ673475_s	DQ673475_s	0	0	0	0	0	0	0	0	0	0	0	0	0	0	0	0	0	0	0.0135	0	0	0	0	0	0	0	0	0	0	0	0	0	0	0	0	0	0	0	0	0	0	0	0	0	0	0	0	0
Bacteria;Firmicutes;Clostridia;Clostridiales;Ruminococcaceae;PAC000661_g;DQ673509_s	DQ673509_s	0	0	0	0	0	0	0	0	0	0	0	0	0	0	0	0	0.0045	0	0	0	0	0	0	0	0	0	0	0	0	0	0	0	0	0	0	0	0	0	0	0	0	0	0	0	0.0045	0	0	0
Bacteria;Firmicutes;Clostridia;Clostridiales;Lachnospiraceae;DQ673521_g;DQ673521_g_uc	DQ673521_g_uc	0.0181	0	0	0.009	0.0045	0	0	0.0045	0	0	0.009	0	0	0.0271	0.0181	0	0.0181	0	0.0045	0	0	0.0045	0.0045	0	0	0	0	0.0045	0.009	0	0	0.009	0.0045	0	0.0361	0.009	0	0.0361	0	0	0	0	0	0.0045	0.0045	0.009	0.009	0.0677
Bacteria;Firmicutes;Clostridia;Clostridiales;Lachnospiraceae;DQ673521_g;DQ673521_s	DQ673521_s	0	0	0	0	0	0	0	0	0	0	0	0	0	0.0045	0	0	0.0045	0	0	0	0	0	0	0	0	0	0	0	0	0	0	0	0	0	0.0045	0	0	0.0045	0	0	0	0	0	0	0	0	0	0.0045
Bacteria;Bacteroidetes;Bacteroidia;Bacteroidales;Muribaculaceae;DQ777914_g;DQ777914_g_uc	DQ777914_g_uc	0	0	0	0	0	0	0	0	0	0	0	0	0	0	0	0	0	0	0	0	0	0	0	0	0	0	0	0	0	0	0	0	0	0	0	0	0	0	0	0	0	0	0	0	0	0	0	0
Bacteria;Firmicutes;Clostridia;Clostridiales;Ruminococcaceae;Caproiciproducens;DQ777923_s	DQ777923_s	0	0	0	0	0	0	0.0045	0	0	0	0	0.009	0	0	0	0	0.009	0	0	0	0	0	0	0.0226	0	0	0	0.009	0.0045	0	0	0	0.0181	0	0	0.0045	0.0045	0.0045	0.0135	0.0045	0	0	0	0	0	0	0	0.0045
Bacteria;Firmicutes;Clostridia;Clostridiales;Lachnospiraceae;PAC001043_g;DQ798794_s	DQ798794_s	0	0	0	0	0	0	0	0	0	0	0	0	0	0	0	0	0	0	0	0	0	0	0	0	0	0	0	0	0	0	0	0	0	0	0	0	0	0	0	0	0	0	0	0.0045	0	0	0	0
Bacteria;Bacteroidetes;Bacteroidia;Bacteroidales;Bacteroidaceae;Bacteroides;DQ799039_s	DQ799039_s	0	0	0	0	0	0	0	0	0.0045	0	0	0	0	0	0	0	0	0	0	0	0	0	0	0	0	0	0	0	0	0	0	0	0	0	0	0	0	0	0	0	0	0	0	0	0	0	0	0
Bacteria;Bacteroidetes;Bacteroidia;Bacteroidales;Bacteroidaceae;Bacteroides;DQ799557_s	DQ799557_s	0.0135	0.0497	0.0271	0.0632	0.009	0.0135	0.0452	0.009	0.1219	0.1897	0.0993	0.2754	0.0768	0.1445	0.0903	0.0768	0.009	0.0226	0.0226	0.0226	0.0316	0.009	0.0677	0.0181	0.1264	0.0406	0.0135	0.009	0.0768	0.0045	0.0181	0.009	0	0.009	0.0226	0.0181	0.0813	0.009	0.0361	0.009	0.0135	0.0587	0.0226	0.0316	0.0135	0.0135	0.1445	0.0406
Bacteria;Firmicutes;Clostridia;Clostridiales;Ruminococcaceae;PAC000661_g;DQ800759_s	DQ800759_s	0	0	0	0	0	0	0	0	0.0045	0	0	0	0	0	0	0	0	0	0	0	0	0	0	0	0.0045	0.009	0	0	0	0	0	0	0	0	0	0	0	0	0	0	0	0	0	0	0	0	0	0
Bacteria;Firmicutes;Clostridia;Clostridiales;Ruminococcaceae;Oscillibacter;DQ805440_s	DQ805440_s	0.0316	0	0.009	0.0271	0	0.0045	0	0.0045	0	0	0	0	0	0	0.0045	0.0271	0	0	0	0	0	0.0135	0	0	0	0	0	0.0135	0	0	0	0.0632	0.009	0	0.0045	0	0	0.0045	0	0	0	0	0	0	0	0	0	0
Bacteria;Bacteroidetes;Bacteroidia;Bacteroidales;Bacteroidaceae;Bacteroides;DQ805799_s	DQ805799_s	0.0497	0.1309	0.0632	0.0452	0.0181	0.0181	0.0587	0.0271	0.2077	0.3612	0.2122	0.5464	0.14	0.3296	0.0722	0.0497	0.0045	0.0677	0.0406	0.0271	0.009	0.0271	0.0542	0	0.2438	0.0993	0.0497	0.0316	0.0722	0.0135	0.0181	0.0316	0.0135	0	0.0135	0.0406	0.1761	0.0045	0.0768	0.0271	0.0497	0.0542	0.009	0.0587	0.0271	0.0361	0.2167	0.1039
Bacteria;Firmicutes;Clostridia;Clostridiales;Lachnospiraceae;KE159571_g;DQ815468_s	DQ815468_s	0	0	0	0	0.1761	0	0.1264	0.0316	0	0	0	0	0	0	0	0	0	0	0	0	0	0	0.0271	0.0045	0	0	0	0	0	0	0	0	0	0	0	0	0	0	0	0	0	0	0	0	0	0	0	0
Bacteria;Bacteroidetes;Bacteroidia;Bacteroidales;Muribaculaceae;Muribaculum;DQ815542_s	DQ815542_s	0	0	0	0	0	0	0	0	0	0	0	0	0	0	0	0	0	0	0	0	0	0	0	0	0	0	0	0	0	0	0	0	0	0	0	0	0	0	0	0	0	0	0	0	0	0	0	0
Bacteria;Firmicutes;Clostridia;Clostridiales;Ruminococcaceae;Oscillibacter;DQ815552_s	DQ815552_s	0	0	0	0.0045	0.0677	0.1219	0.0135	0.0181	0.0226	0.0045	0	0	0.009	0.0768	0.0316	0.0768	0.0271	0	0	0.0181	0	0	0.0045	0.0361	0.0045	0.0135	0	0.0135	0	0.0226	0	0.2032	0.0406	0.0045	0.0406	0.0452	0	0	0	0	0	0.1535	0.009	0	0	0	0	0
Bacteria;Firmicutes;Clostridia;Clostridiales;Lachnospiraceae;PAC001308_g;DQ815557_s	DQ815557_s	0	0	0	0.009	0	0.0181	0	0	0	0	0	0.0406	0	0	0.009	0	0	0	0	0.0045	0	0.0045	0	0.149	0	0	0	0	0	0	0.009	0	0.0271	0	0	0	0.0135	0.1309	0.0361	0.6773	0.0045	0	0	0	0	0	0	0
Bacteria;Firmicutes;Clostridia;Clostridiales;Lachnospiraceae;KE159571_g;DQ815665_s	DQ815665_s	0	0	0	0	0	0	0	0.0045	0	0	0	0	0	0	0	0	0	0	0	0	0	0	0	0	0	0	0	0	0	0	0	0	0	0	0	0	0	0	0	0	0	0	0	0	0	0	0	0
Bacteria;Firmicutes;Clostridia;Clostridiales;Lachnospiraceae;DQ815728_g;DQ815728_g_uc	DQ815728_g_uc	0	0	0	0	0	0	0.009	0	0	0	0	0	0	0	0	0	0.009	0	0	0	0	0	0	0.0135	0	0	0.009	0	0	0	0	0	0	0	0	0	0	0	0	0	0	0.0813	0	0	0	0	0	0
Bacteria;Firmicutes;Clostridia;Clostridiales;Lachnospiraceae;DQ815728_g;DQ815728_s	DQ815728_s	0	0	0	0	0	0	0.2213	0.0226	0	0	0	0	0	0.0181	0	0	0.1039	0.0045	0.0181	0	0.0722	0	0	0.1445	0	0	0.2393	0	0.009	0.0135	0	0	0	0	0	0	0	0	0	0	0	0.9979	0.0271	0.0497	0.0045	0.0045	0.0181	0
Bacteria;Firmicutes;Clostridia;Clostridiales;Lachnospiraceae;PAC001228_g;DQ815773_s	DQ815773_s	0	0	0	0	0.1219	0.0632	0.1761	0.009	0	0	0	0	0	0.0045	0	0	0.0677	0	0	0	0	0	0	0	0	0	0	0	0	0	0	0	0	0	0.4425	0.009	0	0	0	0	0.0226	0	0	0	0.0045	0.009	0.0045	0.009
Bacteria;Firmicutes;Clostridia;Clostridiales;Lachnospiraceae;KE159571_g;DQ815838_s	DQ815838_s	0	0	0.009	0	0	0	0	0	0	0	0	0	0	0	0	0	0.009	0	0	0	0	0	0	0	0	0	0	0	0	0	0.0045	0	0	0	0.0135	0.0045	0	0	0	0	0	0	0	0	0	0	0	0
Bacteria;Firmicutes;Clostridia;Clostridiales;Lachnospiraceae;KE159571_g;DQ815878_s	DQ815878_s	0	0	0	0	0.0045	0	0	0	0	0	0	0	0	0	0.009	0.0226	0	0	0.0045	0	0	0	0	0	0	0	0	0	0	0	0	0	0	0	0	0	0	0	0	0	0	0	0	0	0	0	0	0.0045
Bacteria;Bacteroidetes;Bacteroidia;Bacteroidales;Muribaculaceae;DQ824211_g;DQ824211_g_uc	DQ824211_g_uc	0.009	0.0271	0.0542	0.009	0.0452	0.0135	0.0135	0.0768	0	0.0045	0.0271	0.0271	0.0045	0	0	0	0.0181	0.0226	0.0497	0.0135	0.009	0	0	0	0	0	0	0.009	0.0045	0.0181	0.0768	0	0.0045	0.0135	0.0045	0	0.0406	0.009	0.0226	0.0135	0.0135	0.0045	0.0677	0.0406	0.0316	0.0316	0.0226	0.0226
Bacteria;Firmicutes;Clostridia;Clostridiales;Lachnospiraceae;Clostridium_g24;DQ904718_s	DQ904718_s	0	0	0	0.0045	0	0.0045	0.0045	0	0.0045	0	0	0	0	0	0	0	0	0	0	0	0	0	0.0045	0	0	0.0045	0	0	0	0	0	0	0	0	0	0	0	0	0	0	0	0	0	0	0	0	0	0
Bacteria;Firmicutes;Clostridia;Clostridiales;Lachnospiraceae;Clostridium_g24;DS990270_s	DS990270_s	0	0	0	0	0	0	0.0045	0	0	0	0	0.0135	0	0	0.0406	0.0406	0.0045	0	0	0	0	0.0045	0.0226	0.009	0	0	0	0.009	0	0	0.0045	0.0045	0.0045	0	0.0181	0	0	0	0.009	0	0	0	0.0045	0	0	0	0	0
Bacteria;Deinococcus-Thermus;Deinococci;Deinococcales;Deinococcaceae;Deinococcus;Deinococcus wulumuqiensis	Deinococcus wulumuqiensis	0	0	0	0	0	0.0045	0	0	0	0	0	0	0	0	0	0	0	0	0	0	0	0	0	0	0	0	0	0	0	0	0	0	0	0	0	0	0	0	0	0	0	0	0	0	0	0	0	0
Bacteria;Proteobacteria;Betaproteobacteria;Burkholderiales;Comamonadaceae;Delftia;Delftia acidovorans	Delftia acidovorans	0	0	0	0	0	0	0	0	0	0.0045	0	0	0	0	0	0	0	0	0	0	0	0	0	0	0	0	0	0	0	0	0	0	0	0	0	0	0	0	0	0	0	0	0	0	0	0	0	0
Bacteria;Actinobacteria;Actinobacteria_c;Micrococcales;Dermacoccaceae;Dermacoccus;Dermacoccus nishinomiyaensis group	Dermacoccus nishinomiyaensis group	0	0	0	0	0	0.0045	0	0	0	0	0	0	0	0	0	0	0	0	0	0	0	0	0	0	0	0	0	0	0	0	0	0	0	0	0	0	0	0	0	0	0	0	0	0	0	0	0	0
Bacteria;Proteobacteria;Betaproteobacteria;Burkholderiales;Comamonadaceae;Diaphorobacter;Diaphorobacter nitroreducens group	Diaphorobacter nitroreducens group	0	0	0.0045	0	0	0	0	0	0	0	0	0	0	0	0	0	0	0	0	0	0	0	0	0	0	0	0	0	0	0	0	0	0	0	0.0045	0	0	0	0	0	0	0	0	0	0	0	0	0
Bacteria;Firmicutes;Clostridia;Clostridiales;Lachnospiraceae;Dorea;Dorea formicigenerans	Dorea formicigenerans	0.0045	0	0	0	0	0	0	0	0	0	0	0	0	0	0	0	0	0	0	0	0	0	0	0	0	0	0	0	0	0	0	0	0	0	0	0	0	0	0	0	0	0	0	0	0	0	0	0
Bacteria;Firmicutes;Clostridia;Clostridiales;Lachnospiraceae;Dorea;Dorea massiliensis	Dorea massiliensis	0	0	0	0	0.009	0	0.0045	0	0	0	0	0	0	0	0	0	0	0	0	0	0	0	0.0045	0	0	0	0	0	0	0	0	0	0	0	0.0045	0	0	0	0	0.0045	0	0	0	0	0	0	0	0
Bacteria;Firmicutes;Clostridia;Clostridiales;Lachnospiraceae;Dorea;Dorea_uc	Dorea_uc	0	0	0	0.0045	0	0	0	0	0.0271	0	0	0	0	0	0	0	0	0	0	0	0	0	0	0	0.009	0	0	0	0	0	0	0	0	0	0	0	0	0	0	0.0045	0	0	0	0	0	0	0	0
Bacteria;Bacteroidetes;Bacteroidia;Bacteroidales;Rikenellaceae;Alistipes;EF096138_s	EF096138_s	0	0	0	0	0	0	0	0	0	0	0	0	0	0	0	0	0	0	0	0	0	0	0	0.0045	0	0	0	0.0045	0	0	0	0	0	0	0	0	0	0	0	0	0	0	0	0	0	0	0	0
Bacteria;Firmicutes;Erysipelotrichi;Erysipelotrichales;Erysipelotrichaceae;PAC001762_g;EF096150_s	EF096150_s	0	0	0.0045	0	0	0	0	0	0	0	0	0.0045	0	0	0	0	0	0	0	0	0	0	0	0	0	0	0	0	0	0	0	0	0.0045	0	0	0	0.0497	0	0	0	0	0	0	0	0	0	0	0.0135
Bacteria;Firmicutes;Clostridia;Clostridiales;Lachnospiraceae;PAC001043_g;EF096591_s	EF096591_s	0.009	0	0	0.0045	0	0	0	0	0	0	0	0.0271	0	0	0	0	0.009	0	0	0	0	0	0.0045	0	0	0	0	0.0181	0	0	0	0	0.0226	0	0.0135	0	0	0.0045	0.0045	0	0	0	0	0	0	0	0	0
Bacteria;Firmicutes;Clostridia;Clostridiales;Lachnospiraceae;Anaerotignum;EF096613_s	EF096613_s	0	0	0	0	0	0	0	0	0	0	0	0	0.0045	0	0	0	0	0	0.009	0	0	0	0	0	0	0	0	0	0	0	0	0	0	0	0	0	0	0	0	0	0	0	0	0	0	0	0	0
Bacteria;Bacteroidetes;Bacteroidia;Bacteroidales;Muribaculaceae;PAC002400_g;EF096814_s	EF096814_s	0.0135	0.0948	0.0542	0.0722	0.1851	0.1129	0.1355	0.1671	0.0135	0.0045	0.0406	0.0452	0.0632	0.0903	0.0045	0.0045	0.0406	0.0361	0.0587	0.0226	0.0813	0.009	0.0903	0.1174	0.0226	0.0316	0.0406	0.0903	0.0316	0	0	0	0.4515	0.2348	0.14	0.1039	0.158	0.0542	0.4922	0.3748	0.1174	0	0.0948	0.009	0.0271	0.0135	0.009	0.0948
Bacteria;Bacteroidetes;Bacteroidia;Bacteroidales;Muribaculaceae;PAC001068_g;EF097112_s	EF097112_s	0	0	0	0	0	0	0	0	0	0	0	0	0	0	0	0	0	0	0	0	0	0	0	0	0	0	0	0	0	0	0	0	0	0	0	0	0	0	0	0	0	0	0	0	0	0	0	0
Bacteria;Firmicutes;Clostridia;Clostridiales;Lachnospiraceae;KE159538_g;EF097676_s	EF097676_s	0.009	0.009	0.009	0.0722	0.3883	0.298	0.1761	0.1039	0.0271	0.0045	0.0135	0.0632	0.009	0.0045	0.149	0.1129	0	0	0	0.0045	0.009	0.2348	0.1806	0.0587	0	0.0135	0	0.1309	0.6502	0	0.1039	0.0497	0.1174	0.0181	0.3116	0.1716	0.009	0.0271	0	0.0361	0.009	0	0.0135	0.0045	0	0	0	0
Bacteria;Firmicutes;Clostridia;Clostridiales;Ruminococcaceae;Oscillibacter;EF098020_s	EF098020_s	0.0768	0.0045	0.0135	0.0271	0.1174	0.1851	0.0226	0.0226	0.0045	0.0135	0.0135	0.0181	0.0135	0.0542	0.0542	0.0406	0.0181	0	0	0	0	0.0903	0.0135	0.0361	0	0	0	0.0993	0.0406	0	0	0	0.0045	0.009	0	0.0406	0	0	0.0361	0.0045	0.0406	0	0.0181	0	0	0	0	0
Bacteria;Firmicutes;Clostridia;Clostridiales;Lachnospiraceae;KE159600_g;EF098562_s	EF098562_s	0.3612	0.0271	0.0271	0.6006	0.1129	0.1174	0.0135	0.0226	0.009	0.009	0.0226	0.0903	0.0181	0.8038	0.2845	0.3838	0.0858	0.0135	0	0	0.0045	0.0768	0.1309	0.1851	0	0	0	0.0452	0.0768	0	0.0993	0.009	0.0181	0	0.0452	0.0045	0.0181	0.0542	0.0181	0.1264	0.0226	0	0.0181	0.0045	0	0	0	0
Bacteria;Firmicutes;Clostridia;Clostridiales;Ruminococcaceae;Pseudoflavonifractor;EF098922_s	EF098922_s	0.1671	0	0.0768	0.0497	0.0316	0.0271	0.0226	0.0181	0.0813	0.1039	0.0316	0.0045	0.1129	0	0.0181	0.1039	0.0361	0.0993	0.0181	0.0045	0.0045	0.0181	0.0316	0.0361	0.009	0	0.1084	0.0226	0.2619	0	0.0135	0.0135	0.2258	0.0497	0.0858	0.14	0.0181	0.0813	0.009	0.0226	0.0181	0.0722	0.0226	0	0	0	0	0
Bacteria;Firmicutes;Clostridia;Clostridiales;Lachnospiraceae;Clostridium_g24;EF098925_s	EF098925_s	0	0	0	0	0	0	0	0	0	0	0	0	0	0	0	0.0181	0	0	0	0	0	0	0	0	0	0	0	0	0	0	0	0	0	0	0	0	0	0	0	0	0	0	0	0	0	0	0	0
Bacteria;Bacteroidetes;Bacteroidia;Bacteroidales;Muribaculaceae;EF099060_g;EF099060_g_uc	EF099060_g_uc	0	0	0	0	0	0	0	0	0	0	0	0	0	0	0	0	0	0	0	0	0	0	0	0	0	0	0	0	0	0	0	0	0	0	0	0	0	0	0	0	0.0045	0	0	0	0	0	0	0
Bacteria;Bacteroidetes;Bacteroidia;Bacteroidales;Muribaculaceae;PAC000186_g;EF406572_s	EF406572_s	0	0	0	0	0	0	0	0	0	0	0	0	0	0	0	0	0	0	0	0	0	0	0	0	0	0	0	0	0	0	0	0	0	0	0	0	0	0	0	0	0	0	0	0	0	0	0	0
Bacteria;Firmicutes;Clostridia;Clostridiales;Lachnospiraceae;Frisingicoccus;EF409953_s	EF409953_s	0.0045	0.0135	0.0045	0	0	0	0.0045	0.0045	0	0	0	0	0	0	0	0	0.009	0	0	0.0045	0	0.0135	0	0.0181	0	0	0	0	0.009	0	0	0	0	0	0.009	0.0045	0.0181	0.0406	0.0361	0.0135	0	0	0	0	0	0	0	0
Bacteria;Firmicutes;Clostridia;Clostridiales;Ruminococcaceae;PAC000661_g;EF434365_s	EF434365_s	0	0	0	0	0	0.009	0	0.0181	0.0135	0.0045	0	0	0.0045	0	0	0	0	0.0045	0	0	0	0	0.0045	0	0	0	0	0	0	0	0	0.0135	0.0135	0.009	0	0.009	0.0045	0	0.0045	0	0	0	0	0	0.009	0.009	0	0.0045
Bacteria;Firmicutes;Clostridia;Clostridiales;Ruminococcaceae;Pseudoflavonifractor;EF445154_s	EF445154_s	0	0	0	0	0.0045	0	0	0	0	0	0	0.0045	0	0	0.009	0	0	0	0	0	0	0	0	0.009	0	0	0	0	0	0	0	0	0	0	0	0	0	0	0	0	0	0	0	0	0	0	0	0
Bacteria;Firmicutes;Clostridia;Clostridiales;Christensenellaceae;PAC001360_g;EF445166_s	EF445166_s	0	0	0	0	0	0.0045	0	0	0	0	0	0	0	0	0	0	0	0	0	0	0	0	0	0	0	0	0	0	0	0	0	0	0	0	0	0	0	0	0	0	0	0	0	0	0	0	0	0
Bacteria;Firmicutes;Clostridia;Clostridiales;Ruminococcaceae;PAC000661_g;EF445180_s	EF445180_s	0	0	0	0	0.009	0.0181	0.009	0	0.0135	0.0181	0	0	0.0045	0.0135	0.0135	0	0.0361	0.0045	0	0.0045	0.0045	0	0	0	0	0.0135	0	0	0	0	0	0	0.0361	0.0316	0	0.0045	0	0	0	0	0	0.0271	0	0.0722	0.0452	0.0722	0.0452	0.1129
Bacteria;Firmicutes;Clostridia;Clostridiales;Ruminococcaceae;PAC000661_g;EF445202_s	EF445202_s	0	0	0	0	0	0	0	0	0.0045	0	0	0	0	0.0045	0	0.0045	0	0	0	0	0	0	0	0	0	0	0	0	0	0	0	0	0	0.009	0	0	0.0045	0.009	0.0045	0.0045	0	0	0	0	0	0.0045	0.0045	0
Bacteria;Firmicutes;Clostridia;Clostridiales;Ruminococcaceae;PAC000661_g;EF445209_s	EF445209_s	0	0	0	0	0	0	0	0	0	0	0	0	0	0	0	0	0	0	0	0	0	0.0181	0.009	0	0	0	0	0	0	0	0	0	0	0	0	0	0	0	0	0	0	0	0	0	0	0	0	0
Bacteria;Firmicutes;Clostridia;Clostridiales;Christensenellaceae;PAC001219_g;EF602804_s	EF602804_s	0.0045	0	0.0181	0	0.0316	0	0	0	0	0	0	0.0045	0	0.009	0	0.0045	0	0	0	0	0	0	0	0.009	0.0045	0	0	0	0	0	0	0	0	0	0.0045	0	0.0135	0.009	0	0.009	0.0045	0.0045	0	0	0.0045	0	0	0.0135
Bacteria;Firmicutes;Clostridia;Clostridiales;Ruminococcaceae;Ruminococcus;EF602869_s	EF602869_s	0	0	0	0	0	0.0181	0.0813	0.0361	0.28	0.5915	0	0	0.0406	0.0181	0	0.0271	0	0	0	0.3251	0	0	0	0	0	0	0	0	0	0.2303	0.0271	0.0497	0.0361	0.0361	0	0.14	0	0	0	0	0	0	0	0.0316	0.0181	0.0181	0.0452	0.1219
Bacteria;Firmicutes;Clostridia;Clostridiales;Ruminococcaceae;Pseudoflavonifractor;EF602939_s	EF602939_s	0.009	0	0	0	0.009	0.0045	0	0.0226	0	0	0.0226	0.0181	0.0406	0	0.009	0	0	0.0045	0	0	0.0045	0.0181	0.0542	0.0135	0	0	0	0.0045	0.0361	0	0	0	0	0	0	0	0	0	0	0	0	0	0	0	0	0	0	0
Bacteria;Firmicutes;Clostridia;Clostridiales;Christensenellaceae;PAC001219_g;EF603174_s	EF603174_s	0	0	0	0	0	0.0045	0	0	0	0	0	0	0	0	0	0	0	0	0	0	0	0	0	0	0	0	0	0	0	0	0	0	0	0	0	0	0	0	0	0	0	0	0	0	0	0	0	0
Bacteria;Firmicutes;Clostridia;Clostridiales;Ruminococcaceae;Caproiciproducens;EF603512_s	EF603512_s	0	0	0	0.009	0.0045	0	0.0045	0	0	0	0.0045	0.009	0	0.0045	0.0135	0.0226	0	0	0	0	0	0.009	0.0045	0.0181	0	0.0045	0.0045	0.0226	0	0	0.0271	0	0.0181	0	0.0045	0.009	0	0	0.0045	0.0135	0	0	0	0	0	0	0.009	0
Bacteria;Firmicutes;Clostridia;Clostridiales;Christensenellaceae;PAC001141_g;EF603776_s	EF603776_s	0	0.0135	0.0045	0.0045	0.0632	0.0271	0.0135	0	0	0	0	0	0	0	0.0271	0.0045	0	0	0	0	0	0	0	0	0	0	0	0	0	0	0	0	0	0	0	0	0	0	0	0	0.009	0	0.009	0	0	0	0	0
Bacteria;Firmicutes;Clostridia;Clostridiales;Lachnospiraceae;PAC001165_g;EF603797_s	EF603797_s	0.0045	0	0	0	0	0	0.0587	0.0271	0.1671	0	0.0181	0.0045	0.0271	0.009	0.0316	0.1355	0.8263	0.1264	0.0135	0.0316	0	0	0.3387	0.0542	0.0316	0.1039	0.0722	0.0497	0.0903	0.0316	0	0.2077	0	0	0	0	0	0	0	0.009	0	1.6617	0.0135	0.009	0.0181	0.0135	0.0226	0.0271
Bacteria;Firmicutes;Clostridia;Clostridiales;Ruminococcaceae;Pseudoflavonifractor;EF644509_s	EF644509_s	0	0	0	0	0	0	0	0.0045	0	0	0	0	0	0	0	0	0	0	0	0	0	0	0	0	0	0	0	0	0	0	0	0	0	0	0	0	0	0	0	0	0	0	0	0	0	0	0	0
Bacteria;Firmicutes;Clostridia;Clostridiales;Lachnospiraceae;EF686612_g;EF686612_g_uc	EF686612_g_uc	0	0	0	0	0	0	0	0	0	0	0	0	0	0	0	0	0	0	0	0	0	0	0	0	0	0	0	0	0	0	0	0	0	0	0.0045	0	0	0	0	0	0	0	0	0	0	0	0	0
Bacteria;Firmicutes;Clostridia;Clostridiales;Ruminococcaceae;Agathobaculum;EU009822_s	EU009822_s	0	0	0	0	0.0045	0	0	0	0	0	0	0	0	0	0	0	0	0	0	0	0	0	0	0	0	0	0	0	0	0	0	0	0	0	0	0	0	0	0	0	0	0	0	0	0	0	0	0
Bacteria;Firmicutes;Clostridia;Clostridiales;Ruminococcaceae;Pseudoflavonifractor;EU009861_s	EU009861_s	0	0	0	0	0.0045	0.0045	0	0.0045	0	0	0	0	0	0	0	0	0	0.0045	0	0	0	0	0.0045	0.0045	0	0	0	0.0045	0.0045	0	0.0226	0.009	0	0	0.0045	0	0	0.0135	0.0045	0.009	0	0.0181	0	0	0	0	0	0
Bacteria;Firmicutes;Clostridia;Clostridiales;Ruminococcaceae;Oscillibacter;EU137434_s	EU137434_s	1.3546	0.14	0.1671	0.5283	0.009	0.0226	0.0271	0.0722	0.0226	0	0.009	0	0.009	0.009	0.1716	1.6707	0.1174	0.009	0.0271	0.0045	0.0226	0.2845	0.0497	0.0768	0.009	0	0.009	0.6864	0.0813	0.0181	0.2122	3.1473	0.0181	0.0135	0.0722	0.009	0.0045	0.1309	0.0226	0.0045	0.0135	0.0135	0.0181	0.0135	0	0	0.0135	0
Bacteria;Firmicutes;Clostridia;Clostridiales;Lachnospiraceae;EU137610_g;EU137610_g_uc	EU137610_g_uc	0	0	0	0	0.0045	0.0271	0	0.0045	0	0	0	0	0.0045	0.0045	0.009	0.009	0	0	0	0	0	0	0.009	0	0	0	0	0.0045	0.009	0	0	0	0	0	0.0045	0.0135	0	0.0045	0	0	0	0.0045	0	0.0045	0	0	0	0
Bacteria;Firmicutes;Clostridia;Clostridiales;Lachnospiraceae;EU137610_g;EU137610_s	EU137610_s	0	0	0	0	0	0.0045	0.009	0	0	0	0	0	0	0.009	0	0	0	0	0	0	0	0	0	0	0	0	0	0	0	0	0	0	0	0	0	0.0135	0.0045	0.0045	0	0.0045	0	0	0	0	0	0	0	0
Bacteria;Firmicutes;Clostridia;Clostridiales;Ruminococcaceae;Pseudoflavonifractor;EU344341_s	EU344341_s	0	0	0	0	0	0	0	0	0	0	0	0	0	0	0	0	0	0	0	0	0	0	0	0	0	0	0	0	0	0	0	0	0	0	0	0	0	0	0	0	0	0	0	0	0	0	0	0
Bacteria;Firmicutes;Clostridia;Clostridiales;Lachnospiraceae;FMWZ_g;EU358717_s	EU358717_s	0	0	0	0	0	0	0.009	0.0045	0	0	0	0	0	0	0	0	0	0	0	0	0	0	0	0	0	0	0	0	0	0	0	0	0	0	0	0	0	0	0	0	0	0	0	0	0	0	0	0
Bacteria;Firmicutes;Clostridia;Clostridiales;Ruminococcaceae;PAC000661_g;EU381428_s	EU381428_s	0	0	0	0	0	0	0	0	0	0	0	0	0	0	0	0	0	0	0	0	0	0	0	0	0	0	0	0	0	0	0	0	0	0	0	0	0	0	0	0	0	0	0	0.0045	0	0	0	0
Bacteria;Firmicutes;Clostridia;Clostridiales;Ruminococcaceae;PAC000661_g;EU381507_s	EU381507_s	0	0	0	0	0	0	0	0	0	0	0	0	0	0	0	0	0	0	0	0	0	0	0	0	0	0	0	0	0	0	0	0	0	0	0	0	0	0	0	0	0	0	0	0	0	0	0	0
Bacteria;Firmicutes;Clostridia;Clostridiales;Ruminococcaceae;PAC000661_g;EU381725_s	EU381725_s	0	0	0	0	0.009	0.0045	0.009	0	0	0	0	0	0	0	0	0	0.009	0.009	0	0	0	0	0	0	0	0	0	0	0	0	0	0	0	0	0	0	0	0	0	0	0	0	0	0.009	0.009	0	0	0
Bacteria;Firmicutes;Clostridia;Clostridiales;Lachnospiraceae;FMWZ_g;EU381889_s	EU381889_s	0	0	0	0	0	0	0	0	0	0	0	0	0	0	0	0	0	0	0	0	0	0	0	0	0	0	0	0	0	0	0	0	0	0	0	0	0	0	0	0	0	0	0	0	0	0	0	0
Bacteria;Firmicutes;Clostridia;Clostridiales;Lachnospiraceae;EU451310_g;EU451310_g_uc	EU451310_g_uc	0	0	0	0	0	0	0	0	0	0	0	0	0	0	0	0	0	0	0	0	0	0	0	0	0	0	0	0	0.0271	0	0	0	0	0	0	0	0	0	0	0	0	0	0	0	0	0	0	0
Bacteria;Firmicutes;Clostridia;Clostridiales;Lachnospiraceae;EU451310_g;EU451310_s	EU451310_s	0	0	0	0	0	0	0	0	0	0	0	0	0	0	0	0.009	0	0	0	0	0	0	0	0	0	0	0	0.009	0.0587	0	0	0	0	0	0	0	0	0	0	0	0	0	0	0	0	0	0	0
Bacteria;Firmicutes;Clostridia;Clostridiales;Ruminococcaceae;Pseudoflavonifractor;EU454100_s	EU454100_s	0	0	0.0135	0.0045	0.0045	0.0271	0	0.0045	0.009	0	0.0135	0	0.0271	0.0045	0.0045	0.0045	0.0045	0.0045	0	0	0	0.0135	0.0135	0.0226	0	0	0	0	0.0452	0	0.0181	0	0.0135	0	0.009	0.0316	0	0.009	0.0135	0.0181	0.009	0.0316	0	0	0	0	0	0
Bacteria;Firmicutes;Clostridia;Clostridiales;Ruminococcaceae;Oscillibacter;EU454342_s	EU454342_s	0	0	0	0	0	0	0.0045	0	0	0	0	0	0	0	0	0	0	0	0	0	0	0	0	0	0	0	0	0	0	0	0	0	0	0	0	0	0	0	0	0	0.009	0	0	0	0	0	0	0
Bacteria;Firmicutes;Clostridia;Clostridiales;Ruminococcaceae;Oscillibacter;EU454374_s	EU454374_s	0.0406	0.009	0.0045	0.009	0.0181	0.0316	0.0361	0.0181	0	0	0	0.009	0	0.0271	0.0181	0.0993	0.0271	0	0	0	0	0.1039	0.0135	0.0677	0	0.009	0	0.0677	0.0226	0	0.0135	0.0497	0	0	0.0316	0.0045	0	0.0361	0	0.0135	0.009	0.0181	0.0045	0.0135	0	0	0	0
Bacteria;Bacteroidetes;Bacteroidia;Bacteroidales;Muribaculaceae;PAC000198_g;EU455014_s	EU455014_s	0	0	0	0	0	0	0	0	0	0	0	0	0	0	0	0	0	0	0	0	0.0045	0	0.0045	0	0	0	0	0	0	0	0	0	0	0	0	0	0	0	0	0.0045	0	0	0	0	0	0.009	0	0
Bacteria;Firmicutes;Clostridia;Clostridiales;Ruminococcaceae;Harryflintia;EU455092_s	EU455092_s	0	0	0	0	0	0	0	0	0	0	0	0	0	0	0	0	0	0	0	0	0	0	0.0045	0	0	0	0	0	0	0	0.0045	0	0	0	0	0	0	0	0	0	0	0	0	0	0	0	0	0
Bacteria;Firmicutes;Clostridia;Clostridiales;Lachnospiraceae;Clostridium_g21;EU455375_s	EU455375_s	0	0	0	0	0	0	0	0	0	0	0	0	0	0	0	0	0	0	0	0	0	0	0	0	0	0	0	0	0	0	0	0	0	0	0	0	0	0	0	0.009	0	0	0	0	0	0	0	0
Bacteria;Firmicutes;Clostridia;Clostridiales;Lachnospiraceae;PAC001516_g;EU456367_s	EU456367_s	0	0	0	0	0	0	0	0	0	0	0	0	0	0	0	0	0.009	0	0	0	0	0	0.0045	0.009	0	0	0	0.0135	0	0	0	0	0	0	0	0	0	0	0	0	0	0	0	0	0	0	0	0
Bacteria;Firmicutes;Clostridia;Clostridiales;Ruminococcaceae;Oscillibacter;EU456461_s	EU456461_s	0.0948	0.0135	0.0361	0.0452	0.0406	0.1761	0.0181	0.009	0.009	0.0045	0	0.0316	0	0.009	0.0271	0.0452	0.0271	0	0	0	0	0.0181	0	0.0135	0	0	0	0.0406	0.0271	0	0.0135	0.009	0	0	0.0045	0	0	0.0361	0	0	0.0045	0.0135	0.0045	0	0	0	0	0.009
Bacteria;Actinobacteria;Coriobacteriia;Coriobacteriales;Coriobacteriaceae;EU456594_g;EU456594_s	EU456594_s	0	0	0	0	0	0	0	0	0	0.0045	0	0	0	0	0	0	0	0.0045	0	0	0	0	0	0	0	0	0	0	0	0	0	0	0	0	0	0	0	0	0	0	0.0045	0	0	0	0	0	0	0
Bacteria;Firmicutes;Clostridia;Clostridiales;Ruminococcaceae;Phocea;EU457191_s	EU457191_s	0.009	0	0.009	0.0271	0	0	0	0	0	0	0	0	0	0	0	0	0	0.0045	0	0	0	0	0	0.0045	0	0	0	0	0.0045	0	0	0	0	0.0045	0.0316	0.0181	0	0.0271	0	0.009	0	0	0	0	0	0	0	0
Bacteria;Firmicutes;Clostridia;Clostridiales;Ruminococcaceae;Oscillibacter;EU457459_s	EU457459_s	0.009	0	0.009	0.0045	0	0.2032	0	0	0	0	0.009	0.0135	0.0045	0.0542	0.0135	0	0	0.0045	0	0	0	0.0045	0	0.0406	0	0	0	0.0226	0.0181	0	0.009	0.0045	0	0	0	0	0	0	0	0	0	0	0	0	0	0	0	0.0045
Bacteria;Firmicutes;Clostridia;Clostridiales;Lachnospiraceae;LLKB_g;EU459675_s	EU459675_s	0	0	0	0	0	0	0	0.0045	0	0	0	0	0	0	0	0	0	0	0	0	0	0	0	0	0	0	0	0.009	0	0	0	0	0	0	0	0	0	0	0	0	0	0	0	0	0	0	0	0
Bacteria;Firmicutes;Clostridia;Clostridiales;Lachnospiraceae;PAC001138_g;EU459714_s	EU459714_s	0	0	0	0	0	0	0	0	0	0	0	0	0	0	0	0	0	0	0	0	0	0.009	0	0	0	0	0	0	0	0	0	0	0	0	0	0.0181	0	0	0	0	0	0	0	0	0	0.0045	0	0
Bacteria;Firmicutes;Clostridia;Clostridiales;Ruminococcaceae;Ruminococcus;EU460118_s	EU460118_s	0	0	0	0	0	0	0	0	0	0	0	0	0	0	0	0	0.0406	0.0813	0.0406	0.0135	0.0045	0.0271	0.0948	0.0045	0.0677	0.0226	0.0497	0	0	0	0	0	0	0	0	0	0.0226	0	0.0045	0	0	0.0452	0.0406	0	0	0	0	0
Bacteria;Firmicutes;Clostridia;Clostridiales;Ruminococcaceae;Pseudoflavonifractor;EU460161_s	EU460161_s	0.0135	0.009	0	0.0135	0.0271	0.0181	0.009	0.0406	0.0045	0	0	0.0135	0.0045	0.0045	0.0542	0.0497	0.0045	0.0045	0	0	0	0.009	0.0226	0.0316	0.0045	0.009	0	0.0045	0.0587	0	0.0181	0.009	0.0135	0	0.0181	0.009	0	0.0181	0.0226	0.0135	0	0.0226	0.0181	0	0	0	0.0045	0
Bacteria;Firmicutes;Clostridia;Clostridiales;Ruminococcaceae;PAC000661_g;EU461045_s	EU461045_s	0	0.0045	0	0	0	0	0	0	0	0	0	0	0	0	0	0	0	0	0	0	0	0	0	0	0	0.0045	0	0	0	0	0	0	0	0.0045	0	0	0.0045	0	0	0	0	0.009	0	0	0	0	0	0
Bacteria;Firmicutes;Clostridia;Clostridiales;Ruminococcaceae;PAC000661_g;EU461060_s	EU461060_s	0	0	0	0	0	0	0	0	0	0	0	0	0	0	0	0	0	0	0	0	0	0	0	0	0	0	0	0	0	0	0	0	0	0	0	0	0	0.0045	0	0	0	0	0	0	0	0	0	0
Bacteria;Firmicutes;Clostridia;Clostridiales;Lachnospiraceae;Blautia;EU461602_s	EU461602_s	0	0	0	0	0	0	0	0	0	0	0	0	0	0	0	0	0	0	0	0	0	0	0	0	0	0	0	0	0	0	0	0	0	0	0	0	0	0	0	0	0	0	0	0	0	0	0.0045	0
Bacteria;Firmicutes;Clostridia;Clostridiales;Lachnospiraceae;EU462118_g;EU462118_g_uc	EU462118_g_uc	0	0	0	0	0.0045	0	0	0	0	0	0	0	0	0.009	0	0.0045	0	0	0	0	0	0	0	0	0	0	0	0	0	0	0.0045	0.009	0	0	0	0	0	0	0	0	0	0	0	0	0	0	0	0
Bacteria;Firmicutes;Clostridia;Clostridiales;Lachnospiraceae;EU462118_g;EU462118_s	EU462118_s	0	0	0	0	0	0	0	0	0	0	0	0	0	0	0	0	0	0	0	0	0	0	0	0	0	0	0	0	0	0	0	0	0	0	0	0	0	0	0	0	0	0	0	0	0	0	0	0
Bacteria;Firmicutes;Clostridia;Clostridiales;Lachnospiraceae;Clostridium_g24;EU462188_s	EU462188_s	0	0	0	0	0	0	0	0	0	0	0	0	0	0	0	0	0	0	0	0	0	0	0	0	0	0	0	0.0045	0	0	0	0	0	0	0	0	0	0.0045	0	0	0	0	0	0	0	0	0	0
Bacteria;Firmicutes;Clostridia;Clostridiales;Ruminococcaceae;PAC000661_g;EU462785_s	EU462785_s	0	0	0	0	0	0	0	0	0	0	0	0	0	0	0	0	0	0	0.0045	0	0	0	0	0	0	0	0	0	0	0	0	0	0	0	0	0	0.009	0	0	0	0.0045	0	0	0	0.0045	0	0	0
Bacteria;Firmicutes;Clostridia;Clostridiales;Lachnospiraceae;EU463123_g;EU463123_g_uc	EU463123_g_uc	0	0	0	0	0	0	0	0	0	0	0	0	0	0	0	0	0	0	0	0	0	0	0	0	0	0.0045	0	0	0	0	0.009	0	0	0	0	0	0	0	0	0	0	0	0.0045	0	0	0	0	0
Bacteria;Firmicutes;Clostridia;Clostridiales;Lachnospiraceae;EU463123_g;EU463123_s	EU463123_s	0	0	0	0	0	0.0045	0	0	0	0	0	0	0	0	0	0	0	0	0	0	0	0	0	0	0	0	0	0	0	0	0	0	0	0	0	0	0	0	0	0.0045	0	0	0	0	0	0	0	0
Bacteria;Firmicutes;Clostridia;Clostridiales;Lachnospiraceae;GQ451258_g;EU465561_s	EU465561_s	0	0	0	0	0	0	0	0	0	0	0	0	0	0	0	0	0	0	0	0	0	0	0	0	0	0	0	0	0	0	0	0	0	0	0	0	0	0	0	0	0	0	0	0	0.0045	0	0	0
Bacteria;Firmicutes;Clostridia;Clostridiales;Ruminococcaceae;Pseudoflavonifractor;EU466186_s	EU466186_s	0	0	0	0	0	0	0	0	0	0	0	0	0	0	0	0	0	0	0	0	0	0	0	0	0	0	0	0	0	0	0	0	0	0	0	0	0	0	0	0	0	0	0	0	0	0	0	0
Bacteria;Firmicutes;Clostridia;Clostridiales;Ruminococcaceae;PAC000661_g;EU470107_s	EU470107_s	0	0	0	0	0	0	0	0	0	0	0	0	0	0	0	0	0	0	0	0	0	0	0.0045	0	0	0	0	0	0	0	0	0	0	0	0	0	0	0	0	0	0	0	0	0	0	0	0	0
Bacteria;Firmicutes;Clostridia;Clostridiales;Lachnospiraceae;Frisingicoccus;EU470126_s	EU470126_s	0	0	0	0	0	0	0	0	0	0	0	0	0	0	0.0135	0	0	0	0	0	0	0.009	0	0	0	0	0	0	0	0	0.0045	0	0	0	0	0	0	0	0	0	0	0	0	0	0	0	0	0
Bacteria;Firmicutes;Clostridia;Clostridiales;Ruminococcaceae;Pseudoflavonifractor;EU471638_s	EU471638_s	0	0	0	0	0	0	0	0.0045	0	0	0	0	0	0	0	0	0	0	0	0	0	0.0045	0	0	0	0	0	0.0045	0	0	0	0	0	0	0	0	0	0	0	0	0	0	0	0	0	0	0	0
Bacteria;Firmicutes;Clostridia;Clostridiales;Lachnospiraceae;FMWZ_g;EU471770_s	EU471770_s	0	0	0	0	0.0226	0.009	0.0135	0.0226	0	0	0	0	0.0045	0	0.009	0.0587	0.0135	0	0	0	0	0.0045	0	0	0	0.0045	0	0.0045	0.0045	0	0.0722	0.0045	0	0.0045	0	0.009	0	0	0	0	0	0	0	0.0045	0	0	0.0045	0
Bacteria;Firmicutes;Clostridia;Clostridiales;Lachnospiraceae;FJ680371_g;EU471977_s	EU471977_s	0	0	0	0	0	0	0.0045	0	0	0	0	0	0	0	0	0	0	0	0	0	0	0	0	0	0	0	0	0	0	0	0	0	0	0	0	0	0	0	0	0	0	0	0	0	0	0	0	0
Bacteria;Firmicutes;Clostridia;Clostridiales;Lachnospiraceae;EU472017_g;EU472017_g_uc	EU472017_g_uc	0	0	0	0	0.0045	0	0	0	0	0	0	0	0	0	0	0	0	0	0	0	0.0045	0	0	0	0	0	0	0	0	0	0	0	0.0045	0	0	0	0	0	0	0	0	0.0135	0	0	0	0	0	0
Bacteria;Firmicutes;Clostridia;Clostridiales;Lachnospiraceae;EU472017_g;EU472017_s	EU472017_s	0	0	0	0	0	0	0	0	0	0	0	0	0	0	0	0	0	0	0	0	0	0	0	0	0	0	0	0	0	0	0	0	0	0	0	0	0	0	0	0	0	0.0045	0	0	0	0	0	0
Bacteria;Firmicutes;Clostridia;Clostridiales;Lachnospiraceae;EU472520_g;EU472520_g_uc	EU472520_g_uc	0	0	0	0	0	0	0	0	0	0	0	0	0	0	0	0	0	0	0	0	0	0.0226	0	0	0	0	0	0	0	0	0	0	0	0	0	0	0	0	0	0	0	0	0	0	0	0	0	0
Bacteria;Firmicutes;Clostridia;Clostridiales;Lachnospiraceae;EU472520_g;EU472520_s	EU472520_s	0	0	0	0	0	0.0045	0.0045	0	0	0	0	0	0	0	0	0	0	0	0	0	0	0	0	0	0	0	0	0	0	0	0	0	0	0	0	0	0	0	0	0	0	0	0	0	0	0	0	0
Bacteria;Firmicutes;Clostridia;Clostridiales;Lachnospiraceae;LLKB_g;EU472601_s	EU472601_s	0	0	0	0	0	0	0	0	0	0	0	0	0	0	0	0	0	0	0	0	0	0	0	0	0	0	0	0	0.0045	0	0	0	0	0	0	0	0	0	0	0	0	0	0	0	0	0	0	0
Bacteria;Bacteroidetes;Bacteroidia;Bacteroidales;Muribaculaceae;PAC000186_g;EU474208_s	EU474208_s	0	0	0	0	0	0	0	0	0	0	0	0	0	0	0	0	0	0	0	0	0	0	0	0	0	0	0	0	0	0	0	0	0	0	0	0	0	0	0	0	0	0	0	0	0	0	0	0
Bacteria;Actinobacteria;Coriobacteriia;Coriobacteriales;Coriobacteriaceae;PAC001266_g;EU474337_s	EU474337_s	0	0	0	0	0	0	0	0	0	0	0	0	0	0	0	0	0	0	0	0	0	0	0	0	0	0	0	0	0	0	0.009	0.0045	0	0	0	0	0	0	0	0	0	0	0	0	0	0	0	0
Bacteria;Firmicutes;Clostridia;Clostridiales;Lachnospiraceae;EU474900_g;EU474900_g_uc	EU474900_g_uc	0	0	0	0	0	0	0	0	0	0	0	0	0	0	0	0	0	0	0	0	0	0	0	0	0	0	0	0	0	0	0.009	0	0	0	0	0	0	0	0	0	0	0.009	0	0	0	0	0	0
Bacteria;Firmicutes;Clostridia;Clostridiales;Lachnospiraceae;EU474900_g;EU474900_s	EU474900_s	0	0	0	0	0	0	0	0	0	0	0	0	0	0	0	0	0	0	0	0	0	0	0	0	0	0	0	0	0	0	0	0	0	0	0	0	0	0.0045	0	0	0	0	0	0	0	0	0	0
Bacteria;Firmicutes;Clostridia;Clostridiales;Lachnospiraceae;JX095860_g;EU475420_s	EU475420_s	0	0	0	0	0	0	0	0	0	0	0	0	0	0	0	0	0	0	0	0.0045	0	0	0	0	0	0	0	0	0	0	0	0	0	0.009	0	0	0	0	0	0	0	0	0	0	0	0	0	0
Bacteria;Firmicutes;Clostridia;Clostridiales;Lachnospiraceae;EU475512_g;EU475512_g_uc	EU475512_g_uc	0.0045	0	0.009	0	0	0.0135	0	0	0	0	0	0	0	0.0135	0.0045	0	0.0045	0	0	0	0	0	0	0	0	0	0	0	0.009	0	0	0	0.009	0	0	0	0	0	0	0	0	0	0	0	0	0	0	0.0045
Bacteria;Firmicutes;Clostridia;Clostridiales;Lachnospiraceae;EU475512_g;EU475512_s	EU475512_s	0.0045	0	0	0	0	0.0135	0	0	0	0.0045	0	0	0	0	0	0.0045	0	0	0	0	0	0	0	0	0	0	0	0	0	0	0	0	0	0	0	0.0045	0	0.0045	0.009	0	0	0	0.0045	0	0	0	0	0
Bacteria;Firmicutes;Clostridia;Clostridiales;Lachnospiraceae;FMWZ_g;EU475527_s	EU475527_s	0	0	0	0.0045	0.0135	0	0	0	0	0	0	0	0	0	0	0	0	0	0	0	0	0.0045	0	0	0	0	0	0	0	0	0	0	0	0	0	0	0	0.0045	0	0	0	0	0	0	0	0	0	0
Bacteria;Firmicutes;Clostridia;Clostridiales;Lachnospiraceae;PAC000671_g;EU475842_s	EU475842_s	0.0045	0	0	0.009	0	0	0	0	0.0045	0	0	0	0	0	0	0.0045	0	0	0	0	0	0	0	0	0	0	0	0	0	0	0	0	0	0	0	0	0	0	0.0045	0.0045	0	0	0	0	0	0	0	0
Bacteria;Firmicutes;Clostridia;Clostridiales;Lachnospiraceae;FJ881160_g;EU504118_s	EU504118_s	0	0	0	0	0	0	0	0	0	0	0	0.0045	0	0	0.1445	0.14	0	0	0	0	0	0.0045	0.0316	0.0226	0	0	0	0	0	0.0181	0.0045	0.0045	0	0	0	0	0	0	0	0	0	0	0	0	0	0	0	0
Bacteria;Firmicutes;Clostridia;Clostridiales;Lachnospiraceae;PAC001225_g;EU504346_s	EU504346_s	0.009	0	0.0045	0.0181	0	0.0045	0.0045	0	0.0045	0	0.0135	0	0	0.0135	0.009	0.0181	0	0	0	0	0	0.0045	0	0.0181	0	0	0	0	0.0045	0	0.009	0	0.0045	0	0	0	0	0.009	0	0	0.0226	0	0	0	0	0	0.0045	0
Bacteria;Firmicutes;Clostridia;Clostridiales;Lachnospiraceae;PAC000664_g;EU504374_s	EU504374_s	0	0.0181	0.009	0.0316	0.3567	0.0226	0.0948	0.2167	0	0.0045	0	0.0181	0.0045	0	0.0813	0.0361	0	0	0	0.0045	0	0.2122	0.0181	0.5012	0	0	0.0045	0.009	0	0	0.0226	0.0045	0.0722	0	0.009	0.0181	0.009	1.7204	0.2213	2.6461	0	0	0	0.009	0	0	0	0.0135
Bacteria;Firmicutes;Clostridia;Clostridiales;Lachnospiraceae;Clostridium_g24;EU504811_s	EU504811_s	0	0	0	0	0.0045	0	0	0	0	0	0	0.0135	0	0	0	0	0	0	0	0	0	0	0	0	0	0	0	0	0	0	0.009	0	0	0	0	0	0	0	0	0	0	0	0	0	0	0	0	0
Bacteria;Firmicutes;Clostridia;Clostridiales;Lachnospiraceae;PAC000692_g;EU505164_s	EU505164_s	0.0045	0	0	0	0	0	0	0	0	0	0	0	0	0.0045	0	0	0	0	0	0	0	0.0045	0	0	0	0	0	0.0045	0	0	0	0	0	0	0	0.0135	0	0.0045	0	0	0	0	0	0	0	0	0	0
Bacteria;Firmicutes;Clostridia;Clostridiales;Lachnospiraceae;PAC000664_g;EU505462_s	EU505462_s	0	0	0	0	0.0045	0	0	0	0	0	0	0	0	0	0	0	0	0	0	0	0	0	0	0	0	0	0	0	0	0	0	0	0	0	0	0	0	0	0	0	0	0	0	0	0	0	0	0
Bacteria;Firmicutes;Clostridia;Clostridiales;Lachnospiraceae;Clostridium_g21;EU506235_s	EU506235_s	0	0	0	0	0	0	0	0	0	0	0	0	0	0	0	0	0	0	0	0	0	0	0	0	0	0	0	0	0	0	0.0045	0	0	0	0	0.009	0.0452	0.0316	0.1174	0.0632	0	0	0	0	0	0	0	0
Bacteria;Firmicutes;Clostridia;Clostridiales;Lachnospiraceae;KE159571_g;EU507472_s	EU507472_s	0	0	0	0	0	0.0135	0	0	0	0	0	0	0	0	0	0	0	0	0	0	0	0	0	0	0	0	0	0	0	0	0	0	0	0	0	0	0	0	0	0	0	0	0	0	0	0	0	0
Bacteria;Firmicutes;Clostridia;Clostridiales;Lachnospiraceae;Acetatifactor;EU508108_s	EU508108_s	0	0	0	0	0	0.1039	0.0045	0	0	0	0.0045	0	0	0	0.0361	0.0813	0	0	0	0	0	0	0	0	0	0	0	0	0	0	0	0	0	0	0	0	0	0	0	0	0	0	0	0	0	0	0	0
Bacteria;Firmicutes;Clostridia;Clostridiales;Lachnospiraceae;Acetatifactor;EU508111_s	EU508111_s	0	0.0045	0	0	0	0	0	0	0	0	0	0	0	0.0226	0	0	0	0	0	0	0	0	0	0.0045	0	0	0	0	0	0	0	0	0	0	0	0	0	0	0	0	0	0	0	0	0	0.0045	0	0
Bacteria;Firmicutes;Clostridia;Clostridiales;Lachnospiraceae;PAC001516_g;EU508192_s	EU508192_s	0	0	0	0	0	0	0	0	0.0135	0	0	0	0	0	0	0	0	0	0	0	0	0	0	0	0	0	0	0	0	0	0	0	0	0	0	0	0	0	0	0	0	0	0	0	0	0	0	0
Bacteria;Firmicutes;Clostridia;Clostridiales;Lachnospiraceae;PAC001092_g;EU508304_s	EU508304_s	0.009	0	0	0	0.0045	0.0045	0.0045	0	0	0	0.0045	0.0045	0	0	0.009	0.0271	0.0045	0	0	0	0	0.0181	0.0045	0.0181	0	0.0045	0	0.009	0.009	0	0	0	0	0	0.0045	0	0.0135	0.0452	0.0271	0.14	0.0045	0	0	0	0	0	0	0
Bacteria;Firmicutes;Clostridia;Clostridiales;Christensenellaceae;Christensenella;EU508399_s	EU508399_s	0	0	0	0	0	0	0	0	0	0	0	0	0	0	0	0	0	0	0	0	0	0	0	0	0	0	0	0	0.0045	0	0.0045	0	0	0	0.0045	0	0	0	0	0	0	0	0	0	0	0	0	0
Bacteria;Firmicutes;Clostridia;Clostridiales;Lachnospiraceae;Clostridium_g21;EU509115_s	EU509115_s	0	0	0	0	0	0	0	0	0	0	0	0	0	0	0	0	0	0	0	0	0	0	0	0	0	0	0	0	0	0	0	0	0	0	0	0	0	0	0.0045	0.0045	0	0	0	0	0	0	0	0
Bacteria;Firmicutes;Clostridia;Clostridiales;Ruminococcaceae;Oscillibacter;EU509241_s	EU509241_s	0.0181	0	0	0.0632	0.1084	0.6186	0.009	0.0316	0.009	0.0181	0.0406	0.009	0.0045	0.0452	0.1535	0.1174	0.0181	0.009	0	0	0	0.0677	0.0361	0.0452	0.0181	0.0045	0	0.1219	0.0271	0.0903	0.0452	0.1309	0.0361	0.009	0	0.0632	0	0.0452	0.009	0.0045	0	0.1039	0.0181	0.0452	0	0	0	0.0135
Bacteria;Firmicutes;Clostridia;Clostridiales;Ruminococcaceae;Eubacterium_g23;EU509480_s	EU509480_s	0	0	0	0	0.009	0	0	0	0.0677	0.0135	0.0045	0.0271	0	0.009	0	0	0.0226	0.009	0.0271	0.0135	0	0.0135	0	0	0.0903	0.1084	0.0045	0	0	0	0.0135	0.009	0.009	0	0.0181	0	0	0	0	0	0	0.0135	0	0	0	0	0.0045	0.009
Bacteria;Firmicutes;Clostridia;Clostridiales;Lachnospiraceae;Acetatifactor;EU509925_s	EU509925_s	0	0	0	0	0.009	0	0.0135	0	0	0	0	0	0	0	0	0	0	0	0	0	0	0	0	0	0	0	0	0	0	0	0	0	0	0	0	0	0	0	0	0	0	0	0	0	0	0	0	0
Bacteria;Firmicutes;Clostridia;Clostridiales;Christensenellaceae;PAC001219_g;EU509975_s	EU509975_s	0	0.009	0.0135	0.009	0.0045	0.0181	0	0.0316	0	0	0	0	0	0.0045	0.0271	0	0.009	0	0	0	0	0.0045	0	0	0	0	0	0.1039	0.0632	0	0	0	0	0	0.0045	0	0	0.0045	0	0	0	0	0	0.0045	0.0045	0	0	0.0316
Bacteria;Firmicutes;Clostridia;Clostridiales;Lachnospiraceae;Acetatifactor;EU509979_s	EU509979_s	0	0	0	0	0	0.0135	0	0	0	0	0	0	0	0	0	0	0	0	0	0	0.0045	0	0	0.0045	0	0	0	0	0	0	0	0	0	0	0	0	0	0	0	0	0	0	0	0	0	0	0	0
Bacteria;Firmicutes;Clostridia;Clostridiales;Lachnospiraceae;LLKB_g;EU510160_s	EU510160_s	0	0	0	0	0	0	0	0	0.0045	0	0	0	0	0	0	0	0	0	0	0	0	0	0	0	0	0	0	0	0	0	0	0	0	0	0	0	0	0	0.0135	0.0181	0.009	0.0045	0	0	0	0	0	0
Bacteria;Bacteroidetes;Bacteroidia;Bacteroidales;Muribaculaceae;PAC001063_g;EU510197_s	EU510197_s	0.0181	0.0135	0.0226	0.0271	0	0	0	0	0	0	0.0181	0.0135	0	0.009	0.0045	0	0	0.0045	0	0	0.0045	0.0045	0.009	0.0045	0.0045	0.009	0	0.009	0.009	0.0406	0.0316	0	0.009	0	0.0271	0.0135	0.009	0	0.0271	0.0406	0	0	0.0181	0	0.009	0	0	0.0045
Bacteria;Firmicutes;Clostridia;Clostridiales;Lachnospiraceae;PAC000664_g;EU510350_s	EU510350_s	0.0135	0	0	0	0.009	1.1605	0.0632	0.009	0	0	0	0	0	0.1219	0	0.009	0.0181	0	0	0	0.0045	0.0406	0.0361	0.1129	0.0948	1.2192	0	0.2348	0.5057	0	0.6367	0	0.009	0.0135	0	0	0	0.0271	0.009	0	0.0045	0	0	0.0045	0	0	0	0.0045
Bacteria;Firmicutes;Clostridia;Clostridiales;Lachnospiraceae;KE159600_g;EU510376_s	EU510376_s	0	0	0	0	0	0	0.0181	0.0135	0.3387	0.0181	0.009	0	0.6593	0	0.1445	0.1942	0	0	0	0	0	0	0.0135	0.0316	0	0	0.009	0.0045	0	0	0.0045	0	0.0135	0.009	0.0677	0	0	0.14	0.0045	0.0181	0	0	0	0	0	0	0	0
Bacteria;Firmicutes;Clostridia;Clostridiales;Lachnospiraceae;PAC001372_g;EU510794_s	EU510794_s	0	0	0	0	0.0181	0	0	0	0	0	0	0	0	0	0	0	0.009	0	0	0	0	0.009	0	0.0993	0	0	0	0	0	0	0.0135	0	0	0	0	0	0	0	0	0	0	0	0	0	0	0	0	0
Bacteria;Firmicutes;Clostridia;Clostridiales;Lachnospiraceae;KE159600_g;EU511097_s	EU511097_s	0	0	0	0	0.0045	0.009	0	0	0	0	0	0	0	0	0	0	0	0	0	0	0	0.0135	0	0	0	0	0	0	0	0	0	0	0	0	0	0	0	0	0	0	0	0	0	0	0	0	0	0
Bacteria;Firmicutes;Clostridia;Clostridiales;Lachnospiraceae;KE159600_g;EU511112_s	EU511112_s	0.1897	0.0497	0.0361	0.6412	0.2032	0.14	0.0316	0.0045	0.0135	0.0135	0.0316	0.149	0.0181	0.6593	0.14	0.1716	0.1219	0.0226	0	0.0045	0.009	0.0271	0.0361	0.1174	0.009	0.0045	0.009	0.0271	0.0497	0	0.0632	0.0226	0.009	0.009	0.0226	0	0	0.0406	0.0316	0.1219	0.009	0	0.009	0	0.0045	0.009	0	0.009
Bacteria;Firmicutes;Clostridia;Clostridiales;Lachnospiraceae;PAC001138_g;EU534562_s	EU534562_s	0	0	0	0	0	0	0	0	0	0	0	0	0	0	0	0	0	0	0	0	0	0	0	0	0	0	0	0	0	0	0	0	0	0	0	0	0	0	0.0045	0	0	0	0	0	0	0	0	0
Bacteria;Firmicutes;Clostridia;Clostridiales;Ruminococcaceae;Pseudoflavonifractor;EU542517_s	EU542517_s	0	0	0	0	0	0	0	0	0	0	0	0	0	0	0	0	0.0045	0	0	0	0	0	0	0	0	0	0	0	0	0	0	0	0	0	0	0	0	0	0	0.0045	0	0	0	0	0	0	0	0
Bacteria;Firmicutes;Clostridia;Clostridiales;Lachnospiraceae;PAC000664_g;EU622646_s	EU622646_s	0.0045	0	0	0	0	0	0	0	0	0	0.009	0	0	0.0045	0	0.009	0	0	0	0	0	0	0	0	0	0.009	0	0	0	0	0.0045	0	0	0	0	0	0	0	0	0	0	0.0045	0	0	0	0	0	0
Bacteria;Firmicutes;Clostridia;Clostridiales;Ruminococcaceae;Caproiciproducens;EU622658_s	EU622658_s	0.0045	0	0	0	0	0	0	0	0	0	0	0.0045	0	0	0.0045	0.0045	0	0	0	0	0	0.009	0.009	0	0	0	0	0.0361	0	0	0	0	0.0181	0	0	0.0045	0	0.009	0	0	0.009	0	0	0.0045	0	0	0	0
Bacteria;Firmicutes;Clostridia;Clostridiales;Lachnospiraceae;PAC001165_g;EU622677_s	EU622677_s	0.0406	0	0	0	0.0045	0.0045	0.0045	0.009	0.009	0	0	0.009	0.0045	0.0226	0.0045	0.0271	0.0768	0	0	0.0045	0	0.009	0.0497	0.0181	0	0	0.0045	0.0045	0.0045	0	0	0.0632	0.0135	0	0.0045	0.0135	0	0	0	0.0045	0	0.298	0	0	0	0	0.0045	0.0045
Bacteria;Firmicutes;Clostridia;Clostridiales;Lachnospiraceae;PAC001124_g;EU622678_s	EU622678_s	0	0	0	0	0	0	0	0	0	0	0	0	0	0	0	0	0	0	0	0	0	0	0	0.0045	0	0	0	0	0	0	0	0	0	0	0	0	0	0	0	0	0	0	0	0	0	0	0	0
Bacteria;Firmicutes;Clostridia;Clostridiales;Ruminococcaceae;Pseudoflavonifractor;EU622686_s	EU622686_s	0	0	0	0.0045	0	0.0045	0	0	0	0	0	0	0	0	0.0045	0	0	0	0	0	0	0	0	0	0	0	0	0	0	0	0	0	0	0	0	0	0	0	0	0	0	0	0	0	0	0	0	0
Bacteria;Firmicutes;Clostridia;Clostridiales;Ruminococcaceae;PAC001663_g;EU622691_s	EU622691_s	0	0	0	0	0	0	0	0	0.1084	0	0.0045	0	0.0045	0	0.009	0	0	0	0.0045	0	0	0	0	0	0	0	0	0	0	0	0.0045	0.0045	0.009	0	0.0045	0	0	0	0	0	0	0.0677	0	0.0135	0	0.0135	0.0271	0.0045
Bacteria;Firmicutes;Clostridia;Clostridiales;Lachnospiraceae;PAC000664_g;EU622712_s	EU622712_s	0	0	0	0	0	0	0	0	0	0	0	0	0	0	0	0	0	0	0	0	0	0	0.0045	0.0045	0	0	0	0	0	0	0	0	0	0	0	0	0	0	0	0	0	0	0	0	0	0	0	0
Bacteria;Firmicutes;Clostridia;Clostridiales;Lachnospiraceae;PAC000664_g;EU622725_s	EU622725_s	0	0	0	0	0	0	0	0	0	0	0	0	0	0	0	0	0	0	0	0	0	0	0.009	0	0	0	0	0	0	0	0	0	0	0	0	0	0	0	0	0	0	0	0	0	0	0	0	0
Bacteria;Firmicutes;Clostridia;Clostridiales;Lachnospiraceae;AB185775_g;EU622732_s	EU622732_s	0.2935	0.0361	0.14	0.2438	0.0452	0.1671	2.2036	0.6547	0	0	0.0316	0.0632	0.009	0.1445	0	0	0.009	0	0.2348	0	0.0768	0.009	0.0361	0.0361	0.158	0.3116	0.0632	0.0135	0.0045	0	0.0542	0.0181	0	0	0.3206	0.0045	0.009	0.0542	0.0948	0.0045	0.0271	0	0.2529	0	0	0	0	0.0045
Bacteria;Firmicutes;Clostridia;Clostridiales;Lachnospiraceae;PAC001116_g;EU622735_s	EU622735_s	0	0	0	0	0.0045	0.0045	0	0.009	0	0	0	0	0	0	0	0	0	0	0	0	0	0	0	0	0	0	0	0	0.0045	0	0	0	0	0	0	0	0	0	0	0	0	0	0	0	0	0	0	0
Bacteria;Firmicutes;Clostridia;Clostridiales;Ruminococcaceae;Pseudoflavonifractor;EU622765_s	EU622765_s	0	0	0	0	0	0	0	0	0	0	0	0	0	0	0	0	0	0	0	0	0	0	0	0	0	0	0	0	0	0	0	0	0	0	0	0	0	0	0	0	0	0	0	0	0	0	0	0
Bacteria;Firmicutes;Clostridia;Clostridiales;Lachnospiraceae;Eubacterium_g24;EU622773_s	EU622773_s	0	0	0	0	0	0	0	0	0	0	0	0	0	0	0	0	0	0	0	0	0	0	0	0	0	0	0	0	0	0	0	0	0	0	0	0	0	0.0045	0	0	0	0	0	0	0	0	0	0
Bacteria;Firmicutes;Clostridia;Clostridiales;Lachnospiraceae;PAC000664_g;EU622775_s	EU622775_s	0	0	0	0	0	0.0045	0	0	0	0	0	0.0045	0	0	0	0	0	0	0	0	0	0	0	0	0	0	0	0	0	0	0	0	0	0	0	0	0	0.0045	0	0	0	0	0	0	0	0	0	0
Bacteria;Firmicutes;Clostridia;Clostridiales;Lachnospiraceae;PAC001225_g;EU656008_s	EU656008_s	0	0	0	0	0	0	0	0.0045	0	0	0	0	0.0045	0.0677	0.009	0	2.1855	0.0677	0	0.0045	0.009	0.009	0	0	0	0	0	0	0	0.0452	0	0.14	0	0	0	0	0	0	0	0	0	0	0	0	0	0	0	0
Bacteria;Firmicutes;Clostridia;Clostridiales;Lachnospiraceae;EU728771_g;EU728771_g_uc	EU728771_g_uc	0	0	0	0	0	0.0045	0	0.009	0	0	0	0	0	0	0	0	0.0045	0	0	0	0	0	0.009	0	0	0	0	0	0	0	0	0	0	0	0	0	0	0.009	0	0.0135	0	0	0	0	0	0	0	0
Bacteria;Firmicutes;Clostridia;Clostridiales;Ruminococcaceae;Oscillibacter;EU771312_s	EU771312_s	0.009	0	0.0045	0.0181	0.0361	0.0722	0.0045	0.0406	0.009	0	0	0.0271	0.0226	0.0226	0.0452	0.1309	0.0181	0	0.0045	0	0	0.0632	0.0316	0.0497	0.009	0.0181	0	0.0135	0.0361	0.0135	0.0316	0.0226	0	0.0045	0.009	0	0	0.0181	0	0	0	0.0181	0	0.0181	0.0045	0	0.0045	0
Bacteria;Firmicutes;Clostridia;Clostridiales;Christensenellaceae;PAC001437_g;EU772178_s	EU772178_s	0	0	0	0	0	0	0	0	0	0	0	0	0	0	0	0	0	0	0	0	0	0	0	0	0.0045	0.009	0	0	0	0	0	0.0045	0	0	0	0	0	0	0	0	0	0	0	0	0	0	0	0
Bacteria;Firmicutes;Clostridia;Clostridiales;Ruminococcaceae;Pseudoflavonifractor;EU773377_s	EU773377_s	0	0	0	0	0	0	0	0	0.0045	0	0	0	0	0	0.0045	0.0045	0	0	0	0	0	0	0	0.009	0	0	0	0	0.009	0	0.0045	0	0	0	0	0	0	0	0	0	0	0.0045	0	0	0	0	0	0
Bacteria;Firmicutes;Clostridia;Clostridiales;Lachnospiraceae;PAC001043_g;EU773389_s	EU773389_s	0	0	0	0	0	0	0	0	0	0	0	0	0.0045	0	0	0	0	0	0	0	0	0	0	0	0	0	0	0	0	0	0	0	0	0	0	0	0	0	0	0	0	0	0	0	0	0	0	0
Bacteria;Firmicutes;Clostridia;Clostridiales;Lachnospiraceae;JX095860_g;EU774714_s	EU774714_s	0	0	0	0	0	0	0	0	0	0	0	0	0	0	0.0045	0	0	0	0	0	0	0	0	0	0	0	0	0	0	0	0	0	0	0	0	0	0	0	0	0	0	0	0	0	0	0	0	0
Bacteria;Firmicutes;Clostridia;Clostridiales;Ruminococcaceae;Pseudoflavonifractor;EU775346_s	EU775346_s	0	0	0	0	0	0	0	0	0	0	0	0	0	0	0	0	0	0	0	0	0	0	0	0	0	0	0	0	0	0	0	0	0	0	0	0	0	0	0	0	0	0	0	0	0	0	0	0
Bacteria;Firmicutes;Clostridia;Clostridiales;Lachnospiraceae;AY212760_g;EU775946_s	EU775946_s	0	0	0	0	0	0	0	0	0	0	0	0	0	0	0	0	0	0	0	0	0	0	0.0045	0	0	0	0	0	0	0	0	0	0	0	0	0	0	0	0	0	0	0	0	0	0	0	0	0
Bacteria;Firmicutes;Clostridia;Clostridiales;Lachnospiraceae;EU728771_g;EU775954_s	EU775954_s	0	0	0	0	0	0	0	0	0	0	0	0	0	0.009	0	0	0.0045	0	0	0	0.0045	0.0045	0.0045	0.0135	0	0	0	0	0	0	0	0	0	0	0	0.0045	0	0.0226	0.0135	0.0181	0	0	0	0	0	0	0	0
Bacteria;Firmicutes;Clostridia;Clostridiales;Lachnospiraceae;HM124264_g;EU776475_s	EU776475_s	0	0	0	0	0	0	0	0	0	0	0	0	0	0	0	0	0	0	0	0	0	0	0.0045	0	0	0	0	0	0	0	0	0	0	0	0	0	0	0	0	0	0	0	0	0	0	0	0	0
Bacteria;Firmicutes;Clostridia;Clostridiales;Lachnospiraceae;EU777247_g;EU777247_g_uc	EU777247_g_uc	0	0	0	0	0	0	0	0	0.0045	0	0	0	0	0	0	0	0	0.009	0	0	0	0.0045	0	0	0	0	0	0	0	0	0	0	0	0	0	0	0	0	0	0	0	0	0	0	0	0	0.009	0
Bacteria;Firmicutes;Clostridia;Clostridiales;Lachnospiraceae;EU777247_g;EU777247_s	EU777247_s	0	0	0	0	0	0	0	0	0	0	0	0	0	0	0	0	0	0	0	0	0	0	0	0	0	0	0	0	0	0	0	0	0	0	0	0	0	0	0	0	0	0	0	0	0	0	0	0
Bacteria;Firmicutes;Clostridia;Clostridiales;Lachnospiraceae;PAC002460_g;EU777825_s	EU777825_s	0	0	0	0	0	0	0.0045	0	0	0	0	0	0	0	0	0	0	0	0	0	0	0	0.0045	0	0	0	0	0	0	0	0	0	0	0	0	0	0	0	0	0	0	0	0	0	0	0	0	0
Bacteria;Bacteroidetes;Bacteroidia;Bacteroidales;Prevotellaceae;Prevotella;EU778070_s	EU778070_s	0	0	0	0	0	0	0	0	0	0	0	0	0	0	0	0	0	0	0	0	0	0	0	0	0	0	0	0	0	0	0	0	0.0045	0	0	0	0	0	0	0	0	0	0	0	0	0	0	0
Bacteria;Firmicutes;Clostridia;Clostridiales;Christensenellaceae;PAC001360_g;EU778320_s	EU778320_s	0	0	0	0	0.009	0	0	0	0	0	0	0	0	0	0	0	0	0	0	0	0	0	0	0	0	0	0	0	0	0	0	0	0	0	0	0	0	0	0	0	0	0.0045	0	0	0	0	0	0
Bacteria;Firmicutes;Clostridia;Clostridiales;Lachnospiraceae;EU778925_g;EU778925_g_uc	EU778925_g_uc	0.0045	0	0	0	0	0	0	0	0	0	0	0	0	0	0	0	0	0	0	0	0	0	0	0	0	0	0	0	0	0	0	0	0	0	0.009	0	0	0	0	0	0.0226	0	0	0	0	0.0045	0	0
Bacteria;Firmicutes;Clostridia;Clostridiales;Lachnospiraceae;EU778925_g;EU778925_s	EU778925_s	0.0045	0	0	0	0	0	0	0	0	0	0	0	0	0	0	0	0	0	0	0	0	0	0	0	0	0	0	0	0	0	0	0	0	0	0	0	0	0	0	0	0	0	0	0	0	0	0	0
Bacteria;Firmicutes;Clostridia;Clostridiales;Lachnospiraceae;AB730688_g;EU779355_s	EU779355_s	0	0	0	0	0	0	0	0	0	0	0	0	0	0	0	0	0	0	0	0	0	0	0	0	0	0	0	0	0	0	0	0	0	0	0	0	0	0	0	0	0	0	0	0	0	0	0	0
Bacteria;Firmicutes;Clostridia;Clostridiales;Lachnospiraceae;AB730688_g;EU779379_s	EU779379_s	0	0	0	0	0.0135	0.009	0.0497	0.0181	0	0	0	0	0	0	0	0	0.009	0	0	0	0	0	0	0	0	0.0045	0	0	0	0	0	0	0	0	0	0.0271	0	0	0	0	0	0	0	0	0	0	0	0
Bacteria;Firmicutes;Clostridia;Clostridiales;Lachnospiraceae;PAC001043_g;EU794210_s	EU794210_s	0	0	0	0	0	0	0	0	0.0226	0	0	0	0	0	0	0	0.009	0	0	0	0	0	0	0	0	0	0	0	0	0	0	0	0	0	0	0	0	0	0	0	0	0	0	0	0	0	0	0
Bacteria;Firmicutes;Clostridia;Clostridiales;Lachnospiraceae;EU137610_g;EU794239_s	EU794239_s	0	0	0	0	0	0	0.0045	0	0	0	0	0	0	0	0	0	0	0	0	0	0	0	0	0	0	0	0	0	0	0	0	0	0	0	0	0	0	0	0	0	0	0	0.009	0	0	0	0	0.0045
Bacteria;Firmicutes;Clostridia;Clostridiales;Ruminococcaceae;Pseudoflavonifractor;EU794285_s	EU794285_s	0	0	0.0045	0	0.009	0.009	0	0	0	0	0	0.009	0	0.0045	0	0.009	0	0	0	0	0	0	0	0.0045	0	0	0	0.0135	0.0045	0	0	0.0045	0	0	0	0	0	0.0181	0	0	0	0	0.0045	0	0	0	0	0
Bacteria;Firmicutes;Clostridia;Clostridiales;Ruminococcaceae;PAC000661_g;EU842263_s	EU842263_s	0	0	0	0	0	0	0	0	0	0	0	0	0	0	0	0	0	0	0	0	0	0	0	0	0	0	0	0	0	0	0	0	0	0	0	0	0	0	0	0	0	0	0	0	0	0	0	0
Bacteria;Firmicutes;Clostridia;Clostridiales;Ruminococcaceae;PAC000661_g;EU842956_s	EU842956_s	0	0	0	0	0	0.0045	0.0045	0	0.0045	0.0045	0	0	0	0	0.0135	0.0181	0	0.0135	0.0316	0.0406	0.0181	0	0.0045	0.009	0.0045	0.0045	0.009	0	0	0	0	0.0045	0	0.009	0.0226	0.0181	0.0813	0.0813	0.298	0.0361	0.0045	0	0.0406	0	0.0271	0	0.009	0
Bacteria;Firmicutes;Clostridia;Clostridiales;Ruminococcaceae;PAC000748_g;EU843111_s	EU843111_s	0	0	0	0	0	0	0	0	0	0	0	0.0045	0	0	0	0	0.0045	0.0135	0	0	0	0	0	0	0	0	0	0	0	0	0	0	0	0	0	0	0	0	0	0	0	0	0	0	0	0	0	0
Bacteria;Firmicutes;Clostridia;Clostridiales;Ruminococcaceae;PAC000661_g;EU843173_s	EU843173_s	0	0	0	0	0	0	0	0	0	0	0	0	0	0	0	0	0	0	0	0	0	0	0	0	0	0	0	0	0	0	0	0	0	0	0	0	0	0	0.009	0	0	0	0	0	0	0	0	0
Bacteria;Firmicutes;Clostridia;Clostridiales;Lachnospiraceae;DQ394641_g;EU843817_s	EU843817_s	0	0	0	0	0.0045	0	0	0	0	0	0	0	0	0	0	0	0	0	0	0	0	0	0	0	0	0	0	0	0	0	0	0	0	0	0	0	0	0	0	0	0	0	0	0	0	0	0	0
Bacteria;Firmicutes;Clostridia;Clostridiales;Lachnospiraceae;Syntrophococcus;EU844097_s	EU844097_s	0	0	0	0	0	0	0	0	0	0	0	0	0	0.0045	0	0	0	0	0	0	0	0	0	0	0	0	0	0	0	0	0	0	0	0	0	0	0	0	0.0045	0	0	0	0	0	0	0	0	0
Bacteria;Firmicutes;Clostridia;Clostridiales;Ruminococcaceae;PAC000661_g;EU844147_s	EU844147_s	0	0	0	0	0	0	0	0	0.0045	0	0	0	0	0	0	0	0	0	0.0045	0.009	0	0	0	0	0.0045	0	0.009	0	0	0	0	0	0	0	0	0.009	0.0135	0	0.0045	0	0	0.0135	0	0.0135	0.0135	0	0	0.0045
Bacteria;Firmicutes;Clostridia;Clostridiales;Ruminococcaceae;PAC000661_g;EU844699_s	EU844699_s	0	0	0	0	0	0	0	0	0	0	0	0	0	0	0	0	0	0	0	0	0	0	0	0	0	0	0	0	0	0	0	0	0	0	0	0	0	0	0	0	0	0	0	0	0	0	0	0
Bacteria;Firmicutes;Clostridia;Clostridiales;Lachnospiraceae;AB730688_g;EU844704_s	EU844704_s	0	0	0	0	0	0	0	0	0	0	0	0	0	0.0045	0.0045	0	0	0	0	0	0	0	0	0	0	0	0	0	0	0	0	0	0	0	0	0	0	0	0	0	0	0	0	0	0	0	0	0
Bacteria;Firmicutes;Clostridia;Clostridiales;Ruminococcaceae;PAC000661_g;EU844796_s	EU844796_s	0	0	0	0	0	0	0	0	0	0	0	0	0	0	0	0	0	0	0	0	0	0	0	0	0	0	0	0	0	0	0	0	0	0	0	0	0	0	0	0	0	0	0	0	0	0	0	0
Bacteria;Firmicutes;Clostridia;Clostridiales;Lachnospiraceae;AB730688_g;EU845632_s	EU845632_s	0	0	0	0	0	0.0045	0.0045	0	0	0	0	0	0	0	0	0	0	0	0	0	0	0	0	0	0	0	0	0	0	0	0	0	0	0	0	0.0045	0	0	0	0	0	0	0	0	0	0	0	0
Bacteria;Firmicutes;Clostridia;Clostridiales;Lachnospiraceae;EU887804_g;EU887804_g_uc	EU887804_g_uc	0	0	0	0	0	0	0.009	0	0	0	0	0	0	0	0	0	0	0	0	0	0	0	0	0	0	0	0	0	0	0.009	0	0.0316	0	0	0	0	0	0	0	0	0	0	0	0	0	0	0	0
Bacteria;Firmicutes;Clostridia;Clostridiales;Lachnospiraceae;EU887804_g;EU887804_s	EU887804_s	0	0	0	0	0	0	0	0	0	0	0	0	0	0	0	0	0	0	0	0	0	0	0	0	0	0	0	0	0	0	0	0.0271	0	0	0	0	0	0	0	0	0	0.0045	0	0	0	0	0	0
Bacteria;Firmicutes;Clostridia;Clostridiales;Ruminococcaceae;Pseudoflavonifractor;EU888823_s	EU888823_s	0	0	0	0	0	0	0	0	0	0	0	0	0	0	0	0	0	0	0	0	0	0	0	0	0	0	0.0135	0	0	0	0	0	0	0	0	0	0	0	0	0	0	0.0045	0	0	0	0	0	0
Bacteria;Firmicutes;Clostridia;Clostridiales;Ruminococcaceae;PAC000661_g;EU939413_s	EU939413_s	0	0	0	0	0	0	0	0	0.009	0	0	0	0	0	0	0	0	0	0	0	0	0	0	0	0	0	0	0	0	0	0	0	0	0	0	0	0	0	0	0	0	0	0	0	0.0045	0	0	0
Bacteria;Firmicutes;Clostridia;Clostridiales;Lachnospiraceae;PAC001043_g;EU939444_s	EU939444_s	0	0	0	0	0	0	0	0	0	0	0	0	0	0	0	0.009	0	0	0	0	0	0	0	0	0	0	0	0	0	0	0	0.0135	0	0	0	0	0	0	0	0	0	0	0	0	0	0	0	0
Bacteria;Firmicutes;Clostridia;Clostridiales;Lachnospiraceae;Eisenbergiella;Eisenbergiella_uc	Eisenbergiella_uc	0.0181	0	0.0045	0	0.0045	0.0271	0.0135	0	0.0135	0	0.009	0	0.0181	0.009	0	0.0181	0.0993	0	0	0	0	0.009	0.2077	0.009	0.009	0.0181	0	0	0.0045	0	0.0135	0	0.0135	0	0	0.0226	0	0.009	0	0	0.009	0.0226	0.0045	0.0271	0	0.0271	0	0.0361
Bacteria;Firmicutes;Clostridia;Clostridiales;Mogibacterium_f;Emergencia;Emergencia_uc	Emergencia_uc	0	0	0	0	0	0	0	0	0	0	0.0045	0	0	0	0	0	0	0	0	0	0	0	0	0	0	0	0	0	0	0	0	0	0	0	0	0	0	0	0	0	0	0	0	0	0	0	0	0
Bacteria;Proteobacteria;Gammaproteobacteria;Pseudomonadales;Moraxellaceae;Enhydrobacter;Enhydrobacter aerosaccus group	Enhydrobacter aerosaccus group	0	0	0.0316	0	0.009	0.0045	0	0	0	0.0045	0.009	0	0	0	0	0	0	0	0	0	0	0	0	0	0	0	0	0	0	0	0	0	0	0	0	0	0	0	0	0	0	0	0	0	0	0	0	0
Bacteria;Proteobacteria;Gammaproteobacteria;Enterobacterales;Enterobacteriaceae;Enterobacter;Enterobacter_uc	Enterobacter_uc	0	0	0.0045	0	0	0	0	0	0	0	0	0	0	0	0	0	0	0	0	0	0	0	0	0	0	0	0	0	0	0	0	0	0	0	0.0181	0	0	0	0	0	0	0	0	0	0	0	0	0
Bacteria;Proteobacteria;Gammaproteobacteria;Enterobacterales;Enterobacteriaceae;Enterobacteriaceae_g;Enterobacteriaceae group	Enterobacteriaceae group	0	0	0.0045	0	0	0	0	0	0.0045	0	0	0	0	0	0	0	0	0	0	0	0	0	0	0	0	0	0	0	0	0	0	0	0	0	0.0226	0	0	0	0	0	0	0	0	0	0	0	0	0
Bacteria;Firmicutes;Bacilli;Lactobacillales;Enterococcaceae;Enterococcus;Enterococcus faecium group	Enterococcus faecium group	0	0	0	0	0	0	0	0	0	0	0	0	0	0	0	0	0	0	0	0	0	0	0	0	0	0.0045	0	0	0	0	0	0	0	0	0	0	0.009	0	0	0	0	0	0	0	0	0	0	0
Bacteria;Actinobacteria;Coriobacteriia;Coriobacteriales;Coriobacteriaceae;Enterorhabdus;Enterorhabdus caecimuris	Enterorhabdus caecimuris	0	0.0045	0	0	0	0	0.0045	0.0045	0	0	0	0	0	0	0	0	0	0	0	0	0.0045	0	0	0.0135	0	0	0	0.0045	0	0	0	0	0	0.0045	0	0	0	0	0	0	0	0	0	0	0	0	0	0
Bacteria;Actinobacteria;Coriobacteriia;Coriobacteriales;Coriobacteriaceae;Enterorhabdus;Enterorhabdus mucosicola	Enterorhabdus mucosicola	0	0	0	0	0	0.0045	0	0	0	0	0	0.0135	0	0	0	0	0	0	0	0	0	0	0	0	0	0	0	0	0	0	0	0	0	0	0	0	0	0	0	0.0135	0	0	0	0	0	0	0	0
Bacteria;Actinobacteria;Coriobacteriia;Coriobacteriales;Coriobacteriaceae;Enterorhabdus;Enterorhabdus muris	Enterorhabdus muris	0	0	0	0	0	0	0	0	0	0	0	0	0	0	0	0	0	0	0	0	0	0	0	0	0	0	0	0	0	0	0	0	0	0	0	0	0	0	0	0	0	0	0	0	0	0	0	0
Bacteria;Proteobacteria;Gammaproteobacteria;Enterobacterales;Enterobacteriaceae;Escherichia;Escherichia coli group	Escherichia coli group	0	0.0226	0	0	0	0	0	0	0.009	0	0	0	0	0.0045	0	0	0	0	0	0	0	0	0.009	0	0	0	0	0.0135	0	0	0.0045	0.0045	0	0	0	0	0	0	0	0.0045	0	0.0045	0.0135	0	0	0	0.0045	0.0045
Bacteria;Proteobacteria;Gammaproteobacteria;Enterobacterales;Enterobacteriaceae;Escherichia;Escherichia_uc	Escherichia_uc	0	0	0	0	0	0	0	0	0	0	0	0	0	0	0	0	0	0	0	0	0	0	0	0	0	0	0	0	0	0	0	0	0	0	0	0	0	0	0	0	0	0	0	0	0	0	0	0
Bacteria;Firmicutes;Clostridia;Clostridiales;Lachnospiraceae;Eubacterium_g6;Eubacterium plexicaudatum	Eubacterium plexicaudatum	0	0	0	0	0.0226	0.0135	0.0135	0	0	0	0	0	0	0	0	0	0	0	0	0	0	0	0	0	0	0	0	0	0	0	0	0	0	0	0	0	0	0	0	0	0	0	0	0	0	0	0	0
Bacteria;Firmicutes;Clostridia;Clostridiales;Lachnospiraceae;Eubacterium_g17;Eubacterium_g17_uc	Eubacterium_g17_uc	0.0135	0	0	0.0045	0.009	0.009	0	0.0045	0.0045	0	0	0.0181	0	0.0271	0.0181	0.0226	0.0045	0	0	0.009	0	0	0	0	0	0.0135	0	0	0.0135	0.009	0	0.0226	0	0	0.0226	0	0.009	0	0	0.0045	0	0.0226	0	0.0045	0	0	0	0
Bacteria;Firmicutes;Clostridia;Clostridiales;Lachnospiraceae;Eubacterium_g20;Eubacterium_g20_uc	Eubacterium_g20_uc	0	0	0	0	0	0	0	0	0	0	0.009	0.0135	0	0	0.0045	0	0	0	0	0	0	0	0	0	0	0	0	0	0	0	0.0045	0	0	0	0	0	0	0	0	0	0	0.0045	0	0	0	0	0	0
Bacteria;Firmicutes;Clostridia;Clostridiales;Lachnospiraceae;Eubacterium_g21;Eubacterium_g21_uc	Eubacterium_g21_uc	0	0	0	0	0	0	0	0	0	0	0	0	0	0	0	0	0	0	0	0	0	0	0	0	0	0	0	0.0316	0.009	0	0	0	0	0	0	0.0181	0	0	0	0	0	0	0	0	0	0	0	0
Bacteria;Firmicutes;Clostridia;Clostridiales;Ruminococcaceae;Eubacterium_g23;Eubacterium_g23_uc	Eubacterium_g23_uc	0	0	0	0	0	0	0.0135	0.0045	0.0045	0.0181	0.009	0.0316	0.0045	0.009	0	0	0	0.0045	0.0045	0.009	0.009	0	0	0	0.0181	0.0135	0	0	0	0	0	0	0.009	0	0.009	0	0.0045	0	0	0	0	0	0	0	0	0	0	0
Bacteria;Firmicutes;Clostridia;Clostridiales;Lachnospiraceae;Eubacterium_g4;Eubacterium_g4_uc	Eubacterium_g4_uc	0.0045	0	0	0	0	0.009	0	0	0	0.009	0	0.009	0	0	0	0	0	0	0	0	0	0.0497	0	0	0	0	0	0	0	0	0	0	0.0181	0	0.009	0	0	0.009	0	0	0	0	0	0	0	0	0	0
Bacteria;Firmicutes;Clostridia;Clostridiales;Lachnospiraceae;Eubacterium_g6;Eubacterium_g6_uc	Eubacterium_g6_uc	0	0	0	0	0.009	0.0045	0	0	0	0	0.0045	0	0	0	0	0	0	0	0	0	0	0.009	0.0045	0	0	0	0	0.0045	0.0045	0	0.0135	0.0045	0	0	0	0	0	0.0045	0	0.0045	0	0	0	0	0	0	0	0
Bacteria;Firmicutes;Clostridia;Clostridiales;Ruminococcaceae;Eubacterium_g8;Eubacterium_g8_uc	Eubacterium_g8_uc	0	0	0	0	0	0	0.0045	0.009	0	0	0	0	0	0	0	0	0	0	0	0	0.009	0	0	0	0	0.0135	0	0.0226	0	0	0	0.0045	0	0	0	0	0	0.0045	0	0	0	0.0045	0	0.0045	0	0	0.0045	0.0045
Bacteria;Firmicutes;Clostridia;Clostridiales;Lachnospiraceae;Extibacter;Extibacter_uc	Extibacter_uc	0	0	0	0	0	0	0	0	0	0	0	0	0	0	0	0	0	0	0	0	0	0	0	0	0	0	0	0	0	0	0	0	0	0	0	0	0	0	0.0135	0	0	0	0	0	0	0	0	0
Bacteria;Firmicutes;Clostridia;Clostridiales;Lachnospiraceae;Clostridium_g24;FCEY_s	FCEY_s	0	0	0	0	0	0	0	0	0	0	0	0	0	0	0	0	0	0	0	0	0	0	0	0	0	0	0	0	0	0	0	0	0	0	0	0	0	0	0	0	0	0	0	0	0	0	0	0
Bacteria;Firmicutes;Clostridia;Clostridiales;Ruminococcaceae;PAC000661_g;FJ172874_s	FJ172874_s	0	0	0	0	0	0	0	0	0	0	0	0	0.0045	0	0	0	0	0.0045	0	0	0.0045	0	0	0	0.0045	0	0	0	0	0	0	0	0	0.009	0	0	0.0045	0	0	0	0	0	0	0	0.009	0	0	0
Bacteria;Firmicutes;Clostridia;Clostridiales;Lachnospiraceae;FJ172888_g;FJ172888_g_uc	FJ172888_g_uc	0	0	0	0	0.0045	0.0316	0	0	0	0	0	0	0	0	0	0	0	0	0	0	0	0	0	0	0	0	0	0	0	0	0	0	0	0	0	0	0	0.0361	0.0045	0.0181	0	0	0	0	0	0	0	0
Bacteria;Firmicutes;Clostridia;Clostridiales;Lachnospiraceae;FJ172888_g;FJ172888_s	FJ172888_s	0	0	0	0	0.009	0.0045	0	0	0	0	0	0	0	0	0	0	0	0	0	0	0	0	0	0	0	0	0	0	0.0045	0	0	0	0	0	0	0	0	0.0135	0.0045	0	0	0	0	0	0	0	0	0
Bacteria;Firmicutes;Clostridia;Clostridiales;Lachnospiraceae;Clostridium_g24;FJ364032_s	FJ364032_s	0	0	0	0	0	0	0	0	0	0	0	0	0	0.0045	0	0	0	0	0	0	0	0.009	0	0	0	0	0	0	0	0	0	0	0	0	0	0	0	0.0135	0.0135	0	0	0	0	0	0	0	0	0
Bacteria;Firmicutes;Clostridia;Clostridiales;Christensenellaceae;PAC001360_g;FJ440031_s	FJ440031_s	0	0	0	0	0	0	0	0	0	0	0	0	0	0	0	0	0	0	0	0	0	0	0	0	0	0	0	0	0	0	0	0	0	0	0.0045	0	0	0	0	0	0	0	0	0	0	0	0	0
Bacteria;Firmicutes;Clostridia;Clostridiales;Ruminococcaceae;PAC000661_g;FJ440053_s	FJ440053_s	0	0	0	0	0	0	0	0	0	0	0	0	0	0	0	0	0	0	0	0	0.0045	0	0	0	0	0	0	0	0	0.0045	0	0	0	0	0	0	0	0	0	0	0	0	0	0	0	0.0045	0	0.0045
Bacteria;Firmicutes;Clostridia;Clostridiales;Ruminococcaceae;Sporobacter;FJ507931_s	FJ507931_s	0.0045	0	0	0	0	0	0	0	0	0	0	0	0	0	0	0	0	0	0	0	0	0	0	0	0	0	0	0	0	0	0	0	0	0	0	0	0	0	0	0	0	0	0	0	0	0	0	0
Bacteria;Firmicutes;Clostridia;Clostridiales;Lachnospiraceae;FJ534957_g;FJ534957_g_uc	FJ534957_g_uc	0	0	0	0	0	0	0	0	0	0	0	0	0.0045	0	0	0	0.0045	0	0	0	0	0	0	0	0	0	0	0	0	0	0	0	0	0	0	0	0	0	0	0	0	0.009	0	0	0	0	0	0
Bacteria;Firmicutes;Clostridia;Clostridiales;Lachnospiraceae;FJ534957_g;FJ534957_s	FJ534957_s	0	0	0	0	0	0	0.009	0	0	0	0	0	0	0	0	0	0	0	0	0	0	0	0	0	0	0	0	0	0	0	0	0	0	0	0	0	0	0	0	0	0	0.0045	0	0	0	0	0	0
Bacteria;Firmicutes;Clostridia;Clostridiales;Ruminococcaceae;Oscillibacter;FJ678358_s	FJ678358_s	0	0	0	0	0	0	0	0	0.0045	0	0	0	0	0	0	0.0181	0	0	0	0	0	0	0	0	0.0135	0.0135	0	0	0.0045	0	0	0.0135	0	0	0	0	0	0.0045	0	0	0	0.009	0	0	0	0	0	0
Bacteria;Firmicutes;Clostridia;Clostridiales;Lachnospiraceae;EU137610_g;FJ680374_s	FJ680374_s	0.009	0	0	0.0045	0	0.0181	0	0.0045	0.0045	0	0	0.0271	0	0.0045	0	0	0	0	0	0	0	0	0	0	0	0	0	0	0	0.0045	0.009	0	0.0045	0	0	0	0	0.0045	0	0	0	0	0	0	0	0	0	0
Bacteria;Firmicutes;Clostridia;Clostridiales;Lachnospiraceae;FJ681385_g;FJ681385_g_uc	FJ681385_g_uc	0.009	0	0	0	0	0	0	0	0	0	0	0	0	0	0	0	0	0	0	0	0	0	0	0.0045	0	0	0	0	0	0	0	0	0	0	0.009	0	0	0	0	0	0.009	0	0	0	0	0	0	0
Bacteria;Firmicutes;Clostridia;Clostridiales;Lachnospiraceae;FJ681456_g;FJ681456_g_uc	FJ681456_g_uc	0	0	0	0	0	0	0	0	0	0	0	0	0	0	0	0	0.0045	0	0	0	0	0	0	0	0	0	0	0	0	0	0	0	0	0	0	0	0	0	0	0	0	0	0	0	0	0	0	0
Bacteria;Firmicutes;Clostridia;Clostridiales;Ruminococcaceae;PAC000661_g;FJ681631_s	FJ681631_s	0	0	0	0	0	0	0	0	0	0	0	0	0	0	0	0	0	0	0	0	0	0	0	0	0	0	0	0	0	0.009	0	0.009	0	0	0	0	0	0	0	0	0	0	0	0	0	0	0	0
Bacteria;Firmicutes;Clostridia;Clostridiales;Lachnospiraceae;PAC001043_g;FJ681675_s	FJ681675_s	0	0	0	0	0	0	0	0	0	0	0	0	0	0	0	0	0	0	0	0	0	0	0.009	0	0	0	0	0	0	0	0	0	0	0	0	0	0	0	0	0	0	0	0	0	0	0	0	0
Bacteria;Firmicutes;Clostridia;Clostridiales;Ruminococcaceae;PAC000661_g;FJ681732_s	FJ681732_s	0	0	0	0	0	0	0	0	0	0	0	0	0	0	0	0	0.0045	0	0	0.0135	0	0	0	0	0	0	0	0	0	0	0	0	0	0	0	0	0	0	0	0	0	0	0	0	0	0	0	0
Bacteria;Firmicutes;Clostridia;Clostridiales;Lachnospiraceae;GQ458226_g;FJ684251_s	FJ684251_s	0	0	0	0	0	0	0	0	0	0	0	0	0	0	0	0	0	0	0	0	0	0	0	0.0045	0	0	0	0	0	0	0	0	0	0	0	0	0	0	0	0	0	0	0	0	0	0	0	0
Bacteria;Firmicutes;Clostridia;Clostridiales;Lachnospiraceae;FJ684481_g;FJ684481_s	FJ684481_s	0	0	0	0	0	0	0	0	0	0	0	0	0	0	0	0	0	0	0	0	0	0	0	0	0	0	0	0.0045	0	0	0	0	0	0	0	0	0	0	0	0	0	0	0	0	0	0	0	0
Bacteria;Bacteroidetes;Bacteroidia;Bacteroidales;Muribaculaceae;FJ684908_g;FJ684908_g_uc	FJ684908_g_uc	0	0.009	0	0	0	0	0	0	0	0	0	0	0	0	0	0	0	0	0	0	0	0	0	0	0	0	0	0	0	0	0	0	0	0	0	0	0	0	0	0	0	0	0	0	0	0	0	0
Bacteria;Bacteroidetes;Bacteroidia;Bacteroidales;Muribaculaceae;FJ685275_g;FJ685275_g_uc	FJ685275_g_uc	0	0	0	0	0	0	0	0	0	0	0	0	0	0	0	0	0	0	0	0	0	0.009	0	0	0	0	0	0	0	0	0	0	0	0	0	0	0	0	0	0	0	0	0	0	0	0	0	0
Bacteria;Firmicutes;Clostridia;Clostridiales;Lachnospiraceae;FJ705147_g;FJ705147_g_uc	FJ705147_g_uc	0	0	0	0	0	0	0	0	0	0	0	0	0	0	0	0	0	0	0	0	0	0	0.009	0	0	0	0	0	0	0	0	0	0	0	0	0	0	0.0045	0	0	0	0	0	0	0	0	0	0
Bacteria;Proteobacteria;Alphaproteobacteria;Rhodospirillales;Acetobacteraceae;Asaia;FJ774959_s	FJ774959_s	0	0	0	0	0	0	0	0	0	0.0045	0	0	0	0	0	0	0	0	0	0	0	0	0	0	0	0	0	0	0	0	0	0	0	0	0	0	0	0	0	0	0	0	0	0	0	0	0	0
Bacteria;Firmicutes;Clostridia;Clostridiales;Ruminococcaceae;Oscillibacter;FJ823863_s	FJ823863_s	0	0	0	0	0	0	0	0.0045	0	0	0	0	0	0	0.009	0.009	0	0	0	0	0	0	0	0	0	0	0	0	0	0	0	0.0045	0	0	0	0	0	0.0045	0	0	0	0	0	0	0	0	0	0
Bacteria;Firmicutes;Clostridia;Clostridiales;Lachnospiraceae;FJ825526_g;FJ825526_g_uc	FJ825526_g_uc	0.009	0	0	0	0.0135	0.0045	0	0	0.0045	0	0	0	0.0045	0	0	0	0.0045	0	0	0	0	0.0045	0	0	0	0	0	0	0	0	0	0	0.0135	0	0	0	0	0	0	0	0	0	0	0	0	0	0	0
Bacteria;Firmicutes;Clostridia;Clostridiales;Lachnospiraceae;FJ825526_g;FJ825526_s	FJ825526_s	0	0	0	0	0.0045	0.0045	0	0	0	0	0	0	0	0	0	0	0	0	0	0	0	0	0	0	0	0	0	0	0	0	0	0	0	0	0	0	0	0	0	0	0	0	0	0	0	0	0	0
Bacteria;Firmicutes;Clostridia;Clostridiales;Lachnospiraceae;AB606290_g;FJ832396_s	FJ832396_s	0	0	0	0	0	0	0	0	0	0	0	0	0	0	0	0	0	0	0	0	0	0	0	0	0	0	0	0	0	0	0.0045	0	0	0	0	0	0	0	0	0	0	0	0	0	0	0	0	0
Bacteria;Firmicutes;Clostridia;Clostridiales;Lachnospiraceae;KE159600_g;FJ879359_s	FJ879359_s	0	0	0	0	0	0	0	0	0	0	0	0	0.009	0	0.009	0.0452	0	0	0	0	0	0	0	0	0	0	0	0	0	0	0	0	0	0	0	0	0	0	0	0	0	0	0	0	0	0	0	0
Bacteria;Firmicutes;Clostridia;Clostridiales;Ruminococcaceae;Pseudoflavonifractor;FJ879507_s	FJ879507_s	0.0045	0.0135	0	0	0	0.0045	0	0	0	0	0	0	0	0	0	0.009	0	0	0	0	0	0	0.0045	0	0	0	0	0.0045	0.009	0	0	0.0045	0	0	0.009	0	0	0.009	0	0.0135	0	0.0181	0	0	0	0	0	0
Bacteria;Firmicutes;Clostridia;Clostridiales;Ruminococcaceae;Pseudoflavonifractor;FJ879530_s	FJ879530_s	0	0	0	0	0	0.009	0.0135	0	0	0	0	0.0045	0	0.0045	0.009	0	0	0	0.0045	0	0	0	0	0.0135	0	0	0	0	0	0	0	0.0181	0.009	0	0.009	0	0	0	0	0.0045	0	0.0226	0	0.0045	0	0	0	0.0135
Bacteria;Firmicutes;Clostridia;Clostridiales;Lachnospiraceae;PAC000664_g;FJ879557_s	FJ879557_s	0	0	0	0.009	0.009	0.0722	0.0271	0.0271	0	0	0	0.0181	0	0.009	0.0045	0.0045	0	0	0	0	0.0045	0.009	0.0045	0.0271	0	0	0	0.0768	0.0135	0	0.0135	0	0.009	0	0	0.0181	0	0.0587	0	0	0	0	0	0.0361	0	0	0	0
Bacteria;Firmicutes;Clostridia;Clostridiales;Lachnospiraceae;Acetatifactor;FJ879577_s	FJ879577_s	0	0	0	0	0	0	0	0	0	0	0	0	0	0	0	0.009	0.0361	0.0226	0	0	0	0.0045	0	0	0	0	0	0.0226	0.0181	0	0.0045	0.0135	0.0045	0	0	0	0	0	0.0045	0	0	0	0	0	0	0	0	0.0045
Bacteria;Firmicutes;Clostridia;Clostridiales;Ruminococcaceae;Pseudoflavonifractor;FJ879818_s	FJ879818_s	0	0.0045	0	0	0.0045	0.0045	0	0.0045	0	0	0	0	0	0	0.0045	0.0045	0	0	0	0	0	0	0	0	0	0	0	0.0181	0	0	0	0	0.0045	0	0	0	0	0.0135	0	0.0135	0	0	0	0	0	0	0	0
Bacteria;Firmicutes;Clostridia;Clostridiales;Ruminococcaceae;Sporobacter;FJ879868_s	FJ879868_s	0	0	0	0	0	0	0.0045	0	0	0	0	0	0	0	0	0.0045	0	0	0	0	0	0	0	0	0	0	0	0	0	0	0	0	0	0	0	0	0	0	0	0	0	0	0	0.0045	0.0045	0	0	0
Bacteria;Firmicutes;Clostridia;Clostridiales;Ruminococcaceae;Pseudoflavonifractor;FJ879979_s	FJ879979_s	0.0045	0.0045	0	0	0.0813	0.0406	0.0045	0.0045	0.0135	0.0045	0.0045	0.0587	0.0226	0.0406	0.0316	0.0135	0.009	0.0271	0.009	0	0	0.0135	0.0271	0.0316	0.009	0.0181	0	0.0587	0.0316	0	0.009	0.149	0.0361	0	0.0135	0	0.0181	0.0181	0.0135	0.0271	0	0.0045	0.0226	0.0135	0.0181	0.0045	0.0271	0.0181
Bacteria;Firmicutes;Clostridia;Clostridiales;Lachnospiraceae;PAC001097_g;FJ880077_s	FJ880077_s	0	0	0	0	0	0	0	0	0	0	0	0	0	0	0	0	0	0	0	0	0.0045	0.0045	0.0045	0.0045	0	0	0	0	0	0	0	0	0	0	0	0	0	0	0	0	0	0	0	0	0	0	0	0
Bacteria;Firmicutes;Clostridia;Clostridiales;Lachnospiraceae;PAC001165_g;FJ880105_s	FJ880105_s	0	0	0	0	0	0	0	0	0	0	0	0	0	0	0	0	0	0	0	0	0	0	0.009	0	0	0	0	0	0	0	0	0	0	0	0	0	0	0.0045	0	0.0045	0	0	0	0	0	0	0	0
Bacteria;Firmicutes;Clostridia;Clostridiales;Lachnospiraceae;FJ880297_g;FJ880297_g_uc	FJ880297_g_uc	0	0	0	0	0	0	0	0	0.0045	0	0	0.0135	0	0	0	0	0	0	0	0	0	0	0	0	0	0	0	0.0045	0.0045	0	0	0	0	0	0	0	0	0	0	0	0	0	0	0	0	0	0	0
Bacteria;Firmicutes;Clostridia;Clostridiales;Lachnospiraceae;FJ880297_g;FJ880297_s	FJ880297_s	0	0	0	0	0	0	0	0	0	0	0	0	0	0	0	0	0	0	0	0	0	0	0	0	0	0	0	0.0045	0	0	0	0	0	0	0	0	0	0	0	0	0	0	0	0	0	0	0	0
Bacteria;Firmicutes;Clostridia;Clostridiales;Lachnospiraceae;PAC000664_g;FJ880330_s	FJ880330_s	0	0	0	0	0	0	0	0	0	0	0	0	0	0	0	0.0045	0	0	0	0	0	0	0.009	0	0	0	0	0	0	0.0045	0	0.0045	0	0	0	0	0	0	0	0	0	0	0.0316	0	0	0	0	0
Bacteria;Firmicutes;Clostridia;Clostridiales;Ruminococcaceae;Pseudoflavonifractor;FJ880402_s	FJ880402_s	0	0	0	0	0	0.0045	0	0	0	0	0	0	0	0	0	0	0	0	0	0	0	0	0	0	0	0	0	0	0	0	0	0	0	0	0	0	0	0	0	0	0	0	0	0	0	0	0	0
Bacteria;Firmicutes;Clostridia;Clostridiales;Lachnospiraceae;PAC000664_g;FJ880454_s	FJ880454_s	0.0361	0	0.0045	0.0045	0	0.0181	0	0	0	0	0	0.009	0.0181	0	0	0	0.0045	0	0	0	0.0045	0.0406	0.0045	0.0768	0	0	0	0.0045	0.0045	0	0.0406	0	0	0	0.0181	0.0181	0	0.0181	0.0135	0	0	0	0	0	0	0	0	0
Bacteria;Firmicutes;Clostridia;Clostridiales;Ruminococcaceae;Oscillibacter;FJ880499_s	FJ880499_s	0	0	0.0045	0.0045	0	0.0045	0	0	0	0	0	0	0	0.0045	0	0	0	0	0	0	0	0.0045	0	0	0	0.0045	0	0	0	0	0.009	0.0045	0	0	0	0.0045	0	0.0135	0	0	0	0	0	0	0	0	0	0
Bacteria;Firmicutes;Clostridia;Clostridiales;Lachnospiraceae;PAC001516_g;FJ880744_s	FJ880744_s	0	0	0	0	0	0	0	0.009	0.0045	0	0	0	0	0	0	0	0	0	0	0	0	0	0	0	0	0.0045	0	0	0	0	0	0.0587	0	0	0	0	0	0	0	0	0	0	0	0	0	0	0	0
Bacteria;Firmicutes;Clostridia;Clostridiales;Lachnospiraceae;PAC000664_g;FJ880752_s	FJ880752_s	0	0	0	0	0.0045	0.0271	0.009	0.0045	0	0	0	0.009	0	0.0045	0	0.009	0	0	0	0	0	0	0.009	0	0	0	0	0.0045	0.009	0	0.0181	0	0	0	0	0	0	0	0	0	0	0	0	0	0	0	0	0
Bacteria;Firmicutes;Clostridia;Clostridiales;Mogibacterium_f;PAC001612_g;FJ880767_s	FJ880767_s	0	0	0	0	0	0	0.009	0	0	0.009	0	0	0	0	0	0	0	0	0.0135	0.0045	0	0	0	0	0.009	0.0406	0	0	0	0	0	0	0	0	0	0	0	0	0	0	0	0.0181	0	0	0	0	0	0
Bacteria;Firmicutes;Clostridia;Clostridiales;Ruminococcaceae;Pseudoflavonifractor;FJ880805_s	FJ880805_s	0	0	0	0	0	0	0	0	0	0	0	0	0.0045	0	0	0.0045	0	0	0	0	0	0	0.0045	0	0.0497	0.0497	0.0316	0	0	0	0	0	0	0	0.0045	0	0	0	0	0	0	0.009	0	0	0	0	0.0135	0
Bacteria;Firmicutes;Clostridia;Clostridiales;Lachnospiraceae;PAC000664_g;FJ880975_s	FJ880975_s	0.0181	0	0	0.0045	0.009	0.0271	0.0677	0.0226	0.0045	0	0	0.0316	0.0135	0.0181	0.0181	0.009	0.0226	0	0	0	0	0.0045	0	0.0271	0	0	0	0	0	0	0.009	0	0.0045	0	0	0.0181	0	0.0135	0.0045	0.0181	0.009	0	0.0045	0	0	0	0	0
Bacteria;Firmicutes;Clostridia;Clostridiales;Lachnospiraceae;Acetatifactor;FJ880993_s	FJ880993_s	0	0	0	0	0	0	0	0	0	0	0	0	0	0	0	0.0045	0	0	0	0	0	0	0	0	0	0	0	0	0	0	0	0	0	0	0	0	0	0	0	0	0	0	0	0	0	0	0	0
Bacteria;Firmicutes;Clostridia;Clostridiales;Ruminococcaceae;Pseudoflavonifractor;FJ880997_s	FJ880997_s	0	0.0045	0	0	0.0181	0	0	0	0	0	0	0	0.0135	0	0	0.0361	0	0	0	0	0	0	0	0	0.009	0	0.009	0.0316	0.009	0	0	0.0271	0	0	0	0	0	0	0	0	0	0	0	0	0	0	0.0271	0.0045
Bacteria;Firmicutes;Clostridia;Clostridiales;Ruminococcaceae;Ruminococcus;FJ881018_s	FJ881018_s	0	0	0	0	0	0	0	0	0	0	0	0	0	0	0	0.0045	0	0	0	0	0	0	0	0	0.2167	0.0677	0	0	0	0.009	0.0858	0.3928	0	0	0	0	0	0	0	0	0	0	0	0	0	0	0	0
Bacteria;Firmicutes;Clostridia;Clostridiales;Lachnospiraceae;PAC001372_g;FJ881062_s	FJ881062_s	0	0	0	0	0	0	0.0135	0.009	0	0	0	0	0	0	0.0135	0	0.0045	0	0	0	0	0	0	0	0	0	0	0.009	0	0	0.0045	0.0045	0	0	0	0	0	0	0	0	0	0	0	0	0	0	0	0
Bacteria;Firmicutes;Clostridia;Clostridiales;Ruminococcaceae;Pseudoflavonifractor;FJ881068_s	FJ881068_s	0	0	0	0	0	0	0	0	0	0	0	0	0	0	0	0	0	0.0045	0	0	0	0	0	0	0	0	0	0.0045	0	0	0	0.009	0	0	0	0	0	0	0	0	0	0	0	0	0	0	0	0
Bacteria;Firmicutes;Clostridia;Clostridiales;Lachnospiraceae;Acetatifactor;FJ881083_s	FJ881083_s	0	0.0045	0	0.0045	0	0	0.0135	0.0406	0.0181	0.0045	0	0	0.0045	0	0.0497	0.1626	0.0226	0.0045	0	0	0	0	0.0361	0	0	0.009	0	0.0632	0.0813	0	0	0.0226	0.0271	0.0226	0	0.0045	0	0.0135	0	0	0	0	0	0.0226	0	0	0.0045	0.0045
Bacteria;Firmicutes;Clostridia;Clostridiales;Lachnospiraceae;PAC000664_g;FJ881116_s	FJ881116_s	0	0	0	0	0.0226	0.0722	0.0271	0.0045	0	0	0	0	0	0	0	0	0	0	0	0	0	0	0	0	0	0	0	0.0045	0	0	0	0.0045	0	0	0	0	0	0	0	0	0	0	0	0.0135	0	0	0	0
Bacteria;Firmicutes;Clostridia;Clostridiales;Lachnospiraceae;FJ881160_g;FJ881160_g_uc	FJ881160_g_uc	0	0	0	0	0	0	0	0	0	0	0	0	0	0	0.0316	0.0226	0	0	0	0	0	0.0045	0	0	0	0	0	0	0	0	0	0	0	0	0	0	0	0	0	0	0	0	0	0	0	0	0	0
Bacteria;Firmicutes;Clostridia;Clostridiales;Lachnospiraceae;Clostridium_g24;FJ881164_s	FJ881164_s	0.0045	0	0.009	0	0	0	0	0	0	0	0	0	0	0	0	0	0	0	0	0	0	0	0	0.0135	0	0	0	0	0	0	0	0	0	0	0	0	0	0	0	0	0	0	0	0	0	0	0	0
Bacteria;Firmicutes;Clostridia;Clostridiales;Lachnospiraceae;KE159538_g;FJ881185_s	FJ881185_s	0	0	0	0	0.0858	0	0.0632	0.0271	0	0	0	0	0.0045	0	0.0045	0	0	0	0	0	0	0	0.0045	0	0	0	0	0	0.0045	0	0.0361	0.0135	0.14	0.0452	0.0181	0.0271	0	0	0	0	0	0	0	0	0	0	0	0
Bacteria;Firmicutes;Clostridia;Clostridiales;Lachnospiraceae;Acetatifactor;FJ881208_s	FJ881208_s	0.0226	0	0.0045	0	0	0	0	0	0	0	0.009	0	0	0.0045	0	0	0	0	0	0	0	0	0	0.0135	0	0	0	0	0	0	0.0135	0	0	0	0	0	0	0.0045	0	0	0	0	0	0	0	0	0	0
Bacteria;Firmicutes;Clostridia;Clostridiales;Christensenellaceae;PAC001360_g;FJ881210_s	FJ881210_s	0.009	0	0.0226	0	0.0271	0.009	0.0045	0.0181	0	0	0	0	0	0	0.0045	0	0	0.009	0	0	0.009	0.0135	0	0	0	0	0	0	0.0045	0	0.0045	0	0	0	0.0045	0	0	0.0045	0.009	0	0	0	0	0	0.0045	0	0.0045	0
Bacteria;Firmicutes;Clostridia;Clostridiales;Ruminococcaceae;Oscillibacter;FJ881219_s	FJ881219_s	0.0452	0.0045	0.0045	0.0632	0.0497	0.1129	0.0587	0.0226	0.0135	0	0.0452	0.0452	0.009	0.0497	0.1355	0.0993	0.0406	0	0.0045	0	0	0.0542	0.009	0.0677	0	0	0	0.0587	0.0316	0	0.0587	0.0045	0.0226	0	0.0271	0.0045	0	0.0181	0.009	0.009	0.0135	0.0226	0.009	0.0181	0.0045	0	0	0
Bacteria;Firmicutes;Clostridia;Clostridiales;Ruminococcaceae;Oscillibacter;FJ881229_s	FJ881229_s	0.0045	0	0	0	0	0	0.0045	0.0135	0.0135	0	0	0	0.0045	0.009	0	0.009	0	0	0	0	0	0	0.0271	0	0	0.0135	0	0.009	0	0.009	0	0.0361	0	0	0	0	0	0	0	0	0	0	0	0	0	0	0.0045	0.0045
Bacteria;Firmicutes;Clostridia;Clostridiales;Lachnospiraceae;Acetatifactor;FJ881246_s	FJ881246_s	0	0	0	0	0.0226	0	0	0	0.009	0	0	0.0226	0	0.009	0.009	0.0045	0	0	0.009	0	0.0045	0	0.0271	0.0045	0	0	0	0	0.0045	0	0.0045	0	0	0	0	0	0	0	0	0	0	0	0	0.009	0.0135	0	0	0.0045
Bacteria;Bacteroidetes;Bacteroidia;Bacteroidales;Muribaculaceae;PAC002400_g;FJ881296_s	FJ881296_s	0.0045	0	0	0	0	0	0	0	0	0	0	0	0	0.0045	0	0	0	0	0	0	0.0045	0	0	0	0	0	0	0	0	0	0	0	0	0.0045	0	0	0	0	0.0045	0	0	0	0.0135	0	0	0	0	0.0045
Bacteria;Firmicutes;Clostridia;Clostridiales;Lachnospiraceae;KE159600_g;FJ881308_s	FJ881308_s	0	0	0	0	0	0	0	0	0	0	0	0	0	0.0045	0	0	0	0	0	0	0	0.0045	0.009	0.0903	0	0	0	0.0045	0	0	0	0	0	0	0	0	0	0	0	0	0	0	0	0	0	0	0	0
Bacteria;Bacteroidetes;Bacteroidia;Bacteroidales;Prevotellaceae;Alloprevotella;FJ976422_s	FJ976422_s	0	0	0	0.0135	0	0	0	0	0	0	0	0	0	0	0	0	0	0	0	0	0	0	0	0	0	0	0	0	0	0	0	0	0	0	0	0	0	0	0	0	0	0	0	0	0	0	0	0
Bacteria;Actinobacteria;Rubrobacteria;AB240334_o;AB240334_f;AB240334_g;FM874521_s	FM874521_s	0	0	0.0045	0	0	0	0	0	0	0	0	0	0	0	0	0	0	0	0	0	0	0	0	0	0	0	0	0	0	0	0	0	0	0	0	0	0	0	0	0	0	0	0	0	0	0	0	0
Bacteria;Firmicutes;Clostridia;Clostridiales;Lachnospiraceae;FMWZ_g;FMWZ_g_uc	FMWZ_g_uc	0.0181	0	0.009	0.0181	0.0813	0.0361	0.1039	0.0722	0	0	0	0.0045	0	0	0.0316	0.0542	0.0045	0	0	0	0	0.0045	0	0.0226	0	0	0	0.0181	0.009	0.0045	0.0452	0.0135	0.0135	0	0.009	0.009	0	0.0271	0	0	0	0.0181	0	0	0	0	0	0
Bacteria;Bacteroidetes;Bacteroidia;Bacteroidales;Bacteroidaceae;Bacteroides;FQXY_s	FQXY_s	0	0	0	0	0	0	0	0.0045	0.0045	0.0045	0	0.009	0	0	0	0	0	0	0	0	0	0	0	0.0045	0	0	0.0045	0	0	0	0	0	0	0	0	0	0.0045	0.0045	0.0045	0	0	0	0	0	0	0	0	0.0045
Bacteria;Proteobacteria;Gammaproteobacteria;Enterobacterales;Enterobacteriaceae;Klebsiella;FWNZ_s	FWNZ_s	0	0	0	0	0	0	0	0	0.0226	0	0	0	0	0	0	0	0	0	0	0	0	0	0	0	0	0	0.0045	0	0	0	0	0	0	0	0.1039	0	0	0	0	0	0	0	0	0	0	0	0	0
Bacteria;Firmicutes;Clostridia;Clostridiales;Ruminococcaceae;Faecalibacterium;Faecalibacterium prausnitzii group	Faecalibacterium prausnitzii group	0	0	0	0	0	0	0	0	0	0	0	0	0	0	0	0	0	0	0	0	0	0	0	0	0	0	0	0	0	0	0	0	0.0045	0	0	0	0	0	0	0	0	0	0	0	0	0	0	0
Bacteria;Firmicutes;Erysipelotrichi;Erysipelotrichales;Erysipelotrichaceae;Faecalibaculum;Faecalibaculum rodentium	Faecalibaculum rodentium	0	0	0	0	0	0	0	0	0	0	0	0	0	0	0	0	0	0	0	0	0	0	0	0	0	0	0.0045	0	0	0	0	0	0	0	0	0	0	0	0	0	0	0	0	0	0	0	0	0
Bacteria;Firmicutes;Clostridia;Clostridiales;Lachnospiraceae;Faecalicatena;Faecalicatena_uc	Faecalicatena_uc	0.0045	0	0	0	0.0045	0.0135	0	0	0	0	0	0.0271	0	0	0	0	0	0	0	0	0	0	0	0	0	0	0	0	0	0	0	0	0	0	0	0	0	0	0	0	0.0316	0	0	0	0	0	0	0
Bacteria;Firmicutes;Clostridia;Clostridiales;Lachnospiraceae;Faecalimonas;Faecalimonas umbilicata	Faecalimonas umbilicata	0	0	0	0	0	0	0	0	0.009	0	0	0	0	0	0	0	0	0	0	0	0	0	0	0	0	0	0	0	0	0	0	0	0	0	0	0	0	0	0	0	0	0	0	0	0	0	0	0
Bacteria;Firmicutes;Clostridia;Clostridiales;Lachnospiraceae;Faecalimonas;Faecalimonas_uc	Faecalimonas_uc	0	0	0	0	0	0	0	0.009	0	0	0	0	0	0	0	0	0	0	0	0	0	0	0	0	0	0	0	0	0	0	0	0	0.0045	0	0.009	0	0	0	0.0135	0	0	0	0	0	0	0	0	0
Bacteria;Firmicutes;Clostridia;Clostridiales;Lachnospiraceae;Falcatimonas;Falcatimonas_uc	Falcatimonas_uc	0	0	0	0	0	0	0	0	0	0	0	0	0	0	0	0	0	0	0	0	0	0	0	0	0	0	0	0.0045	0.009	0	0	0	0	0	0	0	0	0	0	0	0	0	0	0	0	0	0	0
Bacteria;Firmicutes;Tissierellia;Tissierellales;Peptoniphilaceae;Finegoldia;Finegoldia magna	Finegoldia magna	0	0	0.0045	0	0.0045	0	0	0	0	0	0	0	0	0	0	0	0	0	0	0	0	0	0	0	0	0	0.0045	0	0	0	0	0	0	0	0	0	0	0	0	0	0	0	0	0	0	0	0	0
Bacteria;Firmicutes;Clostridia;Clostridiales;Ruminococcaceae;Pseudoflavonifractor;Flintibacter butyricus group	Flintibacter butyricus group	0.3883	0.0361	0.0858	0.1174	0.4019	0.3748	0.1355	0.1716	0.0452	0.0181	0.0813	0.0813	0.0406	0.1445	0.2664	0.2077	0.1355	0.0271	0.0181	0.0135	0.0361	0.2754	0.2258	0.3748	0.009	0.0948	0.009	0.5103	0.1897	0.0271	0.1219	0.0813	0.0768	0.0316	0.3341	0.1129	0.0181	0.3341	0.0903	0.3251	0.1219	0.2619	0.0993	0.1626	0.0271	0.009	0.0045	0.0677
Bacteria;Firmicutes;Clostridia;Clostridiales;Lachnospiraceae;Frisingicoccus;Frisingicoccus_uc	Frisingicoccus_uc	0	0	0	0.0045	0.1084	0.0587	0.1039	0.0226	0.0406	0.0135	0	0.0452	0.0045	0.0226	0.0858	0.0181	0.0271	0	0	0	0.0045	0.0045	0.0948	0.0316	0.009	0.0181	0	0.0542	0.0587	0.0045	0.009	0.009	0.1084	0	0.0542	0.0768	0.0181	0.0181	0.0361	0.0271	0	0.0181	0.0045	0	0.0045	0.0135	0.009	0
Bacteria;Firmicutes;Clostridia;Clostridiales;Lachnospiraceae;Fusicatenibacter;Fusicatenibacter_uc	Fusicatenibacter_uc	0	0	0	0	0	0	0.0045	0	0	0	0	0	0	0	0	0	0	0	0	0	0	0	0	0	0	0	0	0	0	0	0	0	0	0	0	0	0	0	0	0	0	0	0	0	0	0	0	0
Bacteria;Fusobacteria;Fusobacteria_c;Fusobacteriales;Fusobacteriaceae;Fusobacterium;Fusobacterium nucleatum group	Fusobacterium nucleatum group	0	0	0	0	0.0045	0	0	0	0	0	0	0	0	0	0	0	0	0	0	0	0	0	0	0	0	0	0	0	0	0	0	0	0	0	0	0	0	0	0	0	0	0	0	0	0	0	0	0
Bacteria;Fusobacteria;Fusobacteria_c;Fusobacteriales;Fusobacteriaceae;Fusobacterium;Fusobacterium periodonticum group	Fusobacterium periodonticum group	0	0	0	0	0.0045	0	0	0	0	0	0	0.0045	0	0	0	0	0	0	0	0	0	0	0	0	0	0	0	0	0	0	0	0.0045	0	0	0	0	0	0	0	0	0	0	0	0	0	0	0	0
Bacteria;Actinobacteria;Actinobacteria_c;Actinomycetales;Actinomycetaceae;Actinobaculum;GG703879_s	GG703879_s	0	0	0	0	0	0	0	0	0	0	0	0	0	0	0	0	0	0	0	0	0	0	0	0	0	0	0	0	0	0	0	0	0	0	0	0	0	0	0	0	0	0	0	0	0	0	0	0
Bacteria;Firmicutes;Clostridia;Clostridiales;Christensenellaceae;PAC001360_g;GQ157859_s	GQ157859_s	0	0.009	0.0271	0.0271	0	0	0	0	0.009	0	0	0.0181	0.0045	0	0	0.009	0	0	0	0	0	0.0135	0.0135	0.1445	0	0.0045	0	0	0.0045	0	0.1129	0.0903	0	0	0	0.009	0	0	0	0	0.0271	0.0045	0.0045	0	0	0	0.0813	0.0226
Bacteria;Firmicutes;Clostridia;Clostridiales;Ruminococcaceae;PAC000672_g;GQ175441_s	GQ175441_s	0	0	0	0	0	0	0	0	0	0	0	0.0045	0	0	0	0	0	0	0	0	0	0	0	0	0	0	0	0	0	0	0	0	0	0	0	0	0	0	0	0	0	0	0	0	0	0	0	0
Bacteria;Firmicutes;Clostridia;Clostridiales;Ruminococcaceae;PAC000661_g;GQ358437_s	GQ358437_s	0	0	0	0	0.0045	0.009	0.009	0.009	0.0135	0.0135	0	0	0.0226	0.009	0	0.009	0.0045	0.0271	0.009	0	0	0	0	0	0.0542	0.009	0	0	0	0.0181	0.0045	0.0045	0	0.0181	0	0	0	0.0271	0.0135	0.0226	0	0.009	0.009	0	0	0	0	0.0045
Bacteria;Firmicutes;Clostridia;Clostridiales;Christensenellaceae;GQ448104_g;GQ448104_g_uc	GQ448104_g_uc	0	0	0.0452	0	0	0	0.0135	0.0045	0	0	0	0.0045	0	0	0	0	0	0.0045	0	0	0	0.0271	0	0	0	0	0	0	0	0	0	0	0	0	0.009	0	0	0	0.0361	0.0045	0	0.0045	0	0	0	0.009	0.009	0.0045
Bacteria;Firmicutes;Clostridia;Clostridiales;Lachnospiraceae;Frisingicoccus;GQ448793_s	GQ448793_s	0	0	0	0	0	0.009	0.0045	0.0045	0.0045	0	0	0	0	0	0.009	0.009	0.0045	0	0	0	0	0	0	0.0045	0	0	0	0.009	0	0	0.0045	0	0.009	0	0	0.0045	0	0	0	0	0	0	0	0	0	0	0.009	0.0045
Bacteria;Firmicutes;Clostridia;Clostridiales;Lachnospiraceae;GQ451258_g;GQ451237_s	GQ451237_s	0	0	0	0	0	0	0	0	0	0	0	0	0	0	0	0	0	0	0	0	0	0	0	0	0	0	0	0	0	0	0	0	0	0	0.009	0	0	0	0	0	0	0	0	0	0	0	0	0
Bacteria;Firmicutes;Clostridia;Clostridiales;Lachnospiraceae;GQ451258_g;GQ451258_g_uc	GQ451258_g_uc	0	0	0	0	0.0045	0.0045	0	0	0.0226	0	0	0	0.009	0	0.009	0.0045	0	0	0	0	0	0.0045	0	0.0181	0	0	0	0.0045	0.0045	0	0	0	0	0	0.0045	0.0135	0	0	0	0.0045	0	0.0406	0	0	0	0	0	0
Bacteria;Firmicutes;Clostridia;Clostridiales;Lachnospiraceae;GQ451258_g;GQ451258_s	GQ451258_s	0	0	0	0	0	0	0.0045	0	0	0	0	0	0	0	0	0	0	0	0	0	0	0	0	0	0	0	0	0	0	0	0.009	0	0	0	0	0	0	0	0	0	0	0	0	0	0	0	0	0
Bacteria;Bacteroidetes;Bacteroidia;Bacteroidales;Muribaculaceae;GQ451278_g;GQ451278_g_uc	GQ451278_g_uc	0	0	0	0	0	0	0	0	0	0	0	0	0	0	0	0	0	0	0	0	0	0	0	0	0	0	0	0	0	0	0	0	0	0	0.0135	0	0	0	0	0.0045	0	0	0	0	0	0	0	0
Bacteria;Firmicutes;Clostridia;Clostridiales;Lachnospiraceae;PAC001166_g;GQ451310_s	GQ451310_s	0.0722	0.0135	0.0181	0.0226	0	0.0135	0.0135	0.0181	0	0	0.0181	0	0	0	0	0.0181	0.0316	0.0045	0.0045	0	0	0.0181	0.0587	0.0181	0	0.009	0	0.0135	0.009	0.0045	0.0226	0.009	0.0135	0	0	0.009	0.009	0.0181	0	0.0045	0.0045	0.0361	0.009	0	0	0	0.0045	0
Bacteria;Firmicutes;Clostridia;Clostridiales;Christensenellaceae;PAC001437_g;GQ451312_s	GQ451312_s	0	0	0	0	0	0	0	0	0.0045	0	0	0	0	0	0	0	0	0	0	0	0	0	0	0	0	0	0	0	0	0	0	0	0	0	0	0	0	0	0	0	0	0	0	0	0	0	0	0
Bacteria;Firmicutes;Clostridia;Clostridiales;Lachnospiraceae;GQ458226_g;GQ458226_g_uc	GQ458226_g_uc	0	0	0	0	0	0	0	0	0	0	0	0	0	0	0	0	0	0	0	0	0	0	0	0.0045	0	0	0	0	0	0	0	0	0	0	0	0	0	0	0	0	0	0	0	0	0	0	0	0
Bacteria;Firmicutes;Clostridia;Clostridiales;Ruminococcaceae;GQ458233_g;GQ458233_g_uc	GQ458233_g_uc	0	0	0	0	0	0	0	0	0	0	0	0	0	0	0	0	0	0	0	0	0	0	0	0	0	0	0	0	0	0	0	0	0	0	0	0	0	0	0	0	0	0	0.0135	0	0	0	0	0
Bacteria;Firmicutes;Clostridia;Clostridiales;Lachnospiraceae;GQ502571_g;GQ502571_g_uc	GQ502571_g_uc	0	0	0	0	0	0	0	0	0	0	0	0	0	0	0	0	0	0	0	0	0	0	0	0	0	0	0	0	0	0	0	0	0	0	0	0	0	0.0135	0	0	0	0	0.009	0.0135	0	0	0	0
Bacteria;Firmicutes;Clostridia;Clostridiales;Lachnospiraceae;PAC000671_g;GQ896909_s	GQ896909_s	0	0	0	0	0	0	0.0045	0	0	0	0	0	0	0	0.0045	0	0	0	0	0	0	0	0	0	0	0	0	0.0045	0	0	0	0	0	0	0	0	0	0	0	0	0	0	0	0	0	0	0	0
Bacteria;Firmicutes;Clostridia;Clostridiales;Ruminococcaceae;Sporobacter;GQ897604_s	GQ897604_s	0	0.0045	0	0	0	0	0	0	0	0	0	0.0045	0	0	0.0045	0	0	0.0045	0	0	0	0	0	0	0	0	0	0	0	0	0.0045	0	0	0	0	0	0	0	0	0	0	0.0045	0	0	0	0	0.009	0
Bacteria;Firmicutes;Clostridia;Clostridiales;Ruminococcaceae;Oscillibacter;GU302582_s	GU302582_s	0.14	0.0135	0.0316	0.0497	0.1129	0.1264	0.0722	0.158	0.0316	0.0181	0.0361	0.2348	0.0452	0.0045	0.0587	0.3387	0.1716	0.0271	0.0135	0.0226	0.009	0.3703	0.149	0.3387	0.0361	0.0271	0.0045	0.1174	0.0858	0.0406	0.1445	0.3296	0.0813	0.0452	0.0722	0.0858	0.0045	0.3477	0.0542	0.0677	0.0181	0.0271	0.0271	0.2032	0.0406	0.0497	0.0181	0.0587
Bacteria;Firmicutes;Clostridia;Clostridiales;Lachnospiraceae;GU324393_g;GU324393_g_uc	GU324393_g_uc	0	0	0	0	0.0045	0.0045	0.0045	0	0	0	0	0	0	0.0135	0	0.0226	0	0	0.009	0	0	0.0271	0	0	0	0.0045	0	0	0	0	0.0226	0.0271	0.0181	0	0.009	0	0	0.0045	0	0	0	0	0	0.0181	0	0	0	0
Bacteria;Firmicutes;Clostridia;Clostridiales;Lachnospiraceae;GU324393_g;GU324393_s	GU324393_s	0	0	0	0	0	0.0045	0	0	0	0	0	0	0	0	0	0	0	0	0	0	0	0	0	0	0	0	0	0	0	0	0	0	0	0	0	0	0	0	0	0	0	0	0	0	0	0	0	0
Bacteria;Firmicutes;Clostridia;Clostridiales;Ruminococcaceae;Oscillibacter;GU559839_s	GU559839_s	0	0	0	0	0	0	0	0	0	0	0	0	0	0	0	0	0	0	0	0	0	0	0	0	0	0	0	0	0	0	0	0	0	0	0.0045	0	0	0	0	0	0	0	0	0	0	0	0	0
Bacteria;Firmicutes;Bacilli;Bacillales;Gemella_f;Gemella;Gemella haemolysans group	Gemella haemolysans group	0	0.0045	0	0.009	0	0	0	0	0	0	0	0.009	0	0	0	0	0	0	0	0	0	0	0	0	0	0.0226	0	0.009	0	0	0	0	0	0.0045	0	0	0	0	0	0	0	0	0	0	0	0	0	0
Bacteria;Firmicutes;Bacilli;Bacillales;Bacillaceae;Geobacillus;Geobacillus thermoglucosidasius group	Geobacillus thermoglucosidasius group	0	0	0	0	0	0	0	0	0	0.0045	0	0	0	0	0	0	0	0	0	0	0	0	0	0	0	0	0	0	0	0	0	0	0	0	0	0	0	0	0	0	0	0	0	0	0	0	0	0
Bacteria;Firmicutes;Bacilli;Lactobacillales;Aerococcaceae;Granulicatella;Granulicatella adiacens group	Granulicatella adiacens group	0	0	0	0	0	0	0	0	0	0	0	0	0.0226	0	0	0	0	0	0	0	0	0	0	0	0	0	0	0	0	0	0	0.009	0.009	0	0.0135	0	0	0	0	0	0	0	0	0	0	0	0	0
Bacteria;Firmicutes;Bacilli;Lactobacillales;Aerococcaceae;Granulicatella;Granulicatella elegans	Granulicatella elegans	0	0	0	0	0	0	0	0	0	0	0	0	0	0	0	0	0	0	0	0	0	0	0	0	0	0	0	0.009	0	0	0	0	0	0	0	0	0	0	0	0	0	0	0	0	0	0	0	0
Bacteria;Firmicutes;Clostridia;Clostridiales;Ruminococcaceae;PAC000672_g;HM123911_s	HM123911_s	0	0	0	0	0	0	0	0	0	0	0	0	0	0	0	0	0	0	0	0	0	0	0.009	0	0	0.009	0	0	0	0	0	0	0	0	0	0	0	0	0	0	0	0	0	0.0135	0.0045	0	0.0135	0.0045
Bacteria;Firmicutes;Clostridia;Clostridiales;Lachnospiraceae;PAC001165_g;HM123918_s	HM123918_s	0	0	0	0	0	0	0	0	0.0045	0	0	0	0	0	0	0	0	0	0	0	0	0	0	0	0	0	0	0	0	0	0	0	0	0	0	0	0	0	0	0	0	0.0045	0	0	0	0	0	0
Bacteria;Bacteroidetes;Bacteroidia;Bacteroidales;Muribaculaceae;HM123925_g;HM123925_g_uc	HM123925_g_uc	0	0	0	0	0	0	0	0	0	0	0	0	0	0	0	0	0	0	0	0	0	0	0	0	0	0	0	0	0	0	0	0	0	0	0	0	0	0	0	0	0	0	0	0	0	0	0	0
Bacteria;Firmicutes;Clostridia;Clostridiales;Lachnospiraceae;PAC001165_g;HM123934_s	HM123934_s	0	0	0	0	0	0	0	0	0	0	0	0	0	0	0.0045	0	0.0045	0	0	0	0	0	0	0	0	0	0	0	0	0	0	0	0	0	0	0	0	0	0	0	0	0.0316	0	0	0	0	0	0
Bacteria;Firmicutes;Clostridia;Clostridiales;Ruminococcaceae;Pseudoflavonifractor;HM123968_s	HM123968_s	0	0	0	0	0	0.0045	0	0	0	0	0	0	0	0	0	0.0045	0	0	0	0	0	0	0.009	0	0	0	0	0.0135	0.0045	0	0	0	0	0	0	0	0.0045	0	0	0	0	0	0	0	0	0	0	0
Bacteria;Firmicutes;Clostridia;Clostridiales;Lachnospiraceae;Acetatifactor;HM123975_s	HM123975_s	0	0	0	0	0	0.009	0	0	0	0	0	0	0.0045	0	0.0271	0.0135	0	0	0	0	0	0	0	0	0	0	0	0	0	0.009	0	0	0	0	0	0	0	0	0	0	0	0	0	0	0	0	0	0
Bacteria;Firmicutes;Clostridia;Clostridiales;Lachnospiraceae;PAC000664_g;HM124003_s	HM124003_s	0	0	0	0	0	0	0	0	0	0	0	0	0	0	0	0	0	0	0	0	0	0	0	0	0	0	0	0	0	0	0	0	0	0	0.009	0	0	0.009	0	0.0045	0	0	0	0	0	0	0	0
Bacteria;Firmicutes;Clostridia;Clostridiales;Ruminococcaceae;Sporobacter;HM124019_s	HM124019_s	0.0181	0.0045	0	0.009	0	0.0135	0.0045	0.0045	0	0	0.0181	0.0135	0	0	0	0	0	0	0	0	0	0	0	0.0045	0	0	0	0	0.0045	0	0.0135	0.0135	0.0045	0	0	0	0	0.0181	0.0045	0.0045	0.0045	0	0	0	0.0045	0	0	0
Bacteria;Firmicutes;Clostridia;Clostridiales;Ruminococcaceae;Oscillibacter;HM124063_s	HM124063_s	0.0181	0.0045	0.0226	0.0181	0.0316	0.0497	0.0271	0.0452	0.0135	0.0135	0.0045	0.0135	0.009	0.0497	0.0316	0.0632	0	0.009	0	0	0	0.0542	0.0361	0.0361	0.0045	0	0	0.1174	0.0497	0	0.009	0.0181	0.009	0.0181	0	0.0361	0	0.4064	0.0361	0.0181	0.0135	0.0542	0.0181	0.0361	0.0045	0.0045	0.0045	0
Bacteria;Firmicutes;Clostridia;Clostridiales;Lachnospiraceae;PAC001228_g;HM124109_s	HM124109_s	0	0	0	0	0	0	0	0	0	0	0	0	0	0	0	0	0	0	0	0.009	0	0	0	0	0	0	0	0	0	0	0	0	0	0	0	0	0	0	0	0	0	0	0	0	0	0	0	0
Bacteria;Firmicutes;Clostridia;Clostridiales;Ruminococcaceae;Ruminococcus;HM124121_s	HM124121_s	0	0	0	0	0	0	0	0	0	0	0	0	0	0	0	0	0	0	0	0	0	0	0	0	0	0	0	0	0	0	0.0045	0.0045	0	0	0	0	0	0	0	0	0	0.009	0	0	0	0	0	0
Bacteria;Firmicutes;Clostridia;Clostridiales;Lachnospiraceae;PAC001118_g;HM124124_s	HM124124_s	0	0	0	0	0	0	0	0.298	0.0406	0.0045	0.009	0	0.009	0	0.0361	0.0226	0.0406	0	0.569	0.0135	0.0858	1.4585	0.1174	0.009	0.009	0.1626	0.0045	5.7166	7.6538	0.158	0.0361	0.0135	0	0	0	0	0	0.0045	0	0	0.009	0	0	0.1671	0.0271	0.0948	0.8579	1.6256
Bacteria;Firmicutes;Clostridia;Clostridiales;Christensenellaceae;PAC001219_g;HM124151_s	HM124151_s	0	0	0	0	0	0	0	0.0135	0	0	0	0.0135	0	0	0	0	0	0	0	0	0	0	0	0	0	0	0	0	0	0	0	0	0.0045	0	0	0	0	0	0	0.0135	0	0	0	0	0	0	0	0
Bacteria;Firmicutes;Clostridia;Clostridiales;Ruminococcaceae;LT629951_g;HM124168_s	HM124168_s	0	0	0	0	0	0	0	0	0	0	0	0	0	0	0	0	0	0	0	0	0	0	0	0.0045	0	0	0	0	0	0	0	0	0	0	0	0	0	0	0	0	0	0	0	0	0	0	0	0
Bacteria;Firmicutes;Clostridia;Clostridiales;Ruminococcaceae;Pseudoflavonifractor;HM124177_s	HM124177_s	0	0	0	0	0	0.0045	0	0.0045	0	0	0	0	0	0.0045	0.0045	0	0	0	0	0.009	0	0	0	0	0	0.009	0	0	0	0	0	0.0045	0.0045	0	0.0045	0	0	0	0.009	0	0	0.0045	0	0	0	0	0	0
Bacteria;Bacteroidetes;Bacteroidia;Bacteroidales;Muribaculaceae;HM124200_g;HM124200_g_uc	HM124200_g_uc	0	0.0045	0	0	0	0	0	0.0045	0	0	0	0	0	0	0	0	0	0	0	0	0	0	0	0	0	0	0	0	0	0	0	0	0	0	0	0	0	0	0	0	0	0	0	0	0	0	0.0135	0
Bacteria;Firmicutes;Clostridia;Clostridiales;Lachnospiraceae;PAC000692_g;HM124219_s	HM124219_s	0.0406	0	0.0135	0.0135	0.0135	0.009	0.0045	0.0045	0.0135	0.0181	0	0.009	0	0	0.009	0.0181	0.009	0	0	0	0	0.0406	0.0045	0.009	0	0.0045	0	0	0.009	0	0.009	0.0045	0	0	0.0045	0	0	0.0045	0.0045	0.0135	0.0045	0	0	0.0045	0	0	0	0
Bacteria;Firmicutes;Clostridia;Clostridiales;Lachnospiraceae;PAC001091_g;HM124223_s	HM124223_s	0	0	0	0	0	0	0.0452	0.0316	0	0	0	0	0.0045	0	0	0	0	0	0	0	0.0045	0	0	0.0045	0	0.0181	0.0045	0	0	0	0	0	0	0	0	0	0	0.0045	0	0	0	0	0	0.009	0	0	0	0
Bacteria;Firmicutes;Clostridia;Clostridiales;Lachnospiraceae;Acetatifactor;HM124226_s	HM124226_s	0	0	0	0	0.0226	0.0316	0.0045	0.0045	0	0	0	0	0	0	0	0.0181	0	0	0	0	0	0.0045	0	0.009	0.0045	0.0226	0.0181	0	0	0	0	0.0406	0	0	0	0.0226	0	0	0	0	0	0	0	0	0	0	0	0
Bacteria;Firmicutes;Clostridia;Clostridiales;Lachnospiraceae;PAC001165_g;HM124236_s	HM124236_s	0.0316	0	0.0045	0.009	0	0	0	0	0.0045	0	0.0045	0	0.0045	0.0135	0.009	0.0135	0.009	0.009	0	0	0	0	0.0045	0	0	0.0045	0	0.0045	0	0	0	0.0135	0.0045	0	0.0045	0.0226	0	0.0045	0	0	0.0045	0.0587	0.0045	0	0	0	0	0.0045
Bacteria;Firmicutes;Clostridia;Clostridiales;Lachnospiraceae;PAC000664_g;HM124248_s	HM124248_s	0	0	0	0	0	0	0	0	0	0	0	0	0	0	0	0.009	0	0	0	0	0	0	0	0	0	0	0	0	0	0	0	0	0.0045	0	0	0	0	0	0	0	0	0.0045	0	0	0	0	0	0
Bacteria;Firmicutes;Clostridia;Clostridiales;Christensenellaceae;PAC001360_g;HM124260_s	HM124260_s	0.0045	0	0.009	0.0135	0	0	0.0135	0.0135	0	0	0	0	0	0.1355	0	0.0181	0	0	0	0	0	0.0045	0	0	0.0045	0.0316	0.0045	0	0.0632	0	0	0.0045	0	0	0	0	0	0	0	0	0	0.0045	0.0135	0	0.0045	0.009	0.0045	0
Bacteria;Firmicutes;Clostridia;Clostridiales;Lachnospiraceae;HM124264_g;HM124264_g_uc	HM124264_g_uc	0	0	0	0	0.0045	0.0045	0	0	0.0361	0.0316	0	0	0	0	0	0	0	0	0	0	0	0	0	0	0	0.009	0	0	0	0	0.009	0.0045	0	0	0	0	0	0.0045	0	0	0	0	0	0.0045	0	0.009	0.0135	0
Bacteria;Firmicutes;Clostridia;Clostridiales;Lachnospiraceae;Acetatifactor;HM124297_s	HM124297_s	0	0	0	0	0.0542	0.0452	0.0497	0.0181	0	0	0	0	0	0	0.009	0	0	0.0045	0	0	0	0	0	0.0226	0	0	0	0.0226	0	0	0.0045	0	0.0181	0.0045	0.0045	0	0	0	0	0	0	0	0	0	0	0	0	0
Bacteria;Firmicutes;Clostridia;Clostridiales;Lachnospiraceae;PAC001092_g;HM124316_s	HM124316_s	0.0045	0	0	0.009	0	0	0.0135	0.0135	0.0181	0.009	0.0045	0	0.0497	0	0.0135	0.0361	0.0316	0	0	0	0	0	0.0271	0	0	0.0135	0	0.0406	0.0045	0	0	0	0.0045	0	0	0.0271	0	0	0	0	0	0	0	0.0045	0	0	0.0045	0
Bacteria;Firmicutes;Erysipelotrichi;Erysipelotrichales;Erysipelotrichaceae;PAC001528_g;HM124337_s	HM124337_s	0	0	0	0	0	0	0	0	0	0	0	0	0	0	0	0	0	0	0	0	0	0	0	0	0	0	0	0	0	0	0	0	0	0	0	0	0	0	0	0	0	0	0	0	0.0045	0	0	0.0045
Bacteria;Firmicutes;Clostridia;Clostridiales;Lachnospiraceae;HM124342_g;HM124342_g_uc	HM124342_g_uc	0.0181	0	0.0045	0.0135	0.009	0.0271	0.0497	0.0271	0.009	0	0	0	0	0.0135	0.0045	0.0045	0	0	0	0	0	0.0452	0.0181	0.0316	0	0	0	0.0497	0	0	0.0045	0.0135	0	0	0	0	0	0.0181	0	0.009	0	0.0181	0	0.009	0	0	0	0
Bacteria;Firmicutes;Clostridia;Clostridiales;Lachnospiraceae;HM124342_g;HM124342_s	HM124342_s	0.0361	0	0.0135	0.0135	0.0135	0.0181	0.0271	0.009	0.0045	0.009	0	0.0045	0	0	0.0045	0.0135	0.0135	0	0	0	0	0.0226	0	0.0361	0	0.0045	0	0.0271	0.0045	0	0.0045	0.0135	0	0	0.0135	0	0	0.009	0	0.009	0	0	0	0.0045	0	0	0	0
Bacteria;Firmicutes;Clostridia;Clostridiales;Mogibacterium_f;PAC001609_g;HM124343_s	HM124343_s	0	0.0045	0.0045	0	0	0.0045	0	0.0045	0.009	0.0181	0.0045	0	0.009	0.0045	0	0	0.0045	0.0045	0	0	0	0	0	0	0.0181	0.009	0	0	0.0045	0	0	0.0045	0.009	0	0.0135	0	0	0	0	0.009	0	0.0361	0.0135	0.0045	0	0	0.009	0
Bacteria;Proteobacteria;Betaproteobacteria;Burkholderiales;Comamonadaceae;HM445266_g;HM445266_s	HM445266_s	0	0	0	0	0	0	0	0	0	0	0	0	0	0	0	0.0045	0	0	0	0	0	0	0	0	0	0	0	0	0	0	0	0	0	0	0	0	0	0	0	0	0	0	0	0	0	0	0	0
Bacteria;Firmicutes;Clostridia;Clostridiales;Ruminococcaceae;PAC000661_g;HM630249_s	HM630249_s	0	0	0	0	0	0	0	0	0	0	0	0	0	0	0	0	0	0	0	0	0	0	0	0	0	0	0	0	0	0	0	0	0	0	0	0	0	0	0	0	0	0	0	0	0	0	0	0
Bacteria;Firmicutes;Clostridia;Clostridiales;Christensenellaceae;PAC001360_g;HM844308_s	HM844308_s	0.0135	0	0	0.0045	0.0045	0	0.0045	0	0	0	0	0	0	0	0	0.0045	0	0	0	0	0	0	0	0	0	0.0181	0	0.0045	0.0813	0	0	0.0045	0	0	0.009	0	0	0	0	0	0	0.0045	0	0	0.0045	0	0.009	0
Bacteria;Firmicutes;Clostridia;Clostridiales;Lachnospiraceae;Acetatifactor;HM845729_s	HM845729_s	0	0	0	0	0	0	0.0045	0	0	0	0	0	0	0	0	0	0	0	0	0	0	0	0	0	0	0	0	0	0	0	0	0	0	0	0	0	0	0	0	0	0	0	0	0	0	0	0	0
Bacteria;Firmicutes;Clostridia;Clostridiales;Lachnospiraceae;PAC001588_g;HM845735_s	HM845735_s	0	0	0	0	0	0	0	0	0	0	0	0	0	0.0045	0	0	0	0	0	0	0	0	0	0	0	0	0	0	0	0	0	0	0	0	0	0	0	0	0	0	0	0	0	0	0	0	0	0
Bacteria;Firmicutes;Clostridia;Clostridiales;Lachnospiraceae;PAC001681_g;HM848915_s	HM848915_s	0	0.009	0	0	0	0	0	0	0	0	0	0	0	0	0	0	0	0	0	0	0	0	0	0	0	0	0	0	0.009	0	0.0045	0	0	0	0	0	0	0	0	0	0	0	0	0	0	0	0	0
Bacteria;Firmicutes;Clostridia;Clostridiales;Ruminococcaceae;PAC000661_g;HQ399769_s	HQ399769_s	0	0	0	0	0	0	0	0	0	0	0	0	0	0	0	0.0045	0	0	0	0	0	0	0	0	0	0	0	0	0	0	0	0	0	0	0	0	0	0	0	0	0	0	0	0	0	0	0	0
Bacteria;Firmicutes;Clostridia;Clostridiales;Lachnospiraceae;HQ399867_g;HQ399867_g_uc	HQ399867_g_uc	0	0	0	0	0	0	0	0	0	0	0	0	0	0	0	0	0.0406	0	0	0	0	0	0.0045	0	0	0	0	0.0226	0	0	0	0	0.0181	0	0	0	0	0	0	0	0	0	0	0	0	0	0	0
Bacteria;Firmicutes;Clostridia;Clostridiales;Lachnospiraceae;HQ400094_g;HQ400094_g_uc	HQ400094_g_uc	0	0	0	0	0	0	0	0	0	0	0	0	0	0	0	0	0	0	0	0	0	0	0	0	0	0	0	0	0	0	0	0	0	0	0	0	0	0	0	0	0	0.009	0	0	0	0	0	0
Bacteria;Firmicutes;Clostridia;Clostridiales;Ruminococcaceae;Pseudoflavonifractor;HQ716472_s	HQ716472_s	0.0135	0	0	0	0.0135	0.0226	0.0045	0	0.0045	0	0	0.009	0	0.0226	0.009	0.0045	0	0	0	0	0	0.009	0.0135	0.0135	0	0.0045	0	0	0.0045	0	0.0045	0	0	0	0.009	0.009	0	0.0045	0.0045	0.0045	0	0.009	0	0.0045	0	0	0	0
Bacteria;Firmicutes;Clostridia;Clostridiales;Lachnospiraceae;Eubacterium_g17;HQ716480_s	HQ716480_s	0	0	0	0	0	0	0	0	0	0	0	0	0	0.0271	0	0	0.0045	0	0	0	0.009	0	0	0.0045	0	0	0	0	0	0	0	0	0	0	0	0	0	0	0	0	0	0	0	0	0	0	0	0
Bacteria;Firmicutes;Clostridia;Clostridiales;Lachnospiraceae;AY212760_g;HQ716614_s	HQ716614_s	0	0	0	0	0	0	0.0135	0	0	0.0135	0	0	0	0	0	0	0	0	0	0	0	0	0.0226	0	0	0	0	0	0	0.0181	0	0.009	0	0	0	0	0	0.0045	0	0	0	0	0	0	0	0	0	0
Bacteria;Firmicutes;Clostridia;Clostridiales;Ruminococcaceae;Pseudoflavonifractor;HQ740461_s	HQ740461_s	0	0	0	0	0.0271	0.009	0.0135	0	0	0	0	0	0	0.0045	0.009	0	0	0	0	0	0	0	0.0045	0.009	0	0	0	0.0135	0.0181	0	0.0045	0	0	0.009	0	0	0	0	0	0.0045	0	0.009	0	0.0045	0	0.0045	0	0
Bacteria;Firmicutes;Clostridia;Clostridiales;Lachnospiraceae;HQ748727_g;HQ748727_g_uc	HQ748727_g_uc	0.0135	0.0045	0	0	0	0.009	0	0	0.0045	0	0	0	0	0.0045	0	0	0	0	0	0	0	0.0181	0	0	0	0	0	0.0361	0.0045	0	0	0	0	0	0	0	0	0.0045	0.0316	0	0	0	0	0	0	0	0	0
Bacteria;Firmicutes;Clostridia;Clostridiales;Lachnospiraceae;HQ748727_g;HQ748727_s	HQ748727_s	0	0	0	0	0	0	0	0	0	0	0	0.0045	0	0	0	0	0.0045	0	0	0	0	0	0	0	0	0	0	0	0.0045	0	0	0	0	0	0	0	0	0	0.009	0	0	0	0	0	0	0	0	0
Bacteria;Firmicutes;Clostridia;Clostridiales;Lachnospiraceae;PAC000671_g;HQ759368_s	HQ759368_s	0.0045	0	0	0	0	0.0045	0	0	0	0	0	0	0	0	0	0	0	0	0	0	0	0	0	0	0	0	0	0	0	0	0	0	0	0	0	0	0.0045	0.009	0	0	0	0	0	0	0	0	0	0
Bacteria;Firmicutes;Clostridia;Clostridiales;Ruminococcaceae;Pseudoflavonifractor;HQ782969_s	HQ782969_s	0	0	0	0	0	0	0	0	0	0	0	0.0045	0	0	0	0	0	0	0	0	0	0	0	0	0	0	0	0	0	0	0	0	0.0045	0	0	0	0	0	0	0	0	0	0	0	0	0	0	0
Bacteria;Firmicutes;Clostridia;Clostridiales;Lachnospiraceae;PAC001588_g;HQ785453_s	HQ785453_s	0.0045	0	0	0	0	0	0	0	0	0	0	0.0045	0	0	0	0.009	0	0	0	0	0	0	0	0	0	0	0	0	0	0	0	0	0	0	0	0.0045	0	0.0135	0	0.0045	0	0	0	0	0	0	0	0
Bacteria;Firmicutes;Clostridia;Clostridiales;Lachnospiraceae;Clostridium_g24;HQ798646_s	HQ798646_s	0.0226	0	0.0135	0.0361	0	0.0542	0.0135	0	0.0361	0	0	0.0135	0.0271	0	0	0	0	0	0	0	0	0	0	0	0.0181	0.0316	0	0	0	0	0	0.009	0	0	0	0.0271	0	0	0	0	0	0.0045	0	0	0	0	0	0
Bacteria;Firmicutes;Clostridia;Clostridiales;Lachnospiraceae;Clostridium_g24;HQ815191_s	HQ815191_s	0	0	0	0	0	0	0	0	0.0045	0	0	0	0	0	0	0	0	0	0	0	0	0	0	0	0	0	0	0.0045	0	0	0	0	0	0	0	0	0	0	0	0	0	0	0	0	0	0	0	0
Bacteria;Proteobacteria;Gammaproteobacteria;Pasteurellales;Pasteurellaceae;Haemophilus;Haemophilus parahaemolyticus group	Haemophilus parahaemolyticus group	0	0	0.009	0	0	0	0	0	0	0	0	0	0	0	0	0	0	0	0	0	0	0	0	0	0	0	0	0	0	0	0	0	0	0.0181	0	0	0	0	0	0	0	0	0	0	0	0	0	0
Bacteria;Proteobacteria;Gammaproteobacteria;Pasteurellales;Pasteurellaceae;Haemophilus;Haemophilus parainfluenzae group	Haemophilus parainfluenzae group	0	0	0	0.0045	0.0045	0	0	0	0	0	0.0452	0.0045	0	0	0	0	0	0	0	0	0	0	0	0	0	0	0	0.0045	0	0	0	0	0	0.0135	0.0045	0	0	0	0	0	0	0	0	0	0	0	0	0
Bacteria;Proteobacteria;Gammaproteobacteria;Pasteurellales;Pasteurellaceae;Haemophilus;Haemophilus pittmaniae	Haemophilus pittmaniae	0	0	0	0	0	0	0	0	0	0	0	0	0	0	0	0	0	0	0	0	0	0	0	0	0	0	0	0	0	0	0	0	0	0	0	0	0	0	0	0	0	0	0	0	0	0	0	0.009
Bacteria;Proteobacteria;Gammaproteobacteria;Pasteurellales;Pasteurellaceae;Haemophilus;Haemophilus sputorum	Haemophilus sputorum	0	0	0	0	0	0	0	0	0	0	0	0	0.0045	0	0	0	0	0	0	0	0	0	0	0	0	0	0	0	0	0	0	0	0	0	0	0	0	0	0	0	0	0	0	0	0	0	0	0
Bacteria;Firmicutes;Clostridia;Clostridiales;Ruminococcaceae;Harryflintia;Harryflintia acetispora	Harryflintia acetispora	0	0	0	0	0	0	0	0	0	0	0	0	0	0	0	0	0	0	0	0	0	0	0	0.009	0	0	0	0	0	0	0	0	0	0	0	0	0	0	0	0	0	0	0	0.009	0	0	0	0
Bacteria;Firmicutes;Clostridia;Clostridiales;Ruminococcaceae;Harryflintia;Harryflintia_uc	Harryflintia_uc	0	0	0	0	0	0	0	0	0	0	0	0	0	0	0.0045	0	0	0	0	0	0	0	0	0.0045	0.0045	0	0	0	0	0	0	0.009	0	0	0	0	0	0	0	0	0	0	0	0	0	0	0	0
Bacteria;Proteobacteria;Epsilonproteobacteria;Campylobacterales;Helicobacteraceae;Helicobacter;Helicobacter pylori group	Helicobacter pylori group	0	0.009	0	0.0045	0	0.0135	0.2032	0.0632	0	0	0	0.0181	0.0181	0	0	0	0	0	0	0	0	0	0	0	0.1084	0.0045	0.0361	0.14	0.0632	0.1445	0.1445	0	0.1039	0	0.0045	0	0	0	0	0	0	0	0	0	0	0	0	0
Bacteria;Firmicutes;Clostridia;Clostridiales;Lachnospiraceae;Herbinix;Herbinix_uc	Herbinix_uc	0	0	0.009	0	0	0	0	0	0	0	0	0	0	0	0	0	0	0	0	0	0	0.0045	0	0	0	0.009	0	0	0.0045	0	0	0	0	0	0	0	0	0	0	0	0	0.009	0	0	0	0	0	0
Bacteria;Firmicutes;Clostridia;Clostridiales;Lachnospiraceae;Hungatella;Hungatella hathewayi group	Hungatella hathewayi group	0	0	0	0	0	0	0.0045	0	0	0	0	0	0	0	0	0	0	0	0	0	0	0	0.0045	0	0	0	0	0	0	0	0	0	0	0	0	0	0	0	0	0	0	0	0	0	0	0	0	0
Bacteria;Firmicutes;Clostridia;Clostridiales;Lachnospiraceae;Hungatella;Hungatella_uc	Hungatella_uc	0	0	0	0	0	0	0	0	0	0	0	0	0	0	0	0	0	0	0	0	0	0	0	0	0	0	0	0	0	0	0	0	0	0	0	0	0	0	0	0	0	0	0	0	0	0	0	0
Bacteria;Proteobacteria;Hydrogenophilalia;Hydrogenophilales;Hydrogenophilaceae;Hydrogenophilus;Hydrogenophilus thermoluteolus group	Hydrogenophilus thermoluteolus group	0	0	0	0	0	0	0	0	0	0	0	0	0	0	0	0	0	0	0	0	0	0	0	0	0	0	0	0	0	0	0	0	0	0	0	0	0	0	0	0	0	0	0	0	0	0	0	0
Bacteria;Firmicutes;Clostridia;Clostridiales;Ruminococcaceae;Pseudoflavonifractor;Intestinimonas butyriciproducens	Intestinimonas butyriciproducens	0	0	0	0	0	0	0	0	0	0	0	0	0	0	0	0	0	0	0	0	0	0	0	0	0	0.0045	0	0	0.0045	0	0	0	0	0	0.0045	0	0	0.0045	0	0	0	0	0.0045	0	0	0	0	0
Bacteria;Firmicutes;Negativicutes;Veillonellales;Veillonellaceae;Negativicoccus;JF217344_s	JF217344_s	0	0	0.009	0	0	0	0	0	0	0	0	0	0	0	0	0	0	0	0	0	0	0	0	0	0	0	0	0	0	0	0	0	0	0	0	0	0	0	0	0	0	0	0	0	0	0	0	0
Bacteria;Proteobacteria;Alphaproteobacteria;Rhizobiales;Methylobacteriaceae;Microvirga;JF417856_s	JF417856_s	0	0	0	0	0	0	0	0	0	0	0.0045	0	0	0	0	0	0	0	0	0	0	0	0	0	0	0	0	0	0	0	0	0	0	0	0	0	0	0	0	0	0	0	0	0	0	0	0	0
Bacteria;Firmicutes;Clostridia;Clostridiales;Lachnospiraceae;JH379032_g;JH379032_g_uc	JH379032_g_uc	0	0	0	0	0	0	0	0	0	0	0	0	0	0	0	0	0	0	0	0	0	0	0.0045	0	0	0	0	0	0	0	0.0045	0.009	0	0	0	0	0	0	0	0	0	0	0.0045	0	0	0	0	0
Bacteria;Bacteroidetes;Bacteroidia;Bacteroidales;Bacteroidaceae;Bacteroides;JH815484_s	JH815484_s	0	0	0	0	0	0	0	0	0	0	0	0	0.009	0	0	0	0	0	0	0	0	0	0	0	0	0	0	0	0	0	0	0	0	0	0	0	0	0.0045	0	0	0	0	0	0	0	0	0	0
Bacteria;Firmicutes;Clostridia;Clostridiales;Ruminococcaceae;AF286038_g;JN511045_s	JN511045_s	0	0	0	0	0	0	0	0	0	0	0	0	0	0	0	0.0045	0	0	0	0	0	0	0	0	0	0	0	0	0	0	0	0	0	0	0	0	0	0	0	0	0	0	0	0	0	0	0	0
Bacteria;Bacteroidetes;Bacteroidia;Bacteroidales;Bacteroidaceae;Bacteroides;JN559522_s	JN559522_s	0	0	0	0	0	0	0	0	0	0	0	0	0	0	0	0	0	0	0	0	0	0	0	0	0	0	0	0	0	0	0	0	0	0	0	0	0	0	0	0	0	0	0	0	0	0	0.009	0
Bacteria;Bacteroidetes;Bacteroidia;Bacteroidales;Bacteroidaceae;Bacteroides;JN559675_s	JN559675_s	0	0	0.0045	0.0045	0	0	0	0	0.0045	0.009	0	0.0316	0.0045	0.0045	0	0	0	0.009	0	0	0	0	0	0	0.0316	0	0	0	0	0	0	0	0	0	0	0	0	0	0	0	0	0	0	0	0	0	0	0
Bacteria;Firmicutes;Clostridia;Clostridiales;Ruminococcaceae;Pseudoflavonifractor;JN680614_s	JN680614_s	0	0	0	0	0	0	0	0	0	0	0	0.0045	0	0	0	0	0	0	0	0	0	0	0	0	0	0	0	0	0	0	0	0	0	0	0	0	0	0	0	0	0	0	0	0	0	0	0	0
Bacteria;Firmicutes;Clostridia;Clostridiales;Lachnospiraceae;Anaerocolumna;JN697937_s	JN697937_s	0	0	0	0	0	0	0.009	0	0	0	0	0	0	0	0	0	0	0	0	0	0	0	0	0	0	0	0	0	0	0	0	0	0	0	0	0	0	0	0	0	0	0	0	0	0	0	0	0
Bacteria;Firmicutes;Clostridia;Clostridiales;Lachnospiraceae;Anaerocolumna;JNLE_s	JNLE_s	0	0	0	0	0	0	0	0	0	0	0	0	0.0045	0	0	0	0	0	0	0	0	0	0	0	0	0	0	0	0	0	0	0	0	0	0	0	0	0	0	0	0.0045	0	0	0	0	0	0	0
Bacteria;Firmicutes;Clostridia;Clostridiales;Lachnospiraceae;JPZU_g;JPZU_g_uc	JPZU_g_uc	0	0	0	0	0	0	0	0	0	0	0	0	0.0045	0	0	0	0	0	0	0	0	0	0	0	0	0	0	0	0	0	0	0	0	0	0	0	0	0	0	0	0	0	0	0	0	0	0	0
Bacteria;Firmicutes;Clostridia;Clostridiales;Lachnospiraceae;Eubacterium_g6;JQ083736_s	JQ083736_s	0	0	0	0	0	0	0	0	0	0	0	0	0	0	0	0	0	0	0	0	0	0	0	0	0	0	0	0	0	0	0	0	0	0	0	0	0	0	0	0.0045	0	0	0	0	0	0	0	0
Bacteria;Firmicutes;Clostridia;Clostridiales;Ruminococcaceae;PAC000661_g;JQ084169_s	JQ084169_s	0	0	0.009	0	0.0181	0.0045	0	0	0	0	0	0	0	0	0	0.0045	0.009	0	0.4154	0	0	0	0	0	0	0	0	0.009	0	0.0542	0	0	0	0	0	0.0045	0	0	0.0045	0	0.0045	0	0	0.0045	0	0	0	0
Bacteria;Firmicutes;Clostridia;Clostridiales;Ruminococcaceae;Pseudoflavonifractor;JQ084175_s	JQ084175_s	0	0	0	0	0	0	0	0	0	0	0	0	0	0	0	0	0	0	0	0.0045	0	0	0	0	0	0	0	0	0	0	0	0	0	0	0	0	0	0	0	0	0	0	0	0	0	0	0	0
Bacteria;Firmicutes;Clostridia;Clostridiales;Ruminococcaceae;JQ084194_g;JQ084194_g_uc	JQ084194_g_uc	0	0	0	0	0	0	0.0045	0.0045	0	0	0	0	0	0	0	0	0	0	0	0	0	0	0	0	0.0045	0.0181	0	0	0	0	0	0	0	0	0	0	0	0	0	0	0	0	0	0	0	0	0	0
Bacteria;Firmicutes;Clostridia;Clostridiales;Ruminococcaceae;JQ084194_g;JQ084194_s	JQ084194_s	0	0	0	0	0	0	0.009	0.009	0.0271	0.0632	0	0	0	0	0	0	0	0	0	0	0	0	0	0	0.0497	0.1084	0.009	0	0	0.0316	0	0.0316	0	0	0	0	0	0	0	0	0	0	0	0.0045	0.009	0	0.0677	0.009
Bacteria;Firmicutes;Clostridia;Clostridiales;Lachnospiraceae;PAC000664_g;JQ084471_s	JQ084471_s	0	0	0	0	0	0	0.0045	0	0.0181	0	0	0	0.0045	0	0	0	0	0	0	0	0	0	0.0045	0.0226	0	0.0271	0	0	0	0	0	0	0.009	0	0	0.0226	0	0	0	0	0	0	0.0045	0	0	0	0	0
Bacteria;Firmicutes;Clostridia;Clostridiales;Ruminococcaceae;PAC000661_g;JQ084476_s	JQ084476_s	0	0	0	0	0	0	0	0	0	0	0	0	0	0	0	0	0	0	0	0	0	0	0	0	0	0	0	0	0.009	0	0	0	0.0181	0	0.0452	0	0.0181	0	0	0.0045	0	0.0045	0.0045	0	0.009	0.0045	0	0.0181
Bacteria;Firmicutes;Clostridia;Clostridiales;Christensenellaceae;PAC001440_g;JQ084889_s	JQ084889_s	0.0045	0	0	0	0	0	0	0	0	0	0	0	0.0316	0.009	0.0045	0	0	0	0	0	0	0	0	0	0	0	0	0	0.009	0	0	0	0	0	0	0	0	0	0	0	0	0	0	0	0	0	0	0
Bacteria;Firmicutes;Clostridia;Clostridiales;Lachnospiraceae;KE159571_g;JQ085054_s	JQ085054_s	0	0	0	0	0	0	0	0.0045	0	0	0	0	0	0	0	0	0	0	0	0	0	0	0	0	0	0	0	0	0	0	0	0	0	0	0	0	0	0	0	0	0	0	0	0	0	0	0	0
Bacteria;Firmicutes;Clostridia;Clostridiales;Ruminococcaceae;PAC000661_g;JQ191091_s	JQ191091_s	0	0	0	0	0	0	0.0045	0	0	0	0	0	0	0	0	0	0	0	0.0045	0	0	0	0	0	0	0.0045	0	0	0	0	0	0	0.0181	0.0135	0	0.009	0	0	0	0	0	0	0.009	0	0	0	0	0
Bacteria;Firmicutes;Clostridia;Clostridiales;Ruminococcaceae;Pseudoflavonifractor;JQ599692_s	JQ599692_s	0	0	0	0	0	0	0	0	0	0	0	0	0	0	0	0	0.0045	0	0	0	0	0	0	0	0	0	0	0	0	0	0	0	0	0	0	0	0	0	0	0	0	0	0	0	0	0	0	0
Bacteria;Firmicutes;Clostridia;Clostridiales;Lachnospiraceae;JQ624974_g;JQ624974_g_uc	JQ624974_g_uc	0	0	0	0	0	0	0	0	0	0	0	0	0	0	0	0	0	0	0	0	0	0	0	0	0	0	0	0	0	0	0	0.0181	0	0	0	0	0	0	0	0	0	0	0	0	0	0	0	0
Bacteria;Firmicutes;Clostridia;Clostridiales;Lachnospiraceae;JQ624974_g;JQ624974_s	JQ624974_s	0	0	0	0	0	0	0.0045	0	0	0	0	0	0	0	0	0	0	0	0	0	0	0	0	0	0	0	0	0	0	0	0	0.0045	0	0	0	0	0	0	0	0	0	0	0	0	0	0	0	0
Bacteria;Firmicutes;Clostridia;Clostridiales;Ruminococcaceae;PAC000661_g;JX095038_s	JX095038_s	0	0	0	0	0	0	0	0	0	0	0	0	0	0	0	0	0	0	0	0	0	0	0	0	0	0	0	0	0	0	0	0	0	0	0	0	0	0.009	0	0	0	0	0	0	0	0	0	0
Bacteria;Firmicutes;Clostridia;Clostridiales;Christensenellaceae;JX095379_g;JX095379_g_uc	JX095379_g_uc	0	0	0	0	0	0	0	0	0	0	0	0	0	0	0.0045	0	0	0	0	0	0	0	0	0	0	0	0	0	0	0	0	0	0	0	0	0	0	0	0	0	0	0	0	0	0.0045	0	0	0
Bacteria;Firmicutes;Clostridia;Clostridiales;Ruminococcaceae;PAC000661_g;JX095388_s	JX095388_s	0	0	0	0	0	0	0	0	0	0	0	0	0	0	0	0	0	0	0	0	0	0	0	0	0	0	0	0	0	0	0	0	0	0	0	0	0	0	0	0	0	0	0	0	0	0	0	0.009
Bacteria;Firmicutes;Clostridia;Clostridiales;Lachnospiraceae;JX095860_g;JX095860_g_uc	JX095860_g_uc	0	0	0	0	0	0	0	0	0	0	0	0	0	0	0.0045	0	0	0	0	0	0	0	0	0	0	0	0	0	0	0	0	0	0	0	0	0.0181	0	0	0	0	0	0	0	0	0	0	0	0
Bacteria;Firmicutes;Clostridia;Clostridiales;Ruminococcaceae;Oscillibacter;JX096390_s	JX096390_s	0	0	0	0	0	0.0045	0	0	0	0	0	0.0045	0	0	0	0.0271	0	0	0	0	0	0.0045	0	0.0226	0	0	0	0.0045	0	0	0	0.0361	0	0	0	0.0045	0	0.0181	0	0	0	0	0	0	0	0	0	0
Bacteria;Firmicutes;Clostridia;Clostridiales;Lachnospiraceae;JX575834_g;JX575834_g_uc	JX575834_g_uc	0	0	0	0	0	0.009	0	0	0.0045	0	0	0	0	0	0	0	0	0	0	0	0	0	0	0	0	0	0	0	0.0045	0	0	0.009	0.0045	0	0	0	0	0	0	0.009	0.0045	0	0	0	0	0	0	0
Bacteria;Firmicutes;Clostridia;Clostridiales;Lachnospiraceae;JX575834_g;JX575834_s	JX575834_s	0	0	0	0	0	0.0045	0	0	0	0	0	0	0	0	0	0	0	0	0	0	0	0	0	0.0045	0	0	0	0	0	0	0	0	0	0	0	0	0	0	0	0.0135	0	0	0	0	0	0	0	0
Bacteria;Bacteroidetes;Flavobacteria;Flavobacteriales;Flavobacteriaceae;Capnocytophaga;KB291469_s	KB291469_s	0	0	0	0	0	0	0	0	0	0.0045	0	0	0	0	0	0	0	0	0	0	0	0	0	0	0	0	0	0	0	0	0	0	0	0	0	0	0	0	0	0	0	0	0	0	0	0	0	0
Bacteria;Firmicutes;Clostridia;Clostridiales;Lachnospiraceae;KE159605_g;KB822463_s	KB822463_s	0	0	0	0	0	0	0	0	0.009	0	0	0	0	0	0	0	0	0	0	0	0	0	0	0	0	0	0	0	0	0	0	0.0045	0	0	0	0	0	0	0	0	0	0	0	0	0	0	0	0
Bacteria;Tenericutes;Mollicutes;PAC001057_o;PAC001057_f;PAC001108_g;KC162960_s	KC162960_s	0	0	0	0	0	0	0	0	0	0	0	0	0	0	0	0	0	0	0	0	0.009	0	0	0	0	0	0	0	0	0	0	0	0	0	0	0	0	0	0	0	0	0	0	0	0	0	0	0
Bacteria;Firmicutes;Clostridia;Clostridiales;Lachnospiraceae;KC163045_g;KC163045_g_uc	KC163045_g_uc	0	0	0	0	0	0	0	0	0	0	0	0	0	0	0	0	0	0	0	0	0	0	0	0	0	0	0	0	0	0	0	0	0	0	0	0	0	0	0	0	0	0	0	0	0	0	0	0
Bacteria;Firmicutes;Clostridia;Clostridiales;Lachnospiraceae;FMWZ_g;KC163057_s	KC163057_s	0	0	0	0	0	0	0	0	0	0	0	0	0	0	0.0045	0	0	0	0	0	0	0	0	0	0	0	0	0	0	0	0	0	0	0	0	0	0	0	0	0	0	0	0	0	0	0	0	0
Bacteria;Firmicutes;Clostridia;Clostridiales;Lachnospiraceae;KE159538_g;KE159538_g_uc	KE159538_g_uc	8.3988	0.4245	4.0233	5.5586	0.5464	0.3206	0.2303	0.2032	0.0497	0.0316	1.594	1.0973	0.0768	0.4696	0.1264	0.3025	0.0768	0.0045	0.0135	0	0	0.8128	0.3071	0.1355	0	0.0361	0	1.0566	0.6096	0.0452	0.9031	0.8579	0.9889	0.0948	3.6937	0.1355	0.0677	2.2216	2.0139	0.4245	0.9844	0.0045	0.3116	0	0	0	0.0045	0.0452
Bacteria;Firmicutes;Clostridia;Clostridiales;Lachnospiraceae;KE159538_g;KE159538_s	KE159538_s	3.9465	0.2348	1.8378	2.8267	0.0045	0.0045	0.009	0.0452	0.0045	0	0.5644	0.3793	0	0	0	0.009	0.0045	0	0	0	0	0.0181	0	0.0045	0	0	0	0	0	0	0.3477	0.0452	0	0	0.3477	0.0045	0.0632	0.6773	0.9663	0.1174	0.6096	0	0.0226	0	0	0	0	0
Bacteria;Firmicutes;Clostridia;Clostridiales;Lachnospiraceae;KE159571_g;KE159567_s	KE159567_s	0	0	0	0	0	0.0045	0	0	0	0	0	0	0	0	0	0	0	0	0	0	0	0	0	0	0	0	0	0	0	0	0	0	0	0	0	0	0	0	0	0	0	0	0	0	0	0	0	0
Bacteria;Firmicutes;Clostridia;Clostridiales;Lachnospiraceae;KE159571_g;KE159571_g_uc	KE159571_g_uc	0.0316	0.0181	0.009	0.0135	0.0271	0.0722	0.0316	0.0045	0.2574	0.0722	0.0045	0.0316	0.0226	0.0181	0.0542	0.0135	0.0361	0	0	0	0	0.0361	0.009	0.0677	0.009	0.0181	0	0.0226	0.0271	0	0.0361	0.0135	0.0316	0.0587	1.5759	0.5238	0.009	0.0316	0	0.0181	0.0045	0.0045	0.009	0.0271	0	0	0	0
Bacteria;Firmicutes;Clostridia;Clostridiales;Lachnospiraceae;KE159571_g;KE159571_s	KE159571_s	0	0	0.009	0	0.009	0	0.0045	0	0	0	0	0.0497	0	0.009	0.0271	0.0045	0	0	0	0	0	0	0	0.0226	0	0	0	0	0.0181	0	0	0	0	0	0	0	0	0	0	0	0	0	0	0	0	0	0	0
Bacteria;Firmicutes;Clostridia;Clostridiales;Lachnospiraceae;KE159600_g;KE159600_g_uc	KE159600_g_uc	0.1039	0.0406	0.0226	0.1084	0.0316	0.8263	0.0993	0.0361	0.149	0.0045	0.0271	0.1084	0.3116	0.4019	1.2282	1.0295	0.0542	0.009	0	0	0.0181	1.1469	0.4109	0.8805	0.009	0.009	0	0.9257	0.6909	0	0.0542	0.009	0.0406	0	0.0722	0.0677	0	0.1129	0.0271	0.0497	0	0.0045	0	0.009	0	0	0	0
Bacteria;Firmicutes;Clostridia;Clostridiales;Lachnospiraceae;KE159600_g;KE159600_s	KE159600_s	0.0045	0	0.009	0.0135	0.0406	0	0.0135	0.009	0.1355	0.009	0.0045	0.0632	0.569	0.0271	0.8444	3.0073	0.0316	0	0	0.0045	0	0	0.009	0.0271	0	0	0	0.0045	0.1174	0.0181	0.1355	0	0.0181	0	0.009	0.1174	0.0406	0.0361	0.0045	0.0813	0	0	0.0271	0.0181	0	0	0	0
Bacteria;Firmicutes;Clostridia;Clostridiales;Lachnospiraceae;KE159605_g;KE159605_g_uc	KE159605_g_uc	0	0	0.009	0	0.0045	0	0.0135	0	0.009	0	0	0.009	0	0.0135	0	0.0045	0	0	0	0	0	0.0045	0	0	0	0	0	0.0045	0.0181	0	0	0.0045	0	0	0	0	0	0	0	0.009	0	0	0	0	0	0	0	0.0045
Bacteria;Firmicutes;Clostridia;Clostridiales;Lachnospiraceae;KE159605_g;KE159605_s	KE159605_s	0.009	0	0.0045	0	0	0.0045	0.009	0	0.0045	0	0	0.0045	0	0.0045	0	0	0.0135	0.0226	0.009	0.0045	0	0.0045	0.009	0.0181	0	0	0.009	0.0361	0.0045	0	0	0	0.0045	0	0.0135	0.0045	0.0181	0.0135	0.0135	0.1309	0.0045	0	0	0.0045	0	0.0181	0	0.009
Bacteria;Firmicutes;Clostridia;Clostridiales;Lachnospiraceae;KE159628_g;KE159628_g_uc	KE159628_g_uc	0.0226	0	0.149	0.0226	0	0	0.0316	0	0.0226	0	0	0.0045	0	0	0.1264	0.3116	0.0406	0.0135	0	0	0.0045	0.0813	0	0.0361	0	0.009	0	0.2032	0.1897	0	0.0316	0.0452	0.2258	0	0.1671	0.0181	0	0.1309	0.0226	0	0	0	0	0.0271	0	0	0	0.0045
Bacteria;Firmicutes;Clostridia;Clostridiales;Lachnospiraceae;KE159628_g;KE159628_s	KE159628_s	0.1129	0.0452	0.3206	0.0587	0.0271	0.009	0.0361	0.0135	0.0406	0.0045	0.009	0.0135	0.0045	0	1.0386	2.19	0.2393	0.0181	0.0045	0.009	0	0.0587	0.0452	0.0768	0.0135	0.0406	0.0135	0.5193	0.5915	0.009	0.0406	0.3522	1.0115	0.0316	0.5644	0.1309	0.0587	0.3477	0.0768	0.0722	0	0	0.009	0.149	0.0045	0.0045	0.0135	0.0361
Bacteria;Firmicutes;Clostridia;Clostridiales;Lachnospiraceae;KE159571_g;KE159641_s	KE159641_s	0.0045	0	0.0181	0.0045	0	0	0	0.0045	0	0	0.009	0.2574	0.009	0.0993	0.0587	0.0045	0.0045	0	0	0	0	0	0	0	0	0.009	0	0	0.1084	0	0	0	0.0045	0	0	0.0135	0	0.0045	0	0	0	0	0	0	0	0	0	0
Bacteria;Firmicutes;Clostridia;Clostridiales;Ruminococcaceae;Anaerotruncus;KE159677_s	KE159677_s	0.2438	0.0497	0.0632	0.0406	0.0948	0.149	0.0677	0.0271	0.009	0.0045	0.14	0.4967	0.0135	0.0587	0.2393	0.3567	0.5238	0.0587	0.0316	0.0226	0.009	0.2122	0.0135	0.1716	0	0.0135	0.009	0.1355	0.2529	0.009	0.1987	0.009	0.158	0.009	0.1445	0.0677	0.009	0.2935	0.0452	0.0587	0	0	0.0813	0	0	0	0	0
Bacteria;Firmicutes;Clostridia;Clostridiales;Ruminococcaceae;Oscillibacter;KE159714_s group	KE159714_s group	0.0135	0.0452	0.0045	0.0181	0.0181	0.1174	0	0.0181	0.0045	0.009	0.009	0.0181	0.0045	0.0316	0.0858	0.2529	0.0361	0	0	0	0.0135	0.0542	0.0858	0.1445	0.0045	0.0316	0	0.0993	0.0722	0	0.0858	0.0181	0.0587	0	0.0045	0.0948	0.0226	0.1535	0.0361	0.0542	0.0226	0	0	0.0045	0.009	0	0.0045	0.0316
Bacteria;Firmicutes;Clostridia;Clostridiales;Lachnospiraceae;Clostridium_g21;KE159781_s	KE159781_s	0	0	0	0.0045	0.0316	0.0045	0.0181	0	0	0	0.0135	0.1309	0	0.0226	0.0452	0.0181	0.0271	0.0271	0	0	0.0045	0.0452	0	0.0542	0	0	0	0.0361	0.0271	0	0.0045	0	0.0271	0	0.0497	0.0045	0.009	0.009	0.0226	0.0452	0.0226	0	0	0	0	0.009	0	0
Bacteria;Firmicutes;Clostridia;Clostridiales;Lachnospiraceae;KE159797_g;KE159797_g_uc	KE159797_g_uc	0.0045	0	0	0	0.0045	0.0045	0.0361	0	0.0045	0	0.0135	0.0677	0	0	0.0135	0.0135	0.009	0	0.009	0	0.009	0	0.009	0.0271	0	0	0	0	0.0045	0	0	0.0045	0	0	0.009	0.0045	0.009	0	0	0	0	0.0045	0	0.0045	0	0	0	0
Bacteria;Firmicutes;Clostridia;Clostridiales;Lachnospiraceae;KE159797_g;KE159797_s	KE159797_s	0	0	0.009	0	0.009	0	0.0135	0	0	0	0	0.009	0	0	0.0045	0	0	0	0	0	0	0	0.0045	0.0135	0	0	0	0.0045	0	0	0	0	0	0	0.0045	0	0.0316	0	0.0045	0.009	0	0	0	0	0	0	0	0
Bacteria;Firmicutes;Clostridia;Clostridiales;Lachnospiraceae;KE159810_g;KE159810_g_uc	KE159810_g_uc	0.0316	0.0181	0	0.0271	0.14	0.3116	0.0587	0.0226	0.0948	0.009	0	0.1129	0.1174	0.0542	0.0632	0.1084	0.3251	0.0226	0	0	0	0.0858	0.0542	0.1219	0	0.0135	0	0.2303	0.2393	0.0045	0.0135	0.0271	0.0135	0	0.0316	0.0632	0	0.1129	0.0271	0.0361	0	0	0.0135	0.009	0	0.0045	0.0045	0
Bacteria;Firmicutes;Clostridia;Clostridiales;Lachnospiraceae;KE159810_g;KE159810_s	KE159810_s	0.0271	0.6547	0.0226	0.0497	1.2643	3.4724	0.4109	0.1626	0.8354	0.3703	0.0497	0.7812	1.4359	0.2484	0.0993	0.1129	4.3981	0.4922	0.1039	0.1851	0.009	0.3251	0.0632	1.1831	0	0.0271	0	0.429	0.429	0.0135	0.2032	0.0135	0.0452	0.0045	0.0452	0.7089	0.009	0.6457	0.1039	0.1445	0.009	0.0045	0.0181	0.2077	0.0361	0.1355	0.0271	0.0271
Bacteria;Actinobacteria;Actinobacteria_c;Actinomycetales;Actinomycetaceae;Actinomyces;KE952139_s	KE952139_s	0	0	0	0	0	0	0	0	0	0	0	0.0045	0	0	0	0	0	0	0	0	0	0	0	0	0	0	0	0	0	0	0	0	0	0	0	0	0	0	0	0	0	0	0	0	0	0	0	0
Bacteria;Firmicutes;Clostridia;Clostridiales;Ruminococcaceae;KE993550_g;KE993550_s	KE993550_s	0	0	0	0	0	0	0	0	0.009	0	0	0	0	0	0	0	0	0	0.0045	0	0	0	0	0	0	0	0	0	0	0	0	0	0	0	0	0	0	0	0	0	0	0	0	0	0	0.0135	0	0
Bacteria;Firmicutes;Clostridia;Clostridiales;Ruminococcaceae;Pseudoflavonifractor;KI535319_s	KI535319_s	0.3928	0.0903	0.1219	0.3251	0.5464	0.3432	0.1806	0.2258	0.0813	0.0361	0.149	0.2348	0.1942	0.2122	0.4606	0.596	0.2754	0.0452	0.0406	0.0316	0.0226	0.1806	0.1987	0.3793	0.0226	0.0722	0.0542	0.4967	0.298	0.0452	0.4967	0.1626	0.2529	0.0722	0.3703	0.14	0.1084	0.6773	0.298	0.4922	0.1219	0.9121	0.1445	0.0722	0.0135	0.0497	0.0045	0.0632
Bacteria;Actinobacteria;Actinobacteria_c;Micrococcales;Micrococcaceae;Rothia;KV831974_s group	KV831974_s group	0	0.009	0	0	0	0	0	0	0.0045	0.0045	0	0	0	0	0	0	0	0	0	0	0	0	0	0	0	0	0	0	0	0	0	0	0	0	0.0181	0	0	0	0	0	0	0	0	0	0	0	0	0
Bacteria;Firmicutes;Clostridia;Clostridiales;Lachnospiraceae;Kineothrix;Kineothrix alysoides	Kineothrix alysoides	0.0903	0	0.0045	0.0316	0.0226	0.0722	0.0452	0.0226	0.0045	0	0.0406	0.0406	0.0045	0.0045	0.0542	0.0497	0.0135	0	0	0	0	0.0677	0.0497	0.0813	0	0	0	0.1309	0.0181	0	0.0497	0.0361	0.0181	0.0045	0.009	0	0.0135	0.1309	0.0181	0.0632	0	0	0.0271	0	0	0	0	0
Bacteria;Firmicutes;Clostridia;Clostridiales;Lachnospiraceae;Kineothrix;Kineothrix_uc	Kineothrix_uc	0.158	0	0.0361	0.1445	0.1039	0.2213	0.1039	0.1039	0.1039	0.0226	0.0135	0.1264	0.0858	0.0361	0.1671	0.1987	0.1535	0.0045	0.0045	0	0.0045	0.3748	0.1535	0.1761	0	0.0677	0	0.2484	0.1039	0.0271	0.3883	0.3793	0.0361	0.0181	0.0858	0.0181	0.009	0.2935	0.0632	0.2619	0.0226	0.0542	0.0271	0	0	0	0.009	0.0497
Bacteria;Actinobacteria;Actinobacteria_c;Micrococcales;Micrococcaceae;Kocuria;Kocuria kristinae	Kocuria kristinae	0	0	0	0	0	0	0	0	0	0.0045	0	0.0045	0	0	0	0	0	0	0	0	0	0	0	0	0	0	0	0	0	0	0	0	0	0	0	0	0	0	0	0	0	0	0	0	0	0	0	0
Bacteria;Proteobacteria;Alphaproteobacteria;Rhodospirillales;Rhodospirillaceae;LARJ_g;LARJ_g_uc	LARJ_g_uc	0	0	0	0	0	0	0	0	0	0	0	0	0	0	0	0	0	0	0	0	0	0	0	0	0	0	0	0	0	0	0	0	0	0	0	0	0	0	0	0	0	0	0	0	0	0	0	0
Bacteria;Proteobacteria;Alphaproteobacteria;Rhodospirillales;Rhodospirillaceae;LARJ_g;LARJ_s	LARJ_s	0	0	0	0	0	0	0	0	0	0	0	0	0.0045	0	0.0045	0.0316	0	0	0	0	0	0	0	0	0	0	0	0	0	0.0316	0	0.0135	0	0	0	0	0	0	0	0	0	0	0	0	0	0	0	0
Bacteria;Firmicutes;Clostridia;Clostridiales;Lachnospiraceae;LLKB_g;LLKB_g_uc	LLKB_g_uc	0.0045	0	0	0.0181	0.0406	0	0.0226	0	0.0181	0	0.0045	0.009	0.0361	0.0361	0.009	0.0181	0.0226	0.009	0	0	0.0045	0.0722	0.009	0	0.0045	0.0045	0	0.14	0.1219	0	0.0226	0.0045	0.009	0	0.0316	0.0271	0.0135	0.0632	0.0135	0.0316	0.0045	0.0181	0.009	0	0	0	0	0
Bacteria;Proteobacteria;Alphaproteobacteria;Rhizobiales;Rhizobiaceae;Allorhizobium;LMQD_s group	LMQD_s group	0	0	0	0	0	0	0	0	0	0.0045	0	0	0	0	0	0	0	0	0	0	0	0	0	0	0	0	0	0	0	0	0	0	0	0	0	0	0	0	0	0	0	0	0	0	0	0	0	0
Bacteria;Firmicutes;Clostridia;Clostridiales;Ruminococcaceae;Pseudoflavonifractor;LN866274_s	LN866274_s	0.009	0.0045	0	0.0045	0	0.0135	0	0.0271	0	0	0.0271	0	0.0045	0.0271	0.009	0.0181	0.0135	0	0	0	0	0.0045	0.0135	0.0181	0	0.0135	0	0.009	0.0045	0	0.0045	0.0181	0.009	0	0	0.0226	0	0.0226	0.0045	0.0542	0.0181	0.0497	0	0	0	0	0	0
Bacteria;Firmicutes;Clostridia;Clostridiales;Clostridiaceae;Clostridium;LN879468_s	LN879468_s	0	0	0	0	0	0.0135	0.0361	0	0	0.0135	0	0	0.0135	1.472	0.009	0.0181	0	0	0.0045	0.0045	0.009	0.0587	0.0135	0	0	0	0	0.0045	0.0677	0	0	0	0	0	0	0	0	0	0	0	0	0	0	0	0	0	0	0
Bacteria;Firmicutes;Clostridia;Clostridiales;Lachnospiraceae;Eubacterium_g5;LT907848_s	LT907848_s	0	0	0	0	0	0	0	0	0	0	0	0	0	0	0	0	0	0.0045	0	0	0	0	0	0	0	0	0	0	0	0	0	0	0	0	0	0	0	0	0	0	0	0	0	0	0	0	0	0
Bacteria;Firmicutes;Clostridia;Clostridiales;Lachnospiraceae;Lachnoclostridium;Lachnoclostridium_uc	Lachnoclostridium_uc	0	0	0	0	0	0	0	0	0	0	0	0	0	0	0	0	0	0	0	0	0	0	0	0	0	0	0	0	0.0045	0	0	0	0	0	0	0	0	0	0	0	0	0	0	0	0	0	0	0
Bacteria;Firmicutes;Clostridia;Clostridiales;Lachnospiraceae;Lachnospira;Lachnospira pectinoschiza	Lachnospira pectinoschiza	0	0	0	0	0	0	0	0	0	0	0	0	0	0	0	0.0045	0	0	0	0	0	0	0	0	0	0	0	0	0	0	0	0	0	0	0	0	0	0	0	0	0	0	0	0	0	0	0	0
Bacteria;Firmicutes;Clostridia;Clostridiales;Lachnospiraceae;Lachnospira;Lachnospira_uc	Lachnospira_uc	0.0271	0	0.0135	0.0135	0	0	0	0.009	0	0	0.0226	0	0	0.0045	0.0271	0.0497	0	0	0	0	0	0.0135	0.0045	0.0226	0	0	0	0	0.0226	0	0	0	0	0	0	0	0	0	0	0	0	0	0	0	0	0	0	0
Bacteria;Firmicutes;Clostridia;Clostridiales;Lachnospiraceae;Lachnotalea;Lachnotalea_uc	Lachnotalea_uc	0	0	0	0	0	0	0	0	0	0	0	0	0	0	0	0.0045	0	0	0	0	0	0	0	0	0	0	0	0	0	0	0	0	0	0	0	0	0	0	0	0	0	0	0	0	0	0	0	0
Bacteria;Firmicutes;Bacilli;Lactobacillales;Lactobacillaceae;Lactobacillus;Lactobacillus gasseri group	Lactobacillus gasseri group	0	0.0226	0.0181	0.0271	0	0.0045	0	0.0135	0.0135	0.0813	0.0181	0.0181	0.0677	0	0	0.0045	0.0271	0.1897	0.289	0.2303	0.009	0	0.0903	0.0226	0.1219	0.4651	0.0135	0.0858	0.0632	0.009	0	0.0406	0.0135	0	0.0497	0.0316	0	0	0.0045	0.0045	0.0045	0	0.0406	0.0045	0	0.009	0	0.0271
Bacteria;Firmicutes;Bacilli;Lactobacillales;Lactobacillaceae;Lactobacillus;Lactobacillus helveticus group	Lactobacillus helveticus group	0	0	0	0	0	0	0	0	0	0	0	0	0	0	0	0	0	0	0	0	0	0	0	0	0	0	0	0	0	0	0	0	0	0	0	0	0	0	0	0	0	0	0	0	0	0	0	0
Bacteria;Firmicutes;Bacilli;Lactobacillales;Lactobacillaceae;Lactobacillus;Lactobacillus intestinalis	Lactobacillus intestinalis	0	0	0	0	0.009	0	0.0181	0.0181	0	0	0	0	0	0	0	0	0	0	0	0	0	0	0	0	0	0	0	0	0	0.009	0	0	0	0	0	0	0	0	0	0	0	0	0	0	0	0	0	0
Bacteria;Firmicutes;Bacilli;Lactobacillales;Lactobacillaceae;Lactobacillus;Lactobacillus mucosae	Lactobacillus mucosae	0	0	0	0	0	0	0	0	0	0	0	0	0	0	0	0.0045	0	0	0	0	0	0	0	0	0	0	0	0	0	0	0	0.0406	0	0	0	0	0	0	0	0	0	0	0	0	0	0	0	0
Bacteria;Firmicutes;Bacilli;Lactobacillales;Lactobacillaceae;Lactobacillus;Lactobacillus murinus group	Lactobacillus murinus group	0.0181	0.0045	0.0677	0.0226	0.0181	0.0226	0.149	0.1129	0.1761	0.1084	0.0452	0.0903	0.0452	0.2213	0.009	0	2.2848	1.5533	1.8965	0.4786	0.7812	0.0226	3.8833	1.3501	0.0181	0.0858	0.0135	0.158	0.1129	0.5464	1.323	0.7586	0.0135	0.0316	0.0045	0.3432	2.4203	0.0452	0.0406	0.2709	0.0135	0.009	0.0181	0.0045	0	0	0	0.0045
Bacteria;Firmicutes;Bacilli;Lactobacillales;Lactobacillaceae;Lactobacillus;Lactobacillus reuteri group	Lactobacillus reuteri group	0	0.009	0	0	0	0.0045	0	0.0045	0	0	0	0	0.0045	0	0	0	0	0	0.0135	0	0	0	0.0045	0.0135	0	0	0	0	0.0045	0.009	0.0045	0.0316	0	0	0	0	0	0	0	0	0	0	0	0	0	0	0	0
Bacteria;Firmicutes;Clostridia;Clostridiales;Lachnospiraceae;Lachnospira;Lactobacillus rogosae group	Lactobacillus rogosae group	0	0	0	0	0	0	0	0	0	0	0	0	0	0.009	0	0	0	0	0	0	0	0	0	0	0	0	0	0	0	0	0	0	0	0	0	0	0	0	0	0	0	0	0	0	0	0	0	0
Bacteria;Firmicutes;Bacilli;Lactobacillales;Lactobacillaceae;Lactobacillus;Lactobacillus ruminis	Lactobacillus ruminis	0	0	0.0045	0	0	0	0	0	0	0	0	0	0	0	0	0	0	0	0	0	0	0	0	0	0	0	0	0	0	0	0	0	0	0	0	0	0	0	0	0	0	0	0	0	0	0	0	0
Bacteria;Firmicutes;Bacilli;Lactobacillales;Lactobacillaceae;Lactobacillus;Lactobacillus sakei group	Lactobacillus sakei group	0	0	0.0226	0	0	0	0	0	0	0	0	0	0	0	0	0	0	0	0	0	0	0	0	0	0	0	0	0	0	0	0	0	0	0	0	0	0	0	0	0	0	0	0	0	0	0	0	0
Bacteria;Firmicutes;Bacilli;Lactobacillales;Lactobacillaceae;Lactobacillus;Lactobacillus_uc	Lactobacillus_uc	0	0	0.0045	0	0	0	0	0	0	0.009	0	0	0	0	0	0	0.0045	0.0226	0.0226	0	0.0135	0	0.0045	0.009	0	0.0135	0	0	0	0.0045	0	0	0	0	0	0	0.009	0	0	0	0	0	0.0045	0	0	0	0	0
Bacteria;Firmicutes;Bacilli;Lactobacillales;Streptococcaceae;Lactococcus;Lactococcus garvieae group	Lactococcus garvieae group	0	0	0	0	0	0	0	0	0	0	0	0	0	0	0.0045	0	0	0	0	0	0	0	0	0	0	0	0	0	0	0	0	0	0	0	0	0	0	0	0	0	0	0	0	0	0	0	0	0
Bacteria;Firmicutes;Bacilli;Lactobacillales;Streptococcaceae;Lactococcus;Lactococcus_uc	Lactococcus_uc	0	0	0	0	0	0	0	0	0	0	0	0	0	0	0.0045	0	0	0	0	0	0	0	0	0	0	0	0	0	0	0	0	0	0	0	0	0	0	0	0	0	0	0	0	0	0	0	0	0
Bacteria;Actinobacteria;Actinobacteria_c;Corynebacteriales;Lawsonella_f;Lawsonella;Lawsonella clevelandensis	Lawsonella clevelandensis	0	0	0	0	0.0135	0	0	0	0	0.0135	0.009	0.0045	0	0	0	0	0	0	0	0	0	0	0	0	0	0	0	0	0	0	0	0	0	0	0	0	0	0	0	0	0	0	0	0	0	0	0	0
Bacteria;Actinobacteria;Actinobacteria_c;Micrococcales;Microbacteriaceae;Leifsonia;Leifsonia poae group	Leifsonia poae group	0	0	0	0	0.009	0	0	0	0	0	0	0	0	0	0	0	0	0	0	0	0	0	0	0	0	0	0	0	0	0	0	0	0	0	0	0	0	0	0	0	0	0	0	0	0	0	0	0
Bacteria;Firmicutes;Clostridia;Clostridiales;Lachnospiraceae;Marvinbryantia;Marvinbryantia_uc	Marvinbryantia_uc	0	0	0.0045	0	0.009	0.009	0.0045	0	0.0226	0	0	0	0	0.0406	0.0045	0	0.0045	0.0045	0	0	0	0.009	0	0.0045	0	0	0	0.0452	0.009	0	0	0	0	0	0.0361	0.0587	0	0	0	0	0.009	0	0	0	0	0	0	0
Bacteria;Proteobacteria;Betaproteobacteria;Burkholderiales;Oxalobacteraceae;Massilia;Massilia alkalitolerans group	Massilia alkalitolerans group	0	0	0.0135	0	0	0	0	0	0	0	0	0	0	0	0	0	0	0	0	0	0	0	0	0	0	0	0	0	0	0	0	0	0	0	0	0	0	0	0	0	0	0	0	0	0	0	0	0
Bacteria;Firmicutes;Negativicutes;Veillonellales;Veillonellaceae;Megasphaera;Megasphaera micronuciformis	Megasphaera micronuciformis	0	0	0	0	0	0	0	0	0	0	0	0	0	0	0	0	0	0	0	0	0	0	0	0	0	0	0	0	0	0	0	0	0	0.0045	0	0	0	0	0	0	0	0	0	0	0	0	0	0
Bacteria;Proteobacteria;Betaproteobacteria;Burkholderiales;Comamonadaceae;Melaminivora;Melaminivora alkalimesophila	Melaminivora alkalimesophila	0	0	0	0	0	0	0	0	0	0.0045	0	0	0	0	0	0	0	0	0	0	0	0	0	0	0	0	0	0	0	0	0	0	0	0	0	0	0	0	0	0	0	0	0	0	0	0	0	0
Bacteria;Proteobacteria;Alphaproteobacteria;Rhizobiales;Methylobacteriaceae;Methylobacterium;Methylobacterium jeotgali	Methylobacterium jeotgali	0	0.009	0	0	0	0	0	0	0	0	0	0	0	0	0	0	0	0	0	0	0	0	0	0	0	0	0	0	0	0	0	0	0	0	0	0	0	0	0	0	0	0	0	0	0	0	0	0
Bacteria;Proteobacteria;Alphaproteobacteria;Rhizobiales;Methylobacteriaceae;Methylobacterium;Methylobacterium marchantiae group	Methylobacterium marchantiae group	0	0	0	0	0	0	0	0	0	0	0.0271	0	0	0	0	0	0	0	0	0	0	0	0	0	0	0	0	0	0	0	0	0	0.0045	0	0	0	0	0	0	0	0	0	0	0	0	0	0	0
Bacteria;Proteobacteria;Alphaproteobacteria;Rhizobiales;Methylobacteriaceae;Methylobacterium;Methylobacterium oryzae group	Methylobacterium oryzae group	0	0	0	0	0.0045	0	0	0	0	0	0	0	0	0	0	0	0	0	0	0	0	0	0	0	0	0	0	0	0.009	0	0	0	0	0	0.0045	0	0	0	0	0	0	0	0	0	0	0	0	0
Bacteria;Actinobacteria;Actinobacteria_c;Micrococcales;Microbacteriaceae;Microbacterium;Microbacterium imperiale group	Microbacterium imperiale group	0	0	0	0	0	0	0	0	0	0	0	0.0045	0	0	0	0	0	0	0	0	0	0	0	0	0	0	0	0	0	0	0	0	0	0	0	0	0	0	0	0	0	0	0	0	0	0	0	0
Bacteria;Actinobacteria;Actinobacteria_c;Micrococcales;Micrococcaceae;Micrococcus;Micrococcus luteus group	Micrococcus luteus group	0	0	0	0	0	0	0	0	0	0	0.009	0	0	0	0	0	0	0	0	0	0	0	0	0	0	0	0	0	0	0	0	0	0	0	0	0	0	0	0	0	0	0	0	0	0	0	0	0
Bacteria;Firmicutes;Clostridia;Clostridiales;Lachnospiraceae;Mobilitalea;Mobilitalea_uc	Mobilitalea_uc	0	0	0	0	0	0	0	0	0	0	0	0	0	0	0.0045	0.0045	0	0	0	0	0	0	0	0	0	0	0	0	0	0	0	0	0	0	0	0	0	0	0	0	0	0	0	0	0	0	0	0
Bacteria;Firmicutes;Clostridia;Clostridiales;Ruminococcaceae;Monoglobus;Monoglobus pectinilyticus	Monoglobus pectinilyticus	0	0	0	0	0	0	0	0	0	0	0	0	0	0	0	0	0	0	0	0	0	0	0	0	0	0	0	0	0	0	0	0.0316	0	0	0	0	0	0	0	0	0	0	0	0	0	0	0	0
Bacteria;Firmicutes;Clostridia;Clostridiales;Lachnospiraceae;Moryella;Moryella_uc	Moryella_uc	0	0	0	0	0	0	0	0	0	0	0	0	0	0	0	0	0	0	0	0.0135	0	0	0	0	0	0	0	0	0	0	0	0	0	0	0	0	0	0	0	0	0	0	0	0	0	0	0	0
Bacteria;Deferribacteres;Deferribacteres_c;Deferribacterales;Deferribacteraceae;Mucispirillum;Mucispirillum schaedleri	Mucispirillum schaedleri	0.3838	0.0271	0.0722	0.0903	0.0181	0.158	0.0181	0.0045	0.0226	0	0.1942	0.1445	0.0542	0.009	0.0361	0.0135	0.2348	0.0135	0.0045	0.0045	0.0045	0.3206	0.3161	6.1501	0	0	0	0.0813	0.0858	0.009	0.0045	0.0135	0.0226	0.0181	0.0858	0.0271	0.0316	4.3484	0.4786	2.1268	0	0	0	0.0181	0.0045	0.009	0.0045	0.0045
Bacteria;Deferribacteres;Deferribacteres_c;Deferribacterales;Deferribacteraceae;Mucispirillum;Mucispirillum_uc	Mucispirillum_uc	0	0	0	0	0	0	0	0	0	0	0	0	0	0	0	0	0	0	0	0	0	0	0	0	0	0	0	0	0	0	0	0	0	0	0	0	0	0.0045	0	0	0	0	0	0	0	0	0	0
Bacteria;Bacteroidetes;Bacteroidia;Bacteroidales;Muribaculaceae;Muribaculum;Muribaculum intestinale	Muribaculum intestinale	0.7451	1.6256	1.4359	1.4133	1.3953	0.9979	1.761	1.5895	0.6367	0.9031	0.8173	0.9753	0.9392	2.4971	0	0	0.7541	1.034	2.1539	0.6818	0.9934	0.7451	0.9934	0.7992	1.4043	0.3341	1.2011	0.0858	0.2438	0	0	0.009	1.7023	0.9934	0.4877	2.6777	1.7023	0.6954	1.4901	0.6096	1.594	0.3387	0.9708	0.596	0.6954	0.8173	0.3341	1.2056
Bacteria;Bacteroidetes;Bacteroidia;Bacteroidales;Muribaculaceae;Muribaculum;Muribaculum_uc	Muribaculum_uc	3.7885	18.9831	11.2436	8.4891	10.9907	4.5426	6.403	10.5211	1.7746	2.1719	3.5447	4.7909	1.8333	0.718	4.24	0.2574	2.05	3.6395	4.7819	1.2282	3.9646	2.5151	2.6957	2.5196	1.9101	1.7656	5.0122	0.1671	0.3251	14.2464	9.8483	7.6808	4.7684	3.1157	6.6378	5.7798	11.2842	1.743	5.9243	7.6718	1.6662	3.4679	8.2633	2.6145	6.5475	6.6513	3.8833	10.7378
Bacteria;Firmicutes;Clostridia;Clostridiales;Lachnospiraceae;Faecalicatena;Muricomes intestini group	Muricomes intestini group	0	0	0	0	0.0045	0	0	0	0	0	0	0	0	0	0	0	0	0	0	0	0	0	0	0	0	0	0	0	0	0	0	0	0	0	0	0	0	0	0	0	0	0	0	0	0	0	0	0
Bacteria;Firmicutes;Clostridia;Clostridiales;Lachnospiraceae;Murimonas;Murimonas intestini	Murimonas intestini	0	0	0.0045	0	0	0	0	0	0	0	0.009	0	0	0	0	0	0	0	0	0	0	0	0	0	0	0	0	0	0	0	0	0	0	0	0.0045	0	0	0	0	0	0	0	0	0	0	0	0	0
Bacteria;Firmicutes;Clostridia;Clostridiales;Lachnospiraceae;Murimonas;Murimonas_uc	Murimonas_uc	0	0	0.009	0	0	0	0	0	0.0181	0	0	0	0	0	0	0	0	0	0	0	0	0	0	0	0	0	0	0.0045	0	0	0	0	0	0	0.2348	0.0226	0	0	0	0	0	0	0	0	0	0	0	0
Bacteria;Firmicutes;Clostridia;Clostridiales;Ruminococcaceae;Pseudoflavonifractor;NFHE_s group	NFHE_s group	0	0	0	0	0	0	0	0	0	0	0	0	0	0	0	0.0045	0	0	0	0	0	0	0	0	0	0	0	0	0	0	0	0	0	0	0	0	0	0	0	0	0	0	0	0	0	0	0	0
Bacteria;Firmicutes;Clostridia;Clostridiales;Ruminococcaceae;Pseudoflavonifractor;NFIQ_s	NFIQ_s	0	0	0	0	0	0	0	0	0	0	0	0	0	0	0	0	0	0	0	0	0	0	0	0	0	0	0	0.0045	0.0045	0	0	0	0	0	0	0	0	0	0	0	0	0	0	0	0	0	0	0
Bacteria;Firmicutes;Clostridia;Clostridiales;Ruminococcaceae;Pseudoflavonifractor;NFKI_s	NFKI_s	0.0135	0	0	0	0.0316	0	0	0	0	0	0	0	0.0135	0.0135	0.0135	0.0045	0.0045	0	0	0	0	0	0	0.0045	0	0.0045	0	0.009	0.0135	0	0.0045	0.0045	0.0135	0.0045	0.0045	0	0	0.0045	0.009	0	0	0	0	0.0045	0	0.0045	0	0
Bacteria;Firmicutes;Clostridia;Clostridiales;Lachnospiraceae;Frisingicoccus;NFLI_s group	NFLI_s group	0	0	0	0	0	0	0	0	0	0	0	0	0	0	0	0.0045	0	0	0	0	0	0	0	0	0	0	0	0	0	0	0	0	0	0	0	0	0	0	0	0	0	0	0	0	0	0	0	0
Bacteria;Firmicutes;Clostridia;Clostridiales;Ruminococcaceae;Pseudoflavonifractor;NFMA_s	NFMA_s	0	0	0	0	0.009	0.0045	0	0	0	0	0	0	0	0.0181	0	0	0	0.0045	0	0	0	0.0045	0	0.009	0	0	0	0.0045	0.0135	0	0	0.0045	0	0	0	0	0.0135	0.009	0	0.009	0	0.0587	0	0.0045	0	0	0	0.0045
Bacteria;Proteobacteria;Gammaproteobacteria;Pseudomonadales;Moraxellaceae;Acinetobacter;NHRN_s	NHRN_s	0	0	0.0045	0	0	0	0	0	0	0.0045	0	0	0	0	0	0	0	0	0	0	0	0	0	0	0	0	0	0	0	0	0	0	0	0	0	0	0	0	0	0	0	0	0	0	0	0	0	0
Bacteria;Bacteroidetes;Bacteroidia;Bacteroidales;Prevotellaceae;Prevotella;NOVE_s	NOVE_s	0	0	0	0	0	0	0	0	0	0	0	0	0	0	0	0	0	0	0	0	0	0	0	0	0	0	0	0	0	0	0	0	0	0	0	0	0	0	0	0.0045	0	0	0	0	0	0	0	0
Bacteria;Firmicutes;Clostridia;Clostridiales;Ruminococcaceae;Neglecta;Neglecta timonensis	Neglecta timonensis	0	0	0	0	0	0.009	0.0181	0	0.0045	0.0045	0	0	0	0	0.1039	0.1084	0.0135	0	0	0	0.009	0	0.0045	0	0	0	0.0181	0.0226	0.0045	0	0	0.0045	0	0	0	0	0	0	0	0	0	0	0	0	0	0	0	0
Bacteria;Firmicutes;Clostridia;Clostridiales;Ruminococcaceae;Neglecta;Neglecta_uc	Neglecta_uc	0	0	0	0	0.0045	0	0	0	0	0	0	0	0	0	0.009	0.0045	0	0	0	0	0	0	0	0	0	0	0	0	0	0	0	0.0045	0	0	0	0	0	0	0	0	0	0	0	0	0	0	0	0
Bacteria;Proteobacteria;Betaproteobacteria;Neisseriales;Neisseriaceae;Neisseria;Neisseria oralis	Neisseria oralis	0	0	0	0	0	0	0	0	0	0	0	0	0	0	0	0	0	0	0	0	0	0	0	0	0	0	0	0	0	0	0	0	0	0	0.009	0	0	0	0	0	0	0	0	0	0	0	0	0
Bacteria;Proteobacteria;Betaproteobacteria;Neisseriales;Neisseriaceae;Neisseria;Neisseria perflava	Neisseria perflava	0	0	0	0	0.0045	0	0	0	0	0	0	0.0406	0	0	0	0	0	0	0	0	0	0	0	0	0	0	0	0	0	0	0	0.0045	0	0	0	0	0	0	0	0	0	0	0	0	0	0	0	0
Bacteria;Proteobacteria;Betaproteobacteria;Neisseriales;Neisseriaceae;Neisseria;Neisseria sicca group	Neisseria sicca group	0	0	0	0	0	0	0	0	0	0	0	0	0	0	0	0	0	0	0	0	0	0	0	0	0	0.009	0	0.0045	0	0	0	0	0	0	0	0	0	0	0	0	0	0	0	0	0	0	0	0
Bacteria;Proteobacteria;Betaproteobacteria;Neisseriales;Neisseriaceae;Neisseria;Neisseria subflava	Neisseria subflava	0	0	0	0	0	0	0	0	0	0	0	0	0	0	0	0	0	0	0	0	0	0	0	0	0	0	0	0.009	0	0	0	0	0	0.0135	0.0045	0	0	0	0	0	0	0	0	0	0	0	0	0
Bacteria;Proteobacteria;Betaproteobacteria;Neisseriales;Neisseriaceae;Neisseria;Neisseria_uc	Neisseria_uc	0	0	0	0	0	0	0	0	0	0	0	0	0	0	0	0	0	0	0	0	0	0	0	0	0	0	0	0	0	0	0	0	0	0	0.0135	0	0	0	0	0	0	0	0	0	0	0	0	0
Bacteria;Bacteroidetes;Bacteroidia;Bacteroidales;Odoribacteraceae;Odoribacter;Odoribacter_uc	Odoribacter_uc	0	0	0	0	0	0	0	0	0	0	0	0	0	0	0	0	0	0	0	0	0	0	0	0	0	0	0	0	0	0	0	0	0	0.0045	0	0	0	0	0	0	0	0.0045	0	0	0	0	0	0
Bacteria;Firmicutes;Clostridia;Clostridiales;Lachnospiraceae;Oribacterium;Oribacterium parvum	Oribacterium parvum	0	0	0	0	0	0	0	0	0	0.0045	0	0	0	0	0	0	0	0	0	0	0	0	0	0	0	0	0	0	0	0	0	0	0	0	0	0	0	0	0	0	0	0	0	0	0	0	0	0
Bacteria;Firmicutes;Clostridia;Clostridiales;Ruminococcaceae;Oscillibacter;Oscillibacter_uc	Oscillibacter_uc	0.885	0.0406	0.0406	0.289	0.4515	1.1334	0.1671	0.2935	0.2348	0.0226	0.1219	0.2258	0.1219	0.1897	0.4515	1.8378	0.1535	0.0858	0.0045	0.009	0.009	0.6051	0.2303	0.4877	0.4425	0.736	0.0587	0.4696	0.438	0.2077	0.2077	0.8579	0.1897	0.0813	0.2077	0.3025	0.0045	0.4651	0.0226	0.0632	0.0361	0.1897	0.0677	0.0677	0.0316	0.0271	0	0.0406
Bacteria;TM6;TM6_c;Babela_o;PAC000133_f;PAC000133_g;PAC000133_g_uc	PAC000133_g_uc	0	0	0	0	0	0	0	0	0	0	0	0	0	0	0	0	0.0045	0	0	0	0	0	0	0	0	0	0	0	0	0	0	0	0	0	0	0	0	0	0	0	0	0	0	0	0	0	0	0
Bacteria;Firmicutes;Clostridia;Clostridiales;Lachnospiraceae;Clostridium_g24;PAC000183_s	PAC000183_s	0.0316	0.0135	0.0361	0.0903	0	0	0	0	0.0045	0	0.0135	0.0316	0	0.0135	0	0	0.0271	0.0045	0.0181	0	0.009	0	0.0045	0.009	0	0	0	0.0045	0	0	0.0135	0	0	0	0	0	0	0.0045	0	0	0.0181	0.0271	0.0181	0	0.0045	0	0	0.0135
Bacteria;Firmicutes;Clostridia;Clostridiales;Lachnospiraceae;Clostridium_g24;PAC000184_s	PAC000184_s	0.0045	0	0	0.0045	0.0135	0.0181	0	0.0135	0.009	0	0	0.0135	0.0045	0.0181	0.009	0	0.0135	0	0	0	0	0.0181	0.0226	0	0	0	0	0.0452	0	0	0.0045	0.0135	0.0181	0	0.0181	0.0271	0	0.0497	0.0135	0.0135	0.0045	0	0.009	0	0	0	0	0
Bacteria;Proteobacteria;Alphaproteobacteria;Rhodospirillales;Rhodospirillaceae;LARJ_g;PAC000185_s	PAC000185_s	0.0135	0.2032	0.429	0.0226	0.0677	0.009	0.0948	0.0361	0.0316	0.1129	0.0135	0.0452	0.158	0.0045	0	0	0.0181	0.0226	0.0361	0.009	0.0271	0.1039	0.009	0	0.0181	0.0135	0.0587	0	0.0045	0	0	0	0	0.0497	0	0.0813	0.1851	0.0271	0.0135	0.009	0.1671	0.1671	0.0316	0.0452	0.5735	0.6457	1.165	0.2303
Bacteria;Bacteroidetes;Bacteroidia;Bacteroidales;Muribaculaceae;PAC000186_g;PAC000186_g_uc	PAC000186_g_uc	0.6006	4.4794	1.7023	1.5669	2.2532	1.1785	2.4564	2.9938	0.1219	2.5332	1.4133	1.743	1.3366	0.9618	0	0	0.9302	2.1313	1.6391	1.025	1.4314	2.0094	1.2463	0.7134	0.1716	0.587	0.8038	0.4425	0.9799	4.967	6.0553	3.6982	1.8197	1.6075	1.4133	2.2758	1.323	0.5509	1.9642	0.7586	1.9236	0.2077	1.5127	1.1244	1.445	1.8514	2.6687	2.4655
Bacteria;Bacteroidetes;Bacteroidia;Bacteroidales;Muribaculaceae;PAC000187_g;PAC000187_g_uc	PAC000187_g_uc	0	0.0722	0.0497	0	0	0	0	0.0497	0	0	0	0	0	0	0	0	0	0	0.0135	0	0	0	0	0.0316	0	0	0	0	0	0	0	0	0	0	0	0	0	0	0	0.0452	0	0	0	0	0	0	0	0
Bacteria;Firmicutes;Clostridia;Clostridiales;Lachnospiraceae;PAC000194_g;PAC000194_g_uc	PAC000194_g_uc	0	0	0	0	0	0	0	0	0	0	0	0	0	0	0	0	0	0	0	0	0	0	0	0	0	0	0	0	0	0	0	0	0	0	0	0	0	0	0	0.0045	0	0	0	0	0	0	0	0
Bacteria;Firmicutes;Clostridia;Clostridiales;Lachnospiraceae;PAC000196_g;PAC000196_g_uc	PAC000196_g_uc	0	0	0	0	0	0	0	0.0045	0	0	0	0	0	0	0.0045	0.0045	0	0	0	0	0	0	0	0	0	0	0	0	0	0	0.0045	0	0	0	0	0	0	0	0.009	0	0	0.0135	0	0	0	0	0.0045	0
Bacteria;Bacteroidetes;Bacteroidia;Bacteroidales;Muribaculaceae;PAC000198_g;PAC000198_g_uc	PAC000198_g_uc	0.3251	2.7228	1.2237	0.7451	1.6843	1.0024	1.5037	2.041	0.3206	0.5554	0.4696	0.6006	0.569	0.5012	0.1942	0	0.5148	0.7902	1.025	0.2438	0.6638	0.5012	0.867	0.718	0.2077	0.2709	0.5825	0.5283	0.1264	2.2758	1.174	1.7114	1.5985	0.7541	0.5012	1.0295	1.6798	0.3432	1.4946	1.1018	0.4154	0.1445	0.8579	0.8083	0.8038	0.6999	0.587	1.8288
Bacteria;Bacteroidetes;Bacteroidia;Bacteroidales;Muribaculaceae;PAC000198_g;PAC000198_s	PAC000198_s	0.3161	1.8875	2.1855	0.7676	0.8399	0.5328	1.2102	1.4675	0.8128	1.1514	1.314	0.9212	1.3592	0.5238	1.4946	0.8128	1.6482	1.7836	1.5443	0.4696	0.8308	0.8128	1.0115	0.587	0.5328	0.5238	0.8308	1.4224	0.3341	2.8493	2.9441	3.3324	2.2984	0.9031	1.3546	2.1087	2.1584	0.8534	1.6933	1.9146	0.9528	0.3612	1.6436	1.0837	0.7812	0.6818	0.7902	1.6256
Bacteria;Firmicutes;Clostridia;Clostridiales;Lachnospiraceae;PAC000656_g;PAC000656_g_uc	PAC000656_g_uc	0	0	0	0	0.0045	0	0.0858	0.009	0	0	0	0	0.0135	0	0	0	0	0	0	0	0	0	0	0	0.0045	0.009	0	0	0	0	0	0	0	0.0045	0	0.009	0	0	0	0	0	0	0	0.0903	0	0	0	0.0045
Bacteria;Firmicutes;Clostridia;Clostridiales;Lachnospiraceae;PAC000656_g;PAC000656_s	PAC000656_s	0	0	0	0.0045	0.0452	0	0.5915	0.0452	0	0	0	0	0.289	0	0.009	0	0.0316	0	0.0361	0	0	0	0.0903	0.0045	0.0452	0.1039	0	0.0135	0.0045	0	0	0	0	0.0497	0	0.0361	0	0	0.009	0	0.0045	0	0	2.1223	0.1761	0.0722	0.3658	0.1309
Bacteria;Firmicutes;Clostridia;Clostridiales;Ruminococcaceae;PAC000661_g;PAC000661_g_uc	PAC000661_g_uc	0	0.0406	0.0226	0.0135	0.0993	0.0858	0.1355	0.0542	0.0948	0.0993	0.0361	0.158	0.0993	0.0497	0.0181	0.0813	0.0722	0.1761	0.2122	0.0587	0.0226	0.0226	0.0497	0.1129	0.2348	0.1309	0.1355	0.0135	0.0858	0.0903	0.009	0.0813	0.3071	0.289	0.1129	0.1535	0.2754	0.1626	0.2032	0.14	0.0632	0.1626	0.1851	0.1671	0.1716	0.0632	0.0993	0.2167
Bacteria;Firmicutes;Clostridia;Clostridiales;Ruminococcaceae;PAC000661_g;PAC000661_s	PAC000661_s	0	0	0	0	0	0	0	0	0	0	0	0	0	0	0	0	0	0	0	0	0	0	0	0.009	0	0	0	0.0045	0.0045	0	0	0	0	0	0	0	0	0	0	0	0.0181	0	0	0	0	0	0	0
Bacteria;Firmicutes;Clostridia;Clostridiales;Lachnospiraceae;PAC000663_g;PAC000663_s	PAC000663_s	0	0	0	0	0	0	0	0	0	0	0	0	0	0	0	0	0	0	0	0	0	0	0	0	0.009	0	0	0	0	0	0	0	0	0	0.0226	0	0	0	0.0045	0.0316	0	0	0.0045	0	0	0	0	0
Bacteria;Firmicutes;Clostridia;Clostridiales;Lachnospiraceae;PAC000664_g;PAC000664_g_uc	PAC000664_g_uc	0.5328	0.0316	0.0903	0.2709	0.5012	1.5669	0.8986	0.4109	0.0813	0.0316	0.1309	0.3567	0.2438	0.569	0.5373	1.6256	0.1987	0.0858	0.0045	0.0406	0.0813	0.3838	1.0882	1.9868	0.2529	4.4613	0.1039	0.8038	0.3341	0.0993	0.8354	1.472	0.867	0.0452	0.3567	0.9347	0.0452	1.0024	0.447	0.4515	0.2167	0.2348	0.6864	0.438	0.009	0.009	0.0271	0.0406
Bacteria;Firmicutes;Clostridia;Clostridiales;Ruminococcaceae;Monoglobus;PAC000668_s	PAC000668_s	0	0	0	0	0	0	0	0	0.0045	0	0	0	0.0181	0	0	0	0.009	0	0	0	0	0	0	0	0	0	0	0	0	0.0045	0	0	0	0	0	0	0	0	0	0	0	0	0	0	0	0	0	0
Bacteria;Firmicutes;Clostridia;Clostridiales;Lachnospiraceae;PAC000671_g;PAC000671_g_uc	PAC000671_g_uc	0.2032	0.0181	0.0271	0.14	0.0361	0.0406	0.0587	0.009	0.009	0	0.0135	0.1219	0.0181	0.009	0.0135	0.009	0	0	0	0	0	0.0587	0.009	0.0813	0	0.0181	0	0.0406	0.009	0	0.0045	0.0768	0.0271	0.0181	0.0271	0.009	0.0181	0.0181	0.0181	0.0361	0.0226	0.009	0.0181	0	0	0	0	0
Bacteria;Firmicutes;Clostridia;Clostridiales;Lachnospiraceae;PAC000671_g;PAC000671_s	PAC000671_s	0	0	0	0.0045	0.0226	0.0135	0.0316	0.0045	0	0	0	0.0135	0	0	0	0	0.0135	0.009	0	0	0	0	0	0	0	0	0	0.009	0	0	0	0	0	0	0	0	0	0	0	0.009	0	0.0045	0	0	0	0	0	0
Bacteria;Firmicutes;Clostridia;Clostridiales;Ruminococcaceae;PAC000672_g;PAC000672_g_uc	PAC000672_g_uc	0	0	0	0	0	0	0	0	0	0	0	0.0181	0	0	0	0	0	0	0	0	0	0	0	0	0	0.009	0	0	0	0	0	0.0181	0	0.009	0.0045	0.009	0	0	0	0	0	0	0	0	0	0	0	0
Bacteria;Firmicutes;Clostridia;Clostridiales;Lachnospiraceae;PAC000673_g;PAC000673_g_uc	PAC000673_g_uc	0	0	0	0	0	0	0	0	0	0	0	0	0.0045	0	0	0	0.0181	0	0	0	0	0	0	0	0	0.009	0	0.0045	0.009	0	0	0	0	0	0	0	0	0	0	0	0	0	0	0	0	0	0	0
Bacteria;Firmicutes;Clostridia;Clostridiales;Lachnospiraceae;PAC000673_g;PAC000673_s	PAC000673_s	0	0	0	0	0	0	0	0	0	0.0045	0	0	0	0	0	0	0.0226	0	0	0	0	0	0.0045	0	0	0	0	0	0	0	0	0	0	0	0	0	0	0	0	0	0	0	0	0	0	0	0	0
Bacteria;Firmicutes;Clostridia;Clostridiales;Lachnospiraceae;Clostridium_g21;PAC000675_s	PAC000675_s	0	0	0	0.0045	0.0045	0	0	0	0	0	0	0.009	0	0	0	0	0	0	0	0	0	0.0045	0	0	0	0	0	0.0135	0	0	0	0	0	0	0	0	0	0	0	0	0	0	0	0	0	0	0	0
Bacteria;Firmicutes;Clostridia;Clostridiales;Lachnospiraceae;PAC000678_g;PAC000678_s	PAC000678_s	0	0	0	0	0	0	0	0	0	0	0	0.0045	0	0	0	0	0	0	0	0.009	0	0	0.0045	0	0	0	0	0	0	0	0.0226	0.0045	0	0	0	0	0	0	0	0	0	0	0	0.0226	0	0.009	0	0
Bacteria;Bacteroidetes;Bacteroidia;Bacteroidales;Muribaculaceae;PAC000679_g;PAC000679_g_uc	PAC000679_g_uc	0	0	0	0	0	0	0	0	0	0	0	0	0	0	0	0	0	0	0	0	0	0	0	0	0	0	0	0	0	0	0	0	0.009	0	0	0	0	0	0.009	0	0	0	0	0	0	0	0	0
Bacteria;Firmicutes;Clostridia;Clostridiales;Ruminococcaceae;PAC000683_g;PAC000683_g_uc	PAC000683_g_uc	0	0	0	0	0	0	0	0	0.0045	0	0	0	0.0045	0	0	0	0	0	0.009	0	0	0	0	0	0	0	0	0	0	0	0	0	0	0	0	0	0	0	0	0.0045	0	0.0045	0	0	0	0	0	0.0045
Bacteria;Firmicutes;Clostridia;Clostridiales;Ruminococcaceae;PAC000683_g;PAC000683_s	PAC000683_s	0	0	0	0	0	0	0	0	0	0	0	0	0.0045	0	0	0	0	0	0	0	0	0	0	0	0	0	0	0	0	0	0	0	0	0	0	0	0	0	0	0	0	0	0	0	0	0	0	0
Bacteria;Firmicutes;Clostridia;Clostridiales;Lachnospiraceae;KE159571_g;PAC000684_s	PAC000684_s	0	0	0	0	0	0	0	0	0	0	0	0	0	0	0	0	0	0	0.009	0	0	0	0	0	0	0	0	0	0	0	0	0	0	0	0	0	0	0	0	0	0	0	0	0	0	0	0	0
Bacteria;Firmicutes;Clostridia;Clostridiales;Lachnospiraceae;Anaerotignum;PAC000685_s	PAC000685_s	0	0	0	0	0.0045	0	0.0045	0	0	0.0045	0	0.009	0	0	0	0	0.0045	0	0	0	0	0	0	0	0	0.009	0	0	0	0	0	0	0.0045	0	0	0.0045	0.009	0.009	0	0.009	0	0.0045	0	0.0045	0	0.0045	0	0
Bacteria;Firmicutes;Clostridia;Clostridiales;Ruminococcaceae;PAC000661_g;PAC000686_s	PAC000686_s	0	0	0	0	0.0406	0.0135	0	0	0	0	0	0	0.0045	0	0	0	0	0.0181	0	0	0.0045	0	0	0.0045	0	0.009	0.009	0	0	0	0	0	0.0858	0.0045	0.0135	0.0045	0.0045	0	0	0	0	0	0	0	0.009	0.0045	0.0135	0.0135
Bacteria;Firmicutes;Erysipelotrichi;Erysipelotrichales;Erysipelotrichaceae;PAC000687_g;PAC000687_s	PAC000687_s	0	0	0	0	0	0	0	0	0	0	0	0	0	0	0	0	0	0	0	0	0	0	0	0	0	0	0	0.0045	0	0	0	0	0	0	0	0	0	0	0	0	0	0	0	0	0	0	0	0
Bacteria;Firmicutes;Clostridia;Clostridiales;Lachnospiraceae;Frisingicoccus;PAC000688_s	PAC000688_s	0.009	0	0.009	0.0271	0.3206	0.0813	0.0948	0.0993	0.0226	0	0	0.0497	0.0135	0.0316	0.0361	0.009	0.0271	0.0045	0	0	0.0045	0.0226	0.1264	0.0406	0	0	0	0.0542	0.0316	0.0135	0	0.0452	0.0271	0	0.0135	0.0361	0	0.0181	0.0045	0	0.0361	0.0587	0.0361	0.009	0.0045	0	0.009	0.009
Bacteria;Firmicutes;Clostridia;Clostridiales;Lachnospiraceae;PAC000692_g;PAC000692_g_uc	PAC000692_g_uc	0.1626	0	0.0858	0.1264	0.0858	0.158	0.0903	0.0271	0.0316	0.009	0.0181	0.2122	0.0587	0.1084	0.1987	0.1129	0.0226	0.009	0.0045	0.009	0.0181	0.3522	0.0452	0.149	0	0.009	0	0.1445	0.0677	0	0.0452	0.0587	0.0452	0.0045	0.0722	0.0271	0.0406	0.0361	0.0135	0.009	0.0406	0	0.009	0.009	0	0	0	0.0271
Bacteria;Firmicutes;Clostridia;Clostridiales;Lachnospiraceae;PAC000692_g;PAC000692_s	PAC000692_s	0	0	0	0.0045	0	0.0045	0	0.009	0	0	0.0045	0	0.0045	0.0045	0.0135	0.0045	0.009	0	0	0	0	0	0	0	0	0	0	0	0	0	0	0	0.0045	0	0.0045	0	0	0.0045	0	0.0045	0	0	0	0	0	0	0	0
Bacteria;Firmicutes;Clostridia;Clostridiales;Lachnospiraceae;KE159600_g;PAC000693_s	PAC000693_s	0	0	0	0	0.0181	3.7117	0.2845	0.0271	0.0316	0.009	0	0	0.14	0.3883	4.0007	0.6954	0.1084	0.009	0	0	0.0813	0.0361	0.0271	1.323	0.0271	0.0813	0.0045	4.9761	2.8899	0.0135	0.0722	0.0135	0	0	0	0	0	0.0135	0	0	0	0	0	0	0	0	0	0
Bacteria;Firmicutes;Clostridia;Clostridiales;Lachnospiraceae;LLKB_g;PAC000698_s	PAC000698_s	0	0	0	0	0	0	0.0677	0	0	0.0181	0	0	0.0271	0	0.0497	0.0587	0.1264	0.0632	0.0316	0.009	0	0	0.1761	0	0.0677	0.0181	0	0	0	0	0	0	0	0	0	0.0226	0	0	0	0	0	0	0	0	0	0	0	0
Bacteria;Firmicutes;Clostridia;Clostridiales;Lachnospiraceae;Frisingicoccus;PAC000700_s	PAC000700_s	0	0	0.0045	0.009	0.009	0.009	0.0181	0.0406	0.009	0	0.0316	0.1219	0.0135	0.009	0	0	0	0	0.009	0	0	0.009	0	0	0	0	0	0.0045	0.0045	0	0.0181	0	0.0135	0	0	0.0316	0	0.0045	0.0045	0.0045	0.0045	0.0045	0.0045	0	0	0	0.0045	0.0045
Bacteria;Firmicutes;Clostridia;Clostridiales;Lachnospiraceae;PAC000718_g;PAC000718_g_uc	PAC000718_g_uc	0	0	0	0	0	0	0.0045	0	0	0	0	0	0	0	0	0	0	0	0	0	0	0	0	0	0	0	0	0	0	0	0	0	0	0	0	0	0	0	0	0	0	0	0	0	0	0	0	0
Bacteria;Firmicutes;Clostridia;Clostridiales;Lachnospiraceae;PAC000720_g;PAC000720_g_uc	PAC000720_g_uc	0	0	0	0	0	0.0722	0.0271	0.0135	0.0045	0.0271	0.0045	0.0181	0.0181	0.0226	0.009	0.0045	0.0993	0	0	0	0	0	0.0406	0	0.0271	0.0045	0	0.0045	0.0045	0	0.0271	0.2709	0.1219	0	0	0	0	0.0045	0	0	0.009	0.0045	0	0	0	0	0	0
Bacteria;Firmicutes;Clostridia;Clostridiales;Ruminococcaceae;PAC000748_g;PAC000748_g_uc	PAC000748_g_uc	0	0	0	0	0	0	0	0	0.0045	0	0	0	0	0	0	0	0	0	0	0	0	0	0	0	0.0045	0	0	0	0	0	0	0	0	0	0	0	0	0	0	0	0	0	0	0	0.0045	0	0	0
Bacteria;Firmicutes;Clostridia;Clostridiales;Ruminococcaceae;PAC000683_g;PAC001005_s	PAC001005_s	0	0	0	0	0	0	0	0	0	0	0	0	0	0	0	0	0	0	0.0045	0	0	0	0	0	0	0	0	0	0	0	0	0	0	0	0	0	0.0045	0	0	0	0	0.149	0	0.0045	0.009	0.0181	0.009	0.0316
Bacteria;Actinobacteria;Coriobacteriia;Coriobacteriales;Coriobacteriaceae;PAC001041_g;PAC001041_s	PAC001041_s	0	0	0	0	0	0	0	0	0	0	0	0	0	0	0	0	0	0	0	0	0	0.0045	0	0	0	0	0	0	0	0	0	0	0	0	0	0	0	0	0	0	0	0	0	0	0	0	0	0
Bacteria;Firmicutes;Clostridia;Clostridiales;Lachnospiraceae;PAC001043_g;PAC001043_g_uc	PAC001043_g_uc	0.2077	0	0.0542	0.0452	0.0813	0.14	0.0632	0.0271	0.0181	0	0.0722	0.1219	0.0316	0.1219	0.0813	0.1535	0.0948	0.0181	0	0.009	0.0045	0.0452	0.0497	0.1219	0.0135	0.009	0	0.0813	0.0542	0.0181	0.0271	0.0858	0.0587	0.0045	0.0632	0.0226	0.0181	0.0768	0.0406	0.0993	0.0316	0.009	0.0316	0.0587	0	0	0	0.0135
Bacteria;Firmicutes;Clostridia;Clostridiales;Lachnospiraceae;PAC001043_g;PAC001043_s	PAC001043_s	0.0181	0	0.0045	0	0	0	0	0	0	0	0	0.009	0	0.0135	0	0	0.009	0.009	0	0	0	0.0045	0	0	0	0	0	0.0181	0	0	0	0	0.0045	0	0	0	0.0135	0.0045	0.009	0.0316	0	0	0	0	0	0	0	0
Bacteria;Firmicutes;Clostridia;Clostridiales;Lachnospiraceae;Eubacterium_g20;PAC001045_s	PAC001045_s	0	0	0	0	0	0	0	0	0	0	0	0	0	0	0	0	0	0	0	0	0	0	0	0	0	0	0	0	0	0	0	0	0.0045	0	0	0	0	0	0	0	0	0	0	0	0	0	0	0
Bacteria;Firmicutes;Clostridia;Clostridiales;Lachnospiraceae;PAC001046_g;PAC001046_s	PAC001046_s	0	0	0	0	0	0	0	0	0	0	0	0.0135	0	0	0	0	0	0	0	0	0	0	0	0	0	0	0	0	0	0	0	0	0	0	0	0	0	0	0	0	0	0	0	0	0	0	0	0
Bacteria;Firmicutes;Clostridia;Clostridiales;Lachnospiraceae;LLKB_g;PAC001047_s	PAC001047_s	0	0	0	0.0045	0	0.0045	0.0135	0.0045	0	0	0	0	0	0.0045	0.0045	0.0045	0.0045	0	0	0	0	0.0045	0	0	0	0	0	0	0	0	0.0045	0	0	0	0	0	0.0045	0	0	0	0	0	0	0	0	0	0	0
Bacteria;Firmicutes;Clostridia;Clostridiales;Ruminococcaceae;PAC000672_g;PAC001048_s group	PAC001048_s group	0	0	0	0	0	0	0	0	0.0045	0	0	0	0	0	0	0	0	0	0	0	0	0	0	0	0	0	0	0	0	0	0	0	0	0	0	0	0	0	0	0	0	0	0	0.0181	0.009	0.0135	0.0226	0.0045
Bacteria;Firmicutes;Clostridia;Clostridiales;Ruminococcaceae;PAC000661_g;PAC001052_s	PAC001052_s	0	0	0	0	0	0	0	0	0	0.0045	0	0	0	0	0	0	0	0	0.0045	0	0	0	0	0	0	0	0.0045	0	0	0	0	0	0	0.0045	0	0	0	0	0	0	0	0	0	0	0	0	0	0
Bacteria;Actinobacteria;Coriobacteriia;Coriobacteriales;Coriobacteriaceae;Olsenella;PAC001059_s	PAC001059_s	0	0	0	0	0	0	0	0	0	0	0	0	0.0045	0	0	0	0	0	0	0	0	0	0	0	0	0	0	0	0	0	0	0	0.0045	0	0	0.0226	0	0	0	0	0	0	0	0	0	0.009	0	0
Bacteria;Bacteroidetes;Bacteroidia;Bacteroidales;Rikenellaceae;Alistipes;PAC001060_s	PAC001060_s	2.926	1.0295	4.1768	1.5353	2.1087	1.8559	1.314	3.5447	0.6728	0.0316	0.0632	0.009	0.3522	0.1626	0	0	4.529	0.0045	0.28	0.0948	0.2348	1.1379	1.5217	3.0209	0.0768	3.7749	0.1897	15.1766	15.0908	0	0	0.0181	2.0184	1.5443	3.4543	1.3592	4.5471	7.0758	1.034	3.0434	0.3793	8.173	2.7364	2.2894	1.0837	0.6096	1.1153	3.9149
Bacteria;Bacteroidetes;Bacteroidia;Bacteroidales;Muribaculaceae;PAC001063_g;PAC001063_g_uc	PAC001063_g_uc	0.0497	0.5148	0.3161	0.2348	0	0.0452	0.0045	0.0406	0	0.0316	0.0497	0.0677	0.0135	0.1129	0	0	0.0542	0.1174	0.1129	0.0722	0.0452	0.0226	0.0316	0.0858	0.0271	0.0406	0.0316	0.0903	0.0768	0.4606	0.2529	0.0226	0.3296	0.0632	0.2935	0.0993	0.3703	0.0497	0.1897	0.2213	0.1355	0	0.0858	0.0181	0.0406	0.0677	0.0181	0.1535
Bacteria;Bacteroidetes;Bacteroidia;Bacteroidales;Muribaculaceae;PAC001063_g;PAC001063_s	PAC001063_s	0.2167	0.8489	0.8579	0.5554	0.0226	0.0813	0.0361	0.0361	0.0497	0.0497	0.1671	0.1671	0.0497	0.9483	0.0045	0	0.2213	0.2664	0.3612	0.0813	0.0768	0.1671	0.1264	0.3025	0.1174	0.1084	0.1264	0.5148	1.0882	0.7676	0.8896	0.1851	0.569	0.0813	0.8941	0.6728	1.0205	0.2077	0.6186	0.8354	0.5328	0.009	0.2167	0.0406	0.1716	0.2032	0.0452	0.4425
Bacteria;Bacteroidetes;Bacteroidia;Bacteroidales;Muribaculaceae;PAC000186_g;PAC001064_s	PAC001064_s	0.9618	7.5228	3.1654	2.7544	6.6333	3.1879	6.6197	9.5186	0.2393	12.2821	4.3529	5.3734	5.2605	0.2619	0.009	0.0181	4.9806	10.1779	7.13	4.2355	4.5787	11.0404	5.6037	2.4474	0.7676	3.2963	2.041	1.9552	0.4561	17.5156	22.1394	27.3413	5.7076	5.2876	2.8177	6.4346	4.3123	1.8604	6.4391	2.3977	7.5905	0.3477	3.6801	5.4592	5.0122	7.13	13.4923	7.1074
Bacteria;Bacteroidetes;Bacteroidia;Bacteroidales;Muribaculaceae;PAC000186_g;PAC001065_s	PAC001065_s	0	0	0	0	0	0	0	0	0	0	0	0	0	0	0	0	0	0	0	0	0	0	0	0	0	0	0	0	0	0	0	0	0	0	0	0	0	0	0	0	0	0	0	0	0	0	0	0
Bacteria;Bacteroidetes;Bacteroidia;Bacteroidales;Muribaculaceae;PAC001066_g;PAC001066_g_uc	PAC001066_g_uc	0.0361	0.1987	0.0768	0.0722	0.0452	0.1084	0.0452	0.0768	0.14	0.298	0.1174	0.1219	0.149	0.1671	0	0	0.0677	0.1626	0.1129	0.009	0.1039	0.0361	0.1445	0.0722	0.009	0.149	0.0226	0.0903	0.0497	0	0	0	0.0948	0.0497	0.1129	0.1309	0.1219	0.0632	0.0903	0.0722	0.0226	0.0858	0.1851	0.0587	0.0316	0.0722	0.0135	0.0858
Bacteria;Bacteroidetes;Bacteroidia;Bacteroidales;Muribaculaceae;PAC001066_g;PAC001066_s	PAC001066_s	0.1129	0.158	0.1129	0.1309	0.1445	0.2619	0.1716	0.1987	0.2122	0.5644	0.1626	0.2484	0.447	0.4922	0.0045	0	0.1355	0.2393	0.2664	0.0632	0.1355	0.0813	0.3025	0.1987	0.1129	0.14	0.0497	0.3567	0.2754	0	0.0045	0	0.1942	0.1174	0.2167	0.1987	0.2167	0.1535	0.3477	0.1445	0.1219	0.1942	0.2032	0.1355	0.1084	0.0677	0.0813	0.3703
Bacteria;Bacteroidetes;Bacteroidia;Bacteroidales;Muribaculaceae;PAC001068_g;PAC001068_g_uc	PAC001068_g_uc	0.1355	0.158	0.1039	0.28	0.2077	0.0813	0.1309	0.1309	0.0406	0.0677	0.0587	0.0903	0.0632	0.1806	0	0	0.1309	0.2619	0.1309	0.0406	0.28	0.1084	0.3251	0.2664	0.009	0.0452	0.0813	0.2303	0.0181	0	0	0	0.5915	0.158	0.0768	0.3071	0.5193	0.0948	0.2348	0.3703	0.1039	0	0.1671	0.0226	0.0045	0.0226	0.0181	0.0135
Bacteria;Bacteroidetes;Bacteroidia;Bacteroidales;Muribaculaceae;PAC001068_g;PAC001068_s	PAC001068_s	0.0135	0.0406	0.0226	0.0316	0.0587	0.0361	0.0406	0.0452	0.0135	0.0226	0.0271	0.0361	0.0361	0.0135	0	0	0.0271	0.0587	0.0452	0.009	0.009	0	0.0452	0.0587	0.0181	0.0226	0.0316	0.0361	0.0226	0	0	0	0.0542	0.009	0.0226	0.0181	0.0181	0.0181	0.0497	0.0632	0.0226	0.0361	0.0316	0.0135	0.0316	0.0181	0.009	0.0406
Bacteria;Bacteroidetes;Bacteroidia;Bacteroidales;Muribaculaceae;PAC001068_g;PAC001069_s	PAC001069_s	0.009	0	0	0.0135	0.0135	0.0226	0.0316	0.0361	0.0271	0.0677	0.009	0.0542	0.0316	0.0316	0	0	0.0135	0.0271	0.0135	0	0.009	0.009	0.0135	0.0226	0.0135	0.0045	0.009	0.009	0.009	0	0	0	0.0226	0.009	0.0135	0.0135	0.0135	0.009	0	0	0.0181	0.0135	0.0045	0.0045	0.009	0.009	0.009	0.0181
Bacteria;Bacteroidetes;Bacteroidia;Bacteroidales;Muribaculaceae;PAC001068_g;PAC001071_s	PAC001071_s	1.2056	0.9528	0.6638	1.603	1.901	0.7767	0.7676	0.9392	0.2167	0.0948	0.2122	0.7315	0.5283	1.8875	0	0	0.8218	1.454	0.6547	0.4154	1.7159	1.2102	2.9802	2.9351	0.1129	0.149	0.1535	3.4589	1.0927	0.0045	0	0	2.6461	1.034	0.3477	1.0702	3.3234	1.4991	1.7249	3.7479	0.4786	0.009	0.8083	0.1355	0.0948	0.14	0.1761	0.2754
Bacteria;Bacteroidetes;Bacteroidia;Bacteroidales;Muribaculaceae;PAC001073_g;PAC001073_g_uc	PAC001073_g_uc	0	0	0.0045	0	0	0	0	0	0	0.0045	0	0	0	0	0	0	0	0	0.009	0	0	0	0	0	0	0	0	0	0	0	0	0	0	0	0.0045	0	0	0	0.0181	0	0	0	0	0	0	0	0	0
Bacteria;Bacteroidetes;Bacteroidia;Bacteroidales;Muribaculaceae;PAC001074_g;PAC001074_g_uc	PAC001074_g_uc	0	0.0045	0.0452	0	0.0632	0.009	0.0271	0.0993	0	0.0406	0	0.009	0	0	0	0	0	0	0.0361	0	0	0	0	0	0	0.0181	0.009	0	0	0	0.2348	0.0271	0	0.0045	0.0135	0	0	0	0	0.0045	0.0045	0	0	0	0	0.0181	0	0
Bacteria;Bacteroidetes;Bacteroidia;Bacteroidales;Muribaculaceae;PAC001074_g;PAC001074_s	PAC001074_s	0	0	0	0	0	0	0	0	0	0	0	0	0	0	0	0	0	0	0	0	0	0	0	0	0	0	0	0	0	0	0	0	0	0	0	0	0	0	0	0	0	0	0	0	0	0	0	0
Bacteria;Bacteroidetes;Bacteroidia;Bacteroidales;Muribaculaceae;PAC000198_g;PAC001075_s	PAC001075_s	0.2348	0.8308	0.3748	0.6728	0.6728	0.3883	0.7089	0.9212	0.7947	0.569	0.4335	0.5057	0.569	0.3477	0	0	0.3883	0.6006	0.5644	0.3883	0.3793	0.2122	0.5057	0.2258	0.6096	0.6006	0.3838	0.2393	0.1355	0	0	0	0.9799	0.6277	0.3341	1.4043	0.5328	0.158	0.3928	0.6909	0.569	0.6096	0.9528	0.2935	0.4245	0.3522	0.4832	0.8715
Bacteria;Bacteroidetes;Bacteroidia;Bacteroidales;Muribaculaceae;Muribaculum;PAC001076_s	PAC001076_s	0.1851	1.3817	0.6683	0.6277	0.1671	0.0722	0.4606	0.596	0.0903	0.009	0.2122	0.2167	0.0858	0	0	0	0.1942	0.2258	0.5825	0.0632	0.1129	0.0271	0.0587	0.0497	0.7721	0.0858	0.7134	0.0677	0.0045	0	0	0	0.5599	0.447	0.3025	0.429	0.6231	0.0677	0.7225	0.5373	0.4245	0.3883	0.6683	0.0632	0.4832	0.3703	0.0722	0.9528
Bacteria;Bacteroidetes;Bacteroidia;Bacteroidales;Muribaculaceae;Muribaculum;PAC001077_s	PAC001077_s	5.0799	20.1526	13.2801	10.7198	14.5263	6.5158	6.9945	13.1491	2.5377	2.5332	4.1001	6.3352	2.3616	0.4877	9.5457	0.4154	2.3797	3.8833	4.1362	0.9031	3.9285	2.4022	3.7704	3.4724	2.0365	2.5693	6.123	0.14	0.4832	22.0085	15.2398	10.2863	3.9014	2.4113	9.6315	4.2942	15.7004	2.4609	7.4054	13.3523	0.0542	5.4321	12.0293	3.9375	9.8754	9.5141	6.2223	15.4294
Bacteria;Firmicutes;Erysipelotrichi;Erysipelotrichales;Erysipelotrichaceae;Turicibacter;PAC001078_s	PAC001078_s	0	0.3251	0.009	0.009	0	0	0.0045	0	0	0	0	0	0	0	0	0.009	0.0045	0	0	0	0	0	0	0	0.009	0.0361	0.009	0.0045	0	0.009	0.0316	0.0361	0.0858	0.0948	0.0587	0.4877	0	0	0.0181	0	0	0	0	0	0	0.0181	0	0.0271
Bacteria;Proteobacteria;Deltaproteobacteria;Desulfovibrionales;Desulfovibrionaceae;Desulfovibrio;PAC001079_s	PAC001079_s	0.5012	0.14	0.1309	0.3477	0.1355	0.4199	0.0361	0.1716	0.1761	0.009	0.2032	0.1309	0.0587	0.0406	0	0	0.5644	0.0181	0	0.0135	0.0271	0.0452	0.2484	1.3185	0.0452	0.1761	0.0181	0.5057	0.0587	0	0	0	0.8896	0.0497	0.4154	0.4967	0.0677	0.7315	0.2348	2.3661	0.1535	0.2484	0.5057	0.1806	0.0135	0.0406	0.0181	0.1264
Bacteria;Firmicutes;Clostridia;Clostridiales;Ruminococcaceae;PAC000661_g;PAC001081_s group	PAC001081_s group	0	0.0993	0	0	0.1219	0.0135	0.2664	0.0497	0.6593	1.1063	0.009	0.0135	0.3387	0	0	0	0.3883	0.0587	0.3612	0.1219	0	0.0271	0.0226	0.0135	0.5057	1.9823	1.8784	0.0045	0.0135	1.1244	0.298	1.2914	0.28	0.2574	0.1219	0.2438	0.9573	0.0181	0.3974	0.0677	0.0045	2.1719	0.1671	1.5262	1.1198	0.6683	2.6235	0.5283
Bacteria;Firmicutes;Clostridia;Clostridiales;Lachnospiraceae;PAC000664_g;PAC001082_s	PAC001082_s	0.0181	0	0	0.0045	0.0406	0.0722	0	0.0045	0.0226	0	0.009	0.0587	0	1.6256	0.0135	0.009	0	0	0	0	0.0361	0.009	0.0497	0.0181	0	0.0406	0	0.3974	0.1084	0	0.0271	0.0135	0.0542	0.1626	0.009	0.0271	0.0135	0.1084	0.569	0.0271	0	0	0	0.0271	0	0	0	0
Bacteria;Firmicutes;Clostridia;Clostridiales;Lachnospiraceae;PAC000664_g;PAC001083_s	PAC001083_s	0.3748	0.158	0.0226	0.2845	0.0135	0.0406	0.0406	0	0	0	0.6999	0.0677	0.0045	0.0271	0.009	0.0045	0.009	0	0	0	0	0.0135	0.009	0.0361	0.0497	0.4786	0	0.2845	0.009	0	1.6752	0.0045	0.0226	0	0.0135	0.0361	0	0.0587	0.009	0.0813	0.7315	0	0.0045	0.0045	0.0135	0	0	0.0316
Bacteria;Bacteroidetes;Bacteroidia;Bacteroidales;Muribaculaceae;PAC001068_g;PAC001084_s	PAC001084_s	0.5735	1.3637	0.9708	1.0747	0.578	0.3387	1.016	1.5127	1.323	1.165	0.9528	0.9392	0.6954	0.0858	0	0	1.1289	1.4404	1.2553	0.4651	0.5599	0.14	0.6322	0.3025	0.447	1.1153	1.0657	0.1716	0.0316	0	0	0	3.3866	1.174	1.0927	3.0254	1.5533	0.3296	0.8444	0.9392	1.7836	0.0181	1.4946	0.3432	0.3116	0.2348	0.0632	0.7134
Bacteria;Firmicutes;Clostridia;Clostridiales;Lachnospiraceae;Clostridium_g21;PAC001085_s	PAC001085_s	0.0045	0	0	0	0.0045	0.009	0	0	0.0181	0.0045	0	0	0.0045	0.1039	0.009	0.0135	0.0181	0	0	0	0	0	0.0045	0	0	0	0	0.0271	0.0135	0	0	0	0.0181	0	0.0271	0.0045	0	0	0	0	0.009	0	0	0	0.009	0	0	0
Bacteria;Firmicutes;Clostridia;Clostridiales;Ruminococcaceae;PAC000661_g;PAC001086_s	PAC001086_s	0	0	0	0	0.0135	0.0406	0.0045	0.0226	0.009	0	0	0	0.0316	0	0.0226	0.0135	0.0181	0.0181	0.0316	0	0.0045	0.0045	0.0316	0.0677	0	0.0271	0	0.0135	0.0226	0.0361	0.0045	0.0452	0	0	0	0	0	0	0	0	0	0	0.0135	0	0.009	0	0	0
Bacteria;Firmicutes;Clostridia;Clostridiales;Ruminococcaceae;Pseudoflavonifractor;PAC001087_s	PAC001087_s	0.0542	0.0045	0.0271	0.009	0.0271	0.0045	0.0361	0.009	0.0135	0.009	0.0045	0.0226	0.0271	0.0271	0.0226	0.0452	0.0677	0.0135	0.0045	0.0045	0.0135	0	0.0271	0.0361	0.0316	0.0226	0.009	0.0452	0.0587	0.0181	0	0.0361	0.0271	0.0045	0.0632	0.0045	0.0181	0.0181	0.009	0.009	0.0226	0	0.009	0	0.0181	0	0.0045	0.0135
Bacteria;Firmicutes;Clostridia;Clostridiales;Ruminococcaceae;Pseudoflavonifractor;PAC001088_s	PAC001088_s	0.0452	0.0316	0	0.0181	0.0677	0.0542	0.0316	0.0452	0.0135	0	0.0497	0.0361	0.009	0.0361	0.0948	0.0361	0.0226	0.0045	0	0.0045	0.0045	0.1084	0.009	0.0677	0	0.0135	0	0	0.0361	0	0.009	0.0226	0.0903	0	0.0271	0.149	0	0.0497	0.0452	0.0406	0.0361	0.0452	0	0	0	0	0	0.0045
Bacteria;Firmicutes;Clostridia;Clostridiales;Lachnospiraceae;PAC000664_g;PAC001089_s	PAC001089_s	0	0	0	0	0.0271	1.5398	1.1244	0.7767	0	0	0	0.0045	0	0.149	0	0	0.009	0	0	0.0045	0.0316	0.009	0.1129	0.149	0	0	0	0.6231	0.3251	0.0045	0	0	0	0	0	0	0	0	0	0	0	0	0	0.0406	0.0045	0	0.0135	0.0045
Bacteria;Firmicutes;Clostridia;Clostridiales;Lachnospiraceae;PAC001090_g;PAC001090_g_uc	PAC001090_g_uc	0	0	0	0	0	0	0.009	0.0045	0.0361	0.0045	0.009	0	0	0	0	0	0	0.0135	0	0	0	0	0.0497	0.0045	0	0	0.0045	0	0.0135	0	0.0542	0.0903	0.8038	0.1219	0.0045	0.4109	0.009	0.0316	0.009	0	0	0	0.0045	0	0	0	0.0045	0
Bacteria;Firmicutes;Clostridia;Clostridiales;Lachnospiraceae;PAC001090_g;PAC001090_s	PAC001090_s	0	0.0045	0	0	0.0135	0.0135	0.009	0.009	0.3658	0.0452	0.0045	0.009	0.1626	0.0045	0	0.0135	0.0632	0.2438	0	0.0768	0.0045	0	0.2167	0.0045	0.0181	0	0	0.0045	0.0045	0.0632	0.3748	0.3025	8.8007	3.5401	0.0993	6.6016	0.1219	0.1129	0.0226	0.0406	0	0.0135	0.0135	0	0.1851	0.0271	0.0361	0.0316
Bacteria;Firmicutes;Clostridia;Clostridiales;Lachnospiraceae;PAC001091_g;PAC001091_g_uc	PAC001091_g_uc	0	0	0	0	0.0271	0.0361	0.0361	0.0135	0	0	0	0	0.0226	0.0226	0.0271	0.0768	0.1355	0.0045	0	0	0.009	0.0045	0.0587	0.0542	0	0.0497	0	0	0.0677	0.0045	0.0677	0.0135	0.0226	0.0181	0.0226	0.1987	0	0.0135	0.0045	0	0.0271	0.0135	0.0452	0.0135	0	0	0	0
Bacteria;Firmicutes;Clostridia;Clostridiales;Lachnospiraceae;PAC001091_g;PAC001091_s	PAC001091_s	0	0	0	0.0045	0.0948	0.1129	0.1039	0.0497	0	0.0135	0	0	0.0181	0.0135	0.0361	0.7044	1.0747	0.0406	0.0181	0.009	0.0271	0.0226	0.0858	0.3206	0	0	0	0.0903	0.009	0.0406	0.5644	0.0632	0.4335	0	0	3.5627	0	0.0181	0.0406	0.0181	0.009	0	0	0.0045	0	0	0	0
Bacteria;Firmicutes;Clostridia;Clostridiales;Lachnospiraceae;PAC001092_g;PAC001092_g_uc	PAC001092_g_uc	0.3838	0.009	0.0903	0.1039	0.0361	0.1626	0.0903	0.0497	0.0948	0.0135	0.2619	0.2032	0.0406	0.0948	0.1264	0.0993	0.1174	0.0316	0	0.0271	0	0.1174	0.0542	0.1129	0	0.0587	0.0045	0.1897	0.1039	0.0406	0.0813	0.0316	0.0768	0.0181	0.1039	0.1039	0.0452	0.4154	0.2619	0.3748	0.0361	0	0.0406	0.0497	0.009	0	0.0045	0.009
Bacteria;Firmicutes;Clostridia;Clostridiales;Lachnospiraceae;PAC001092_g;PAC001092_s	PAC001092_s	0.6277	0.0271	0.289	0.0768	0.1219	0.3251	0.3025	0.28	0	0	0	0.0181	0	0.009	0.0587	0.0361	0.2303	0	0.009	0.009	0	0.0226	0.0135	0.0226	0	0.009	0	0	0.0045	0	0	0	0.0406	0.0045	0	0.0813	0	0.0271	0.2845	0.3296	0.0406	0.0045	0	0	0.0226	0.0045	0.009	0.0722
Bacteria;Firmicutes;Clostridia;Clostridiales;Lachnospiraceae;KE159538_g;PAC001093_s	PAC001093_s	0	0	0	0	0.0316	0.0226	0.0677	0.0903	0	0.0452	0	0	0.0226	0.0045	0.0135	0.1219	0.0406	0	0	0	0	0.0993	0	0	0.0045	0	0	0	0	0.0226	0.4109	0.0722	0	0	0	0.0271	0	0	0	0	0	0	0	0	0	0.0045	0	0.0406
Bacteria;Firmicutes;Clostridia;Clostridiales;Lachnospiraceae;KE159538_g;PAC001094_s	PAC001094_s	0	0.0903	0	0.4154	0.2032	0.0316	0.0271	0.0452	0	0.0316	0.009	0	0.009	0.0045	0.009	0.0587	0.0226	0.009	0.0135	0.0045	0.0406	0	0.0181	0.0497	0.0045	0.1851	0.009	6.4933	2.628	0.009	0.009	0	2.1719	0.0452	11.9796	0.1761	0.0316	0.0181	0.0135	0.0226	0	0	1.0205	0	0	0.009	0	0.009
Bacteria;Firmicutes;Clostridia;Clostridiales;Ruminococcaceae;PAC000661_g;PAC001095_s	PAC001095_s	0	0	0	0	0.0632	0.0271	0	0.009	0.0271	0.0497	0	0	0.0135	0.0045	0	0	0.009	0.0271	0.5328	0.0361	0.0045	0	0.009	0	3.7253	0.3025	0.1445	0.0045	0.0542	0.009	0.0181	0.0587	0.0632	0	0.0768	0	0.0677	0.0677	0.0497	0.0361	0.0045	1.4043	0.0271	0.0271	0.0452	0.0542	0.2574	0.0406
Bacteria;Firmicutes;Clostridia;Clostridiales;Ruminococcaceae;Sporobacter;PAC001096_s	PAC001096_s	0	0.0497	0.009	0.0226	0.0045	0.009	0.0316	0.0135	0.0135	0.0406	0.0316	0.0903	0.0135	0.0135	0.0452	0.0316	0.0271	0.0135	0.0135	0	0.009	0.0181	0	0.0181	0.0045	0.0135	0	0.0316	0.0361	0.0135	0.0045	0.009	0.0045	0.0045	0.0587	0	0.009	0	0.0045	0.0135	0.009	0	0.009	0.009	0	0.0045	0	0.0316
Bacteria;Firmicutes;Clostridia;Clostridiales;Lachnospiraceae;PAC001097_g;PAC001097_g_uc	PAC001097_g_uc	0	0	0	0	0	0.0271	0.0632	0.0452	0.0768	0	0.009	0.0135	0.1219	0.0587	0.0135	0.0045	0.0181	0	0	0	0.0045	0.0361	0.0406	0.0497	0.0045	0.0722	0	0.0181	0.0135	0	0.009	0	0.0135	0	0	0.009	0	0	0	0	0	0	0	0	0	0	0	0
Bacteria;Firmicutes;Clostridia;Clostridiales;Lachnospiraceae;PAC001097_g;PAC001097_s	PAC001097_s	0	0	0	0	0	0	0	0.009	0	0	0	0	0	0	0	0.0045	0	0	0	0.0045	0	0	0.009	0.1084	0.0045	0.0135	0	0	0	0	0.009	0	0	0	0	0	0	0	0	0	0	0	0	0	0	0	0	0
Bacteria;Firmicutes;Clostridia;Clostridiales;Ruminococcaceae;PAC000748_g;PAC001099_s	PAC001099_s	0	0.0045	0	0.0045	0	0.0135	0	0.0045	0	0	0	0	0.009	0	0	0	0.0045	0.0181	0.0135	0.0045	0	0	0.0135	0.009	0	0	0	0	0	0.0045	0	0	0.0045	0	0.009	0	0.009	0	0.0316	0.0045	0.0181	0	0.009	0.009	0.0045	0.009	0.009	0
Bacteria;Firmicutes;Clostridia;Clostridiales;Lachnospiraceae;PAC001103_g;PAC001103_g_uc	PAC001103_g_uc	0	0.0045	0	0.009	0	0.0045	0.0406	0.0045	0.0135	0.009	0.0045	0.0181	0.0135	0	0	0.0045	0	0	0	0	0	0.0045	0	0.009	0	0.0045	0	0.0316	0.0135	0	0.0135	0	0	0	0.0135	0	0	0	0	0.0045	0.0135	0	0	0	0	0	0	0
Bacteria;Firmicutes;Clostridia;Clostridiales;Lachnospiraceae;PAC001103_g;PAC001103_s	PAC001103_s	0	0	0	0	0	0.0045	0.0045	0	0.1355	0.0045	0	0.0135	0.009	0	0	0.0181	0.0045	0	0	0.0045	0	0.0045	0.009	0.009	0.0045	0	0	0.0271	0.0045	0	0	0	0	0	0	0	0	0	0	0	0	0.0045	0	0	0	0	0	0
Bacteria;Firmicutes;Clostridia;Clostridiales;Lachnospiraceae;PAC000664_g;PAC001104_s	PAC001104_s	1.8875	0.0858	0.4561	0.7315	0.0768	0.1309	0.4154	0.2032	0.1897	0.0271	0.289	0.1897	0.0226	0.0903	1.5578	3.4905	0.2167	0.0587	0.0361	0.0181	0.0858	0.1897	0.4245	1.0702	0.0045	0.009	0.0316	0.5915	0.2393	0.0406	0.1219	0.4741	0.6141	0.1445	0.7857	1.4946	0.0948	0.9663	0.6457	0.3477	0.149	0.4922	0.5915	0.3116	0	0.0045	0.0045	0.009
Bacteria;Firmicutes;Clostridia;Clostridiales;Lachnospiraceae;PAC001105_g;PAC001105_g_uc	PAC001105_g_uc	0	0	0	0.0271	0.0135	0.0542	0	0	0	0.0045	0	0	0	0	0	0	0.009	0	0	0	0	0	0	0	0	0	0	0	0	0	0	0.0045	0	0.0045	0	0	0	0	0	0	0	0.009	0	0.0135	0.0181	0	0.009	0.0497
Bacteria;Firmicutes;Clostridia;Clostridiales;Lachnospiraceae;PAC001105_g;PAC001105_s	PAC001105_s	0	0	0	0.8173	0.3748	0.5057	0.0497	0.0135	0.0271	0.0045	0	0.009	0.009	0.0226	0.0316	0.0181	0.0135	0.0045	0	0	0.0271	0	0.009	0	0	0	0	0.0045	0.0045	0	0	0	0	0.2213	0	0	0	0	0.0181	0	0	0.1942	0	0.009	0.0316	0	0	0.0948
Bacteria;Firmicutes;Clostridia;Clostridiales;Ruminococcaceae;Paludicola;PAC001106_s	PAC001106_s	0	0	0	0	0	0	0	0.0181	0	0	0	0	0	0	0	0.0045	0	0	0	0	0	0	0	0.0135	0	0	0	0.009	0.0045	0	0.0045	0	0.0045	0	0	0	0	0	0	0.0045	0	0	0	0	0	0	0	0
Bacteria;Tenericutes;Mollicutes;PAC001057_o;PAC001057_f;PAC001108_g;PAC001108_g_uc	PAC001108_g_uc	0	0	0	0	0	0	0.009	0	0	0	0	0	0	0	0	0	0.0045	0.0045	0	0	0	0	0	0	0	0	0	0	0	0	0	0	0	0	0	0	0	0	0	0	0	0	0	0.009	0	0.0181	0.009	0.009
Bacteria;Tenericutes;Mollicutes;PAC001057_o;PAC001057_f;PAC001109_g;PAC001109_g_uc	PAC001109_g_uc	0	0	0	0	0	0	0	0	0	0	0	0	0	0	0	0	0	0	0	0	0	0	0	0	0	0	0	0	0	0	0	0	0	0	0	0	0.0045	0	0	0	0	0	0	0	0	0	0	0
Bacteria;Bacteroidetes;Bacteroidia;Bacteroidales;Muribaculaceae;PAC001112_g;PAC001112_g_uc	PAC001112_g_uc	0.0361	0.0406	0.0271	0.0226	0.2574	0.1084	0.1761	0.2258	0.0226	0.0677	0.0316	0.1355	0.0361	0.0361	0.3522	0.0452	0.0452	0.0768	0.0858	0.0452	0.0587	0.0226	0.0948	0.0497	0.009	0.0045	0.0271	0.0768	0.0135	0	0	0	0.3161	0.0497	0.0452	0.0993	0.14	0.0226	0.2935	0.2845	0.0181	0	0.0361	0.0135	0.0632	0.0316	0.0181	0.1445
Bacteria;Bacteroidetes;Bacteroidia;Bacteroidales;Muribaculaceae;PAC000198_g;PAC001114_s	PAC001114_s	0.0677	0.149	0.1716	0.1174	0.2438	0.0903	0.3206	0.3658	0.14	0.0903	0.1264	0.5193	0.2484	0.0948	0	0	0.1851	0.1806	0.1942	0.1084	0.1264	0.1129	0.2167	0.1264	0.2303	0.429	0.2077	0.0722	0.0045	0	0	0	0.1264	0.0722	0.0587	0.0452	0.158	0.0271	0.2167	0.0497	0.14	0.3387	0.2122	0.3161	0.3793	0.14	0.2348	0.6141
Bacteria;Firmicutes;Clostridia;Clostridiales;Lachnospiraceae;PAC001116_g;PAC001116_g_uc	PAC001116_g_uc	0	0	0	0	0.0135	0.0361	0.0135	0.0497	0.0181	0.0045	0	0.009	0	0	0.1174	0.0903	0.0768	0.009	0.0045	0	0.0045	0.0181	0.0497	0.009	0.1129	0.3838	0.009	0.009	0	0	0	0.0135	0.1219	0.009	0	0.0677	0	0.0181	0	0.0361	0	0	0	0.0135	0	0	0.009	0
Bacteria;Firmicutes;Clostridia;Clostridiales;Lachnospiraceae;PAC001116_g;PAC001116_s	PAC001116_s	0	0.0045	0	0	0.0452	0.0768	0.1219	0.0542	0.0768	0	0	0	0.0045	0.0226	0.2529	0.0903	0.0993	0.0632	0.009	0.0993	0.009	0.0271	0.0768	0.0587	2.6551	5.116	0.0181	0.0813	0	0.0135	0.0316	0.0226	0.2709	0.0452	0.0045	0.2484	0.1761	0.0813	0.009	0.6683	0	0	0	0.1987	0	0.0632	0.1806	0.0632
Bacteria;Firmicutes;Clostridia;Clostridiales;Lachnospiraceae;PAC000664_g;PAC001117_s	PAC001117_s	0	0	0	0	0.0993	0.3838	0.0813	0.0452	0.2935	0	0.0181	0	0.3974	0.0226	0.2032	0.6322	0.0361	0.0361	0.009	0.0045	0.0948	0.009	0.578	3.1247	0.0045	0.2619	0.0632	0.0181	0.0135	0.1039	0.0271	0.3748	3.2692	0.1716	0.009	6.552	0	0.0135	0.0135	0.0045	0	0	0.0858	0.0181	0	0	0	0.009
Bacteria;Firmicutes;Clostridia;Clostridiales;Lachnospiraceae;PAC001118_g;PAC001118_g_uc	PAC001118_g_uc	0	0	0	0	0.0045	0.0677	0.2258	0.0948	0	0	0	0	0.009	0.009	0.0677	0.1535	0.0361	0.0271	0.0181	0	0	0.289	0.0406	0	0	0.0045	0	0.2393	0.3251	0.0271	0.0181	0	0.0226	0.0632	0.0903	0.0316	0.0271	0.2348	0.1535	0.0271	0	0.0406	0.0271	0	0	0	0.0045	0.0768
Bacteria;Firmicutes;Clostridia;Clostridiales;Lachnospiraceae;PAC001118_g;PAC001118_s	PAC001118_s	0	0.0045	0.0045	0	0	0.5825	0.009	0.0045	0	0	0	0	0	0.0497	0	0	0.1084	0.0045	0	0	0.0045	0	0	0	0	0	0	0	0	0	0	0	0.1445	0.6141	0.6547	1.2102	0.7044	2.9351	1.4901	0.2122	0	0.3974	0.8173	0.0045	0.0045	0.0045	0	0.0045
Bacteria;Firmicutes;Clostridia;Clostridiales;Lachnospiraceae;Eubacterium_g17;PAC001119_s	PAC001119_s	0	0	0	0.0045	0	0	0	0	0.0722	0.0226	0.0045	0.1355	0.0722	0.0045	0	0	0	0	0	0	0	0	0	0	0	0	0	0	0	0.0135	0.0226	0.0271	0.1129	0.0677	0.0677	0.0632	0.0677	0.009	0.0903	0.1716	0.009	0.0542	0.0226	0	0	0	0	0
Bacteria;Firmicutes;Clostridia;Clostridiales;Lachnospiraceae;KE159538_g;PAC001120_s	PAC001120_s	11.1262	0.5238	5.6218	8.6291	0.1219	0.2213	0.0632	1.1514	0.0045	0.009	2.199	1.5624	0.0271	0.0587	0.0361	0.0181	0.0135	0.0226	0.0045	0	0.0045	0.0587	0.1309	1.2824	0	0	0.0045	0.0316	0	0	0.1897	0.1671	0.0181	0.0181	1.1876	0.0542	0.2754	2.3842	2.6054	0.4922	1.5714	0	0.1761	0	0.0045	0.009	0.0361	0.009
Bacteria;Firmicutes;Clostridia;Clostridiales;Ruminococcaceae;Eubacterium_g23;PAC001121_s group	PAC001121_s group	0.0226	0	0.0045	0	0.009	0.0045	0.0316	0.0045	0.3341	0.2574	0.0813	0.158	0.0542	0.0226	0	0	0.0768	0.2077	0.2348	0.2348	0.0181	0.0587	0.0045	0.0271	0.7902	0.7315	0.1129	0	0	0.0452	0.0135	0.0226	0.0993	0	0.0542	0	0.009	0	0	0	0.0045	0.0135	0.0271	0	0.0045	0	0.009	0.0271
Bacteria;Firmicutes;Clostridia;Clostridiales;Lachnospiraceae;PAC001124_g;PAC001124_g_uc	PAC001124_g_uc	0	0	0	0	0.009	0	0.1039	0.0181	0	0	0	0	0	0.0135	0	0.0045	0	0	0	0	0	0	0	0	0	0.0993	0	0.0045	0	0	0	0	0.009	0.0045	0.0045	0.009	0	0	0	0.0045	0	0	0	0	0	0	0	0
Bacteria;Firmicutes;Clostridia;Clostridiales;Lachnospiraceae;PAC001124_g;PAC001124_s	PAC001124_s	0.0045	0	0	0	0.0226	0.009	1.1605	0.9121	0	0	0	0	0	0.0722	0.0135	0	0	0	0	0	0	0	0	0	0	1.2372	0.0135	0	0	0.0045	0.0045	0.009	0	0	0.009	0.009	0	0	0.0045	0.0045	0	0	0	0	0	0	0	0
Bacteria;Firmicutes;Clostridia;Clostridiales;Lachnospiraceae;Kineothrix;PAC001125_s	PAC001125_s	0	0	0	0	0.0226	0.0632	0.0271	0.1084	0.6999	0.0226	0.0226	0.0045	0.1174	0.0045	0.0768	0.009	0.1626	0.0045	0	0.2122	0.0045	0.0226	0.5554	0.0452	0.0768	0.0361	0	0.0181	0.0903	0.0045	0.0903	0.009	0.0542	0.009	0.298	0.0497	0.3703	1.901	0.3251	2.4655	0.009	0.3477	0.0452	0.0045	0.009	0.0226	0	0.0045
Bacteria;Firmicutes;Clostridia;Clostridiales;Lachnospiraceae;Eubacterium_g17;PAC001126_s	PAC001126_s	0	0	0	0	0	0	0	0	0.0045	0	0	0	0	0	0	0	0	0.0406	0.0135	0	0	0.0045	0.0181	0.0181	0	0	0	0	0.0045	0	0	0	0	0	0	0	0	0	0	0	0.0045	0	0	0.0045	0	0	0.0045	0.0271
Bacteria;Bacteroidetes;Bacteroidia;Bacteroidales;Muribaculaceae;PAC001127_g;PAC001127_g_uc	PAC001127_g_uc	0	0.0858	0.0226	0	0.009	0.0135	0.0181	0.0497	0	0.0135	0.009	0.0045	0.0045	0	0	0	0	0	0	0	0	0.009	0.0045	0	0	0	0.0226	0.009	0	0	0	0	0.009	0	0	0	0	0	0.0181	0.0045	0	0	0.0452	0	0.0045	0.0045	0.0045	0
Bacteria;Bacteroidetes;Bacteroidia;Bacteroidales;Muribaculaceae;PAC000186_g;PAC001128_s	PAC001128_s	0.3387	0.28	0.6864	0.4967	0.3612	0.298	0.2664	0.1264	0.1671	0.2438	0.1942	0.4019	0.429	1.6933	0	0	0.1897	0.1851	0.1942	0.0135	0.14	0.1987	0.28	0.2484	0.0361	0.0226	0.0452	0.3432	1.8649	0	0	0	0.2529	0.1445	0.298	0.1084	0.4199	0.3116	0.4335	0.4651	0.4109	0.0993	0.2303	0.1309	0.1897	0.0948	0.0406	0.3928
Bacteria;Firmicutes;Clostridia;Clostridiales;Ruminococcaceae;Pseudoflavonifractor;PAC001131_s	PAC001131_s	0.0271	0	0	0.0135	0.0181	0.0587	0.0226	0.0181	0.0045	0	0.0452	0.0406	0.0316	0.0316	0.0361	0.1309	0.009	0.0226	0	0.0135	0	0.2122	0.0226	0.0903	0	0.0045	0	0.0542	0.1219	0.0135	0.0497	0.0858	0.0452	0.0135	0.1716	0.0181	0.0135	0.1671	0.0587	0.2574	0.0361	0.1671	0.0316	0.0045	0	0.0045	0	0
Bacteria;Firmicutes;Clostridia;Clostridiales;Lachnospiraceae;PAC001137_g;PAC001137_g_uc	PAC001137_g_uc	0	0	0.0045	0	0	0.009	0	0	0	0	0	0	0	0	0	0	0	0	0	0	0	0	0	0	0	0	0	0	0	0	0	0	0	0	0	0	0	0	0	0	0	0	0	0	0	0	0	0
Bacteria;Firmicutes;Clostridia;Clostridiales;Lachnospiraceae;PAC001138_g;PAC001138_g_uc	PAC001138_g_uc	0.0406	0	0	0.0135	0.0045	0	0.0542	0.0316	0.0181	0	0.0045	0.0135	0.0181	0.0045	0	0.0497	0	0	0	0	0.0045	0.0271	0.009	0.0045	0	0.0181	0	0.0135	0	0	0.0361	0.0045	0.0045	0.0045	0	0	0	0.0226	0.0181	0	0	0	0	0	0	0	0	0.0135
Bacteria;Bacteroidetes;Bacteroidia;Bacteroidales;Muribaculaceae;PAC000198_g;PAC001139_s	PAC001139_s	0.4064	0.9483	0.8128	1.0024	3.215	2.4203	1.4314	1.761	0.3296	0.3703	0.3974	0.7631	0.4832	1.1244	0	0	0.2122	0.3658	0.3341	0.1355	0.5554	0.1761	1.3637	2.2984	0.0768	0.149	0.2167	0.6638	0.4064	0	0	0	1.007	0.4696	0.6593	0.718	3.3008	0.8941	2.2848	1.8152	0.447	0.0768	0.6638	0.6954	0.5825	0.5464	0.5238	2.3119
Bacteria;Firmicutes;Clostridia;Clostridiales;Christensenellaceae;Christensenella;PAC001140_s	PAC001140_s	0.009	0.009	0.009	0.009	0.0045	0.0045	0	0	0	0	0.009	0.0181	0	0.0271	0.0045	0.009	0	0	0	0.0135	0	0	0.009	0	0.009	0	0.0045	0	0.0045	0	0.0135	0	0	0.0045	0.0181	0	0.0135	0	0	0.0045	0.0045	0	0.0045	0	0	0.009	0	0.009
Bacteria;Firmicutes;Clostridia;Clostridiales;Christensenellaceae;PAC001141_g;PAC001141_g_uc	PAC001141_g_uc	0	0	0	0	0.009	0	0	0	0	0	0	0	0	0	0	0	0	0	0	0	0	0	0	0	0	0	0	0	0	0	0	0	0	0	0	0	0	0	0	0	0	0	0	0	0	0	0	0
Bacteria;Firmicutes;Clostridia;Clostridiales;Christensenellaceae;PAC001141_g;PAC001141_s	PAC001141_s	0	0.0135	0	0.0181	0.0135	0.0045	0.0135	0.0045	0	0	0	0.0181	0.0406	0.0045	0	0	0	0.0045	0.0045	0	0.0135	0	0.009	0.0497	0	0	0	0.0045	0.009	0	0	0	0	0.0497	0.009	0	0	0.0181	0.0181	0.0045	0	0	0.0045	0	0.0181	0.0045	0	0.0045
Bacteria;Firmicutes;Clostridia;Clostridiales;Ruminococcaceae;PAC001144_g;PAC001144_s	PAC001144_s	0	0	0	0	0	0	0	0	0	0.0045	0	0	0	0.0135	0	0	0	0	0	0	0	0	0	0	0	0	0	0	0	0.0135	0.0226	0.0181	0	0	0	0	0	0	0	0	0	0	0	0	0	0	0	0.009
Bacteria;Firmicutes;Clostridia;Clostridiales;Lachnospiraceae;Clostridium_g24;PAC001148_s	PAC001148_s	0	0	0	0.0045	0	0	0	0	0	0	0	0	0.0045	0.0045	0	0	0	0	0	0	0	0	0	0	0	0	0	0	0.0045	0	0	0	0	0	0	0	0	0.0045	0	0	0	0	0	0	0	0	0	0
Bacteria;Firmicutes;Clostridia;Clostridiales;Lachnospiraceae;PAC001149_g;PAC001149_s	PAC001149_s	0	0	0	0	0.0135	0	0	0.009	0.0903	0	0	0	0	0	0	0	0	0	0	0	0	0	0	0	0	0	0	0	0	0	0	0	0	0	0	0	0	0	0	0	0	0	0	0	0	0	0	0
Bacteria;Firmicutes;Clostridia;Clostridiales;Ruminococcaceae;PAC000661_g;PAC001153_s	PAC001153_s	0	0	0	0	0	0	0	0	0	0	0	0	0	0	0	0	0	0	0	0	0	0	0	0	0	0	0	0	0.0045	0	0	0	0.0045	0	0	0	0	0	0.009	0	0	0.009	0.0045	0	0	0	0	0
Bacteria;Firmicutes;Clostridia;Clostridiales;Ruminococcaceae;PAC000661_g;PAC001154_s	PAC001154_s	0.0045	0.0181	0.0271	0.0361	0.0406	0.1039	0.0271	0.0271	0.0497	0.009	0.0135	0.0406	0.0181	0.0542	0.0768	0.0632	0.0361	0.0632	0.0045	0.0135	0.009	0.0135	0.0497	0.0587	0.0406	0.0181	0.009	0.0226	0.0406	0.0361	0.0271	0.0452	0.0542	0.1309	0.0542	0.0452	0.0542	0.0813	0.0903	0.0452	0.0542	0.0271	0.0135	0.0632	0.0316	0.0226	0.0226	0.0497
Bacteria;Firmicutes;Clostridia;Clostridiales;Ruminococcaceae;Oscillibacter;PAC001156_s	PAC001156_s	0.0181	0	0.0045	0.0045	0.0497	0.0316	0.0226	0.009	0.0045	0	0.0135	0.0135	0.009	0.009	0.0181	0.0316	0.009	0.0226	0	0	0.0045	0.0181	0.0452	0.0632	0	0	0	0.0045	0.009	0	0.0361	0.0135	0.009	0	0.0045	0.0135	0	0.0271	0.0045	0.0226	0.009	0.0181	0.0045	0.0045	0.009	0	0.009	0
Bacteria;Firmicutes;Clostridia;Clostridiales;Ruminococcaceae;Oscillibacter;PAC001157_s	PAC001157_s	0	0	0	0	0.0045	0	0	0	0	0	0	0	0	0	0	0	0	0	0	0	0	0	0	0	0	0	0	0	0	0	0	0	0	0	0	0	0	0	0	0	0	0	0	0	0	0	0	0
Bacteria;Firmicutes;Clostridia;Clostridiales;Ruminococcaceae;Phocea;PAC001158_s	PAC001158_s	0.0497	0.0045	0.0271	0.0406	0.0045	0.0226	0.009	0.0135	0.0135	0	0.0361	0	0.0226	0.0406	0.0271	0.1174	0.0045	0.0135	0	0	0	0.0045	0.0135	0.1445	0	0	0.0045	0.0587	0.0316	0.009	0.009	0.009	0.0226	0	0.0181	0	0	0.0135	0	0.0632	0.0181	0.0045	0.0181	0.0226	0	0	0	0
Bacteria;Firmicutes;Clostridia;Clostridiales;Ruminococcaceae;Pseudoflavonifractor;PAC001159_s	PAC001159_s	0.0045	0	0.0045	0.0045	0.0045	0.0045	0.0045	0.0045	0.0045	0	0	0.009	0	0	0	0.0045	0	0	0	0	0	0.0181	0	0	0	0	0	0	0	0	0	0	0.009	0	0.009	0	0	0.0271	0.009	0.0045	0	0.0316	0	0	0	0	0	0
Bacteria;Firmicutes;Clostridia;Clostridiales;Lachnospiraceae;Clostridium_g24;PAC001164_s	PAC001164_s	0	0	0	0	0	0.009	0.0135	0	0	0	0	0	0	0	0	0	0	0	0	0	0	0	0	0	0	0	0	0	0	0	0	0	0	0	0	0	0.0045	0	0	0	0	0	0	0	0	0	0.0045	0
Bacteria;Firmicutes;Clostridia;Clostridiales;Lachnospiraceae;PAC001165_g;PAC001165_g_uc	PAC001165_g_uc	0.4651	0.0135	0.0045	0.1174	0.009	0.0271	0.158	0.0903	0.1535	0.0135	0.0722	0.0768	0.0722	0.0587	0.0542	0.149	0.3838	0.0271	0.0045	0.0135	0.0226	0.0903	0.9889	0.3703	0.0361	0.0632	0.0316	0.1309	0.0768	0.009	0.0452	0.1626	0.0768	0.009	0.0361	0.0406	0	0.0542	0.0587	0.0316	0	0.5509	0.0316	0.0361	0	0	0.0135	0.0316
Bacteria;Firmicutes;Clostridia;Clostridiales;Lachnospiraceae;PAC001165_g;PAC001165_s	PAC001165_s	0	0	0	0	0	0.009	0	0.009	0	0	0	0	0	0	0.0226	0.0452	0	0	0.0045	0.0271	0.0181	0	0	0.009	0	0	0	0.0497	0.0226	0	0	0	0.0677	0	0.0406	0.0587	0.0045	0.1942	0.0452	0.0316	0	0.0135	0.0045	0.0045	0	0.0226	0	0.009
Bacteria;Firmicutes;Clostridia;Clostridiales;Lachnospiraceae;PAC001166_g;PAC001166_g_uc	PAC001166_g_uc	0.0406	0.0271	0.0316	0.0135	0.0045	0.0135	0.0135	0	0.0226	0	0	0.0135	0.009	0.0226	0.0135	0.0045	0.0226	0.0045	0	0	0	0.0271	0.0181	0.009	0.0045	0	0.0045	0.0542	0.0271	0.009	0.0542	0	0.0181	0	0.0045	0	0	0.0452	0	0.0045	0.0045	0.0226	0.0045	0	0	0	0	0
Bacteria;Firmicutes;Clostridia;Clostridiales;Lachnospiraceae;PAC001166_g;PAC001166_s	PAC001166_s	0	0	0	0	0	0	0	0	0	0	0	0	0	0	0	0	0.009	0	0	0	0	0	0.0406	0.0135	0	0	0	0	0	0	0	0	0	0	0	0	0	0	0	0	0	0	0	0	0	0	0	0
Bacteria;Firmicutes;Clostridia;Clostridiales;Lachnospiraceae;Eubacterium_g4;PAC001174_s	PAC001174_s	0.0045	0	0.0045	0.0045	0	0	0.0045	0	0.0135	0	0	0	0.0361	0	0	0	0.0271	0.0181	0	0.009	0	0	0	0	0.0181	0	0	0	0	0	0	0	0.0406	0.0135	0.0452	0.009	0	0	0	0	0.0045	0.0045	0.009	0.0045	0	0	0.009	0.009
Bacteria;Firmicutes;Clostridia;Clostridiales;Lachnospiraceae;PAC001177_g;PAC001177_g_uc	PAC001177_g_uc	0	0	0	0.009	0	0	0	0.0045	0	0	0	0	0	0	0	0	0	0	0	0	0	0	0	0	0	0	0	0	0	0	0	0	0	0	0	0	0	0	0	0	0	0	0	0	0	0	0	0
Bacteria;Firmicutes;Clostridia;Clostridiales;Lachnospiraceae;PAC001177_g;PAC001177_s	PAC001177_s	0	0	0	0	0	0	0	0	0	0	0	0	0	0	0	0	0	0	0	0	0	0	0	0	0	0.0045	0	0	0	0	0	0	0	0	0	0	0	0	0	0	0	0	0	0	0	0	0	0
Bacteria;Firmicutes;Clostridia;Clostridiales;Ruminococcaceae;Eubacterium_g8;PAC001180_s	PAC001180_s	0	0	0	0	0.0226	0.009	0.1219	0.0858	0.0045	0	0.0045	0.1897	0.0135	0	0.0316	0.0677	0.2303	0	0	0.0135	0.0768	0	0.009	0.3206	0	0	0	0	0	0	0	0	0.0361	0.0542	0.0045	0.0858	0.0587	0	0.0045	0.2754	0.0361	0.0045	0.1535	0	0.0045	0.0181	0.0361	0.0135
Bacteria;Firmicutes;Clostridia;Clostridiales;Ruminococcaceae;PAC000661_g;PAC001181_s	PAC001181_s	0	0	0	0	0	0	0	0	0.0045	0	0	0	0.009	0	0	0	0	0	0	0	0	0	0	0	0	0	0	0	0	0	0	0	0	0	0	0	0	0	0	0	0	0	0.0045	0	0	0	0	0
Bacteria;Firmicutes;Clostridia;Clostridiales;Ruminococcaceae;PAC000661_g;PAC001182_s	PAC001182_s	0	0.009	0	0	0	0.009	0.009	0.0045	0.0226	0.009	0	0.0135	0.0452	0	0.009	0.0361	0	0.009	0.0271	0.0135	0.0135	0.0135	0.0135	0	0.0045	0.0181	0.009	0.0045	0.009	0	0	0.0135	0	0	0.0181	0	0.0316	0.0587	0.0271	0.0271	0.009	0.0361	0	0	0	0	0.009	0.009
Bacteria;Firmicutes;Clostridia;Clostridiales;Ruminococcaceae;PAC000661_g;PAC001183_s	PAC001183_s	0	0	0	0	0	0	0	0	0.0135	0	0	0	0	0	0	0	0	0	0	0	0	0	0	0	0	0	0	0	0	0	0	0	0	0	0	0	0	0	0	0	0	0	0	0	0	0	0	0
Bacteria;Firmicutes;Clostridia;Clostridiales;Ruminococcaceae;Neglecta;PAC001184_s	PAC001184_s	0.0045	0	0	0	0	0	0	0	0	0	0	0	0	0	0	0	0.0903	0	0.0045	0.0316	0.009	0	0.0226	0	0	0	0	0.0045	0	0	0	0.1084	0	0	0	0	0	0.0045	0	0	0	0	0	0.0135	0.0271	0.0271	0	0.009
Bacteria;Firmicutes;Clostridia;Clostridiales;Ruminococcaceae;Oscillibacter;PAC001186_s group	PAC001186_s group	0.2574	0.0768	0.0406	0.3161	0.2935	1.007	0.2529	0.2348	0.2574	0.0181	0.3883	0.3703	0.0903	0.4606	0.569	1.1921	0.1219	0.0858	0.009	0.0226	0.0181	0.298	0.1174	0.6277	0.009	0	0.009	0.6502	0.3387	0.0406	0.2393	0.0361	0.0858	0.0271	0.0542	0.0858	0.0135	0.3658	0.0722	0.0271	0.0677	0.2077	0.0948	0.0677	0.0361	0.009	0.0045	0.009
Bacteria;Firmicutes;Clostridia;Clostridiales;Ruminococcaceae;Oscillibacter;PAC001188_s	PAC001188_s	0.0587	0.0181	0.0181	0.0452	0.2348	0.3341	0.1174	0.0768	0	0.0181	0.0135	0.0948	0.0452	0.1851	0.3071	0.5509	0.0903	0.0181	0.0497	0.0045	0.0181	0.1942	0.0948	0.3612	0.0226	0.1039	0.0271	0.1084	0.1535	0.1355	0.6322	0.2438	0.3387	0.0361	0.0993	0.14	0	0.1942	0.0677	0.0452	0.0768	0.0316	0.0045	0.0542	0.0226	0.0181	0	0.0361
Bacteria;Firmicutes;Clostridia;Clostridiales;Ruminococcaceae;Ruminococcus;PAC001190_s	PAC001190_s	0	0	0	0	0.0497	0.0226	0.0632	0.0135	0.0135	0.0045	0	0	0.0045	0.0045	0.1897	0.2032	0	0.0135	0.0361	0.009	0.0045	0.1129	0.0316	0.0361	0.0226	0.0135	0.0452	0.009	0.009	0	1.2869	0.1806	0	0.0181	0.0993	0.0406	0.0045	0.0497	0.0361	0.0045	0	0.3296	0	0.0181	0.0316	0.0135	0	0.0045
Bacteria;Saccharibacteria_TM7;Saccharimonas_c;Saccharimonas_o;Saccharimonas_f;PAC000677_g;PAC001192_s group	PAC001192_s group	0.1129	0.0993	0.0903	0.1309	0.0632	0.0226	0.0768	0.0768	0.1987	0.0406	0.0768	0.3161	0.0813	0.0316	0	0	0.14	0.14	0.0542	0.0316	0.0226	0.0587	0.0948	0.2032	0.0226	0.0677	0.1174	0.1761	0.0948	0	0	0	0.7451	0.0722	0.3161	0.2935	0.3025	0.4606	0.2393	0.2122	0.1309	0.1129	0.1671	0.0677	0.0406	0.0722	0.0181	0.14
Bacteria;Firmicutes;Clostridia;Clostridiales;Lachnospiraceae;PAC001199_g;PAC001199_s	PAC001199_s	0	0	0	0	0	0	0	0	0	0	0	0	0	0	0	0	0.009	0	0	0	0	0	0	0	0	0	0	0	0	0	0	0	0	0	0	0	0	0	0	0	0	0	0	0	0	0	0	0
Bacteria;Firmicutes;Clostridia;Clostridiales;Lachnospiraceae;PAC001200_g;PAC001200_g_uc	PAC001200_g_uc	0	0	0	0.009	0.0045	0	0.0181	0	0.0135	0.0045	0	0	0	0	0.0135	0	0	0	0	0	0	0	0	0	0.0045	0	0.0045	0.0045	0	0	0	0.009	0	0	0.0677	0.0226	0	0	0	0	0	0.009	0	0	0	0	0	0
Bacteria;Firmicutes;Clostridia;Clostridiales;Lachnospiraceae;PAC001200_g;PAC001200_s	PAC001200_s	0	0	0.009	0	0	0	0	0	0.0045	0	0	0	0	0	0	0	0	0	0	0	0	0.009	0.0045	0	0	0	0	0	0	0	0	0	0	0	0	0	0	0	0	0	0	0	0	0	0	0	0	0
Bacteria;Firmicutes;Clostridia;Clostridiales;Lachnospiraceae;PAC001201_g;PAC001201_g_uc	PAC001201_g_uc	0	0	0	0	0	0	0	0	0	0	0	0	0	0	0	0	0	0	0	0	0	0	0	0	0	0	0	0	0	0	0	0.009	0	0	0	0	0	0	0	0	0	0	0	0	0	0	0	0
Bacteria;Firmicutes;Clostridia;Clostridiales;Lachnospiraceae;PAC001201_g;PAC001201_s group	PAC001201_s group	0	0	0	0	0	0.0045	0	0.0045	0.0135	0.0135	0.0045	0	0.009	0	0.0045	0.0045	0	0.0045	0.0226	0.0045	0	0	0.009	0	0	0.0045	0.0135	0	0	0.009	0.0045	0.0226	0	0.0135	0	0	0	0	0.009	0	0	0	0	0.0045	0.009	0	0.0045	0
Bacteria;Firmicutes;Clostridia;Clostridiales;Ruminococcaceae;PAC000661_g;PAC001202_s	PAC001202_s	0	0	0	0.0135	0.0045	0	0	0	0.0045	0.0045	0	0	0	0	0	0	0	0	0.0045	0	0	0	0.0135	0	0.0045	0	0	0	0	0.009	0	0	0	0	0	0	0.0045	0.0045	0.0045	0	0	0.0045	0	0.009	0.0045	0	0	0
Bacteria;Bacteroidetes;Bacteroidia;Bacteroidales;Bacteroidaceae;Bacteroides;PAC001204_s	PAC001204_s	0	0	0	0	0.0045	0	0	0	0	0	0	0.009	0	0	0	0	0	0	0.0045	0	0	0	0	0	0	0	0	0	0	0	0	0	0	0	0	0	0	0	0	0	0	0.0045	0	0	0	0.0045	0	0
Bacteria;Firmicutes;Clostridia;Clostridiales;Christensenellaceae;PAC001207_g;PAC001207_s	PAC001207_s	0	0	0	0	0	0	0	0	0	0	0	0	0	0	0	0	0	0	0	0	0	0	0	0	0	0	0	0	0	0	0	0	0	0	0	0	0	0	0	0	0	0	0	0	0	0	0	0
Bacteria;Firmicutes;Clostridia;Clostridiales;Lachnospiraceae;PAC001212_g;PAC001212_g_uc	PAC001212_g_uc	0	0	0	0	0.0768	0	0.0542	0.0135	0.009	0	0	0	0.0045	0	0.0045	0	0.0045	0	0	0	0	0	0.0045	0.009	0	0	0	0.0497	0.0406	0	0	0	0	0.0045	0.0497	0.0226	0	0.0361	0.0181	0.009	0	0	0	0.009	0	0	0	0
Bacteria;Firmicutes;Clostridia;Clostridiales;Lachnospiraceae;PAC001212_g;PAC001212_s	PAC001212_s	0	0	0	0	0.0045	0	0.009	0.0045	0	0	0	0	0	0	0	0	0.009	0.0045	0	0	0	0	0	0	0.0045	0.009	0.009	0.009	0	0	0	0	0	0	0.009	0.0045	0	0.0045	0.0045	0	0	0.009	0	0	0	0	0	0
Bacteria;Firmicutes;Clostridia;Clostridiales;Christensenellaceae;PAC001141_g;PAC001218_s	PAC001218_s	0.0135	0.0406	0.0045	0.0226	0.0858	0.0181	0.009	0	0	0	0	0	0.0045	0.1355	0.0226	0.0135	0.0226	0.0181	0	0.0045	0	0.009	0.0045	0	0	0	0	0.0948	0.0045	0	0	0	0.0045	0.0045	0.0271	0.0045	0.0677	0	0.158	0.009	0.0045	0	0	0	0	0.0045	0	0
Bacteria;Firmicutes;Clostridia;Clostridiales;Christensenellaceae;PAC001219_g;PAC001219_g_uc	PAC001219_g_uc	0	0	0	0	0.0406	0.0045	0.009	0	0	0	0	0	0	0.0226	0.0135	0	0	0	0	0	0	0	0	0.0135	0	0	0	0.0361	0.009	0	0	0	0.0045	0	0	0	0	0.0271	0	0.009	0	0	0	0	0	0	0	0.009
Bacteria;Firmicutes;Clostridia;Clostridiales;Dehalobacterium_f;PAC001221_g;PAC001221_g_uc	PAC001221_g_uc	0	0	0	0	0	0	0	0	0.0045	0	0	0	0	0	0	0.0045	0	0	0	0	0	0	0	0	0	0	0	0	0	0	0	0	0	0	0	0	0	0	0	0	0	0	0	0	0	0	0	0
Bacteria;Firmicutes;Clostridia;Clostridiales;Dehalobacterium_f;PAC001221_g;PAC001221_s	PAC001221_s	0.0903	0.0181	0.0452	0.0587	0.0497	0.0722	0.0587	0.0452	0.0813	0.0226	0.0587	0.0361	0.009	0.0271	0.0497	0.0361	0.1129	0.009	0.009	0.0045	0.0226	0.0452	0.1129	0.2213	0	0.0045	0.0135	0.2303	0.0768	0	0.0135	0.0271	0.1851	0.0226	0.0316	0.009	0.0226	0.2077	0.0993	0.3928	0.0722	0.0271	0.0406	0.0587	0.0135	0.0316	0	0.0135
Bacteria;Firmicutes;Clostridia;Clostridiales;Lachnospiraceae;KE159797_g;PAC001222_s	PAC001222_s	0	0	0	0	0.0361	0	0.0316	0.0045	0.009	0	0	0.0135	0	0.0135	0.009	0	0	0.0045	0	0	0.0045	0	0	0.009	0	0	0.0045	0.0226	0	0.009	0	0.0045	0.0135	0.0045	0.0135	0	0.0045	0	0.0045	0.0045	0	0.009	0	0	0	0	0	0
Bacteria;Firmicutes;Clostridia;Clostridiales;Lachnospiraceae;PAC001225_g;PAC001225_g_uc	PAC001225_g_uc	0	0	0	0	0.0316	0.0181	0	0	0.009	0	0.0045	0	0.0045	0	0.0045	0.0181	0.2348	0.0226	0	0	0	0	0.009	0.009	0	0	0	0.0406	0.0045	0	0.0045	0.1355	0	0	0	0.009	0	0.0045	0.009	0.0045	0	0.009	0.0135	0	0	0	0	0
Bacteria;Firmicutes;Clostridia;Clostridiales;Lachnospiraceae;PAC001225_g;PAC001225_s	PAC001225_s	0.0135	0	0	0	0.0135	0.009	0.0226	0.009	0.0181	0	0.0497	0.0045	0	0.0452	0.009	0.0045	0.0677	0.0045	0.009	0	0.0135	0.0226	0.009	0.0361	0	0.009	0.0045	0.1039	0.0181	0	0.0045	0.0045	0	0	0.0045	0.0361	0.009	0.009	0.0135	0.0135	0.0135	0.0858	0	0.0181	0	0	0.009	0
Bacteria;Firmicutes;Clostridia;Clostridiales;Lachnospiraceae;PAC000664_g;PAC001226_s	PAC001226_s	0	0	0	0	0.0361	0.0226	0	0	0	0	0	0	0	0.009	0.0452	0.5825	0	0	0	0	0.0181	0.0045	0	0.0045	0	0	0	0	0	0.0135	0	0	0	0.0045	0	0	0	0	0	0	0	0	0	0.0045	0	0	0	0.0045
Bacteria;Firmicutes;Clostridia;Clostridiales;Lachnospiraceae;Eubacterium_g6;PAC001227_s	PAC001227_s	0	0.0271	0	0	0	0	0	0	0	0	0	0	0.009	0	0	0	0	0	0	0	0	0	0	0	0	0	0	0	0	0	0	0	0	0	0.0045	0	0	0.0722	0.0226	0	0	0	0	0	0	0	0	0
Bacteria;Firmicutes;Clostridia;Clostridiales;Lachnospiraceae;PAC001228_g;PAC001228_g_uc	PAC001228_g_uc	0.2303	0.0271	0.1942	0.149	0.0993	0.2438	0.0948	0.0135	0	0.009	0.0587	0.4967	0.0226	0.1445	0.0316	0.009	0.0587	0.0135	0	0	0.0271	1.9552	0.0406	0.2529	0	0	0	0.5193	0.3341	0	0	0.0181	0.0858	0	0.14	0	0	0.5554	0.4019	0.0722	0.0768	0	0	0	0	0	0	0.0316
Bacteria;Firmicutes;Clostridia;Clostridiales;Lachnospiraceae;PAC001228_g;PAC001228_s	PAC001228_s	0	0	0	0	0.0045	0.4245	0.0497	0	0	0	0	0	0	0.009	0	0	0.1806	0.0361	0.0045	0.0045	0.0271	20.7125	0.3296	0.6728	0	0	0	2.4835	3.355	0	0.009	0	0	0	0	0	0.0768	2.8041	3.5718	0.4786	0	0	0	0.009	0.0045	0.009	0	0.28
Bacteria;Firmicutes;Clostridia;Clostridiales;Lachnospiraceae;PAC001092_g;PAC001230_s	PAC001230_s	0	0	0	0	0.009	0.0045	0	0	0	0	0.0587	0.0045	0.009	0	0	0	0.0226	0	0	0	0	0	0	0.009	0	0	0	0	0	0	0	0	0.0316	0	0.009	0	0.0452	0.0587	0.0768	0.0677	0	0	0	0	0	0	0	0.0045
Bacteria;Firmicutes;Clostridia;Clostridiales;Lachnospiraceae;PAC001231_g;PAC001231_g_uc	PAC001231_g_uc	0.0045	0	0	0	0	0	0	0	0	0	0	0	0	0	0	0	0	0	0	0	0	0	0.0045	0	0	0	0	0	0.0181	0	0	0	0	0	0	0	0	0	0	0	0	0	0	0	0	0	0	0
Bacteria;Firmicutes;Clostridia;Clostridiales;Lachnospiraceae;PAC001231_g;PAC001231_s	PAC001231_s	0.0316	0	0	0	0.0045	0	0	0	0	0	0	0	0	0	0	0	0.009	0	0.0045	0	0	0	0.0045	0.009	0	0	0	0	0	0	0	0	0	0	0	0	0	0	0.0045	0	0	0	0	0	0	0	0	0
Bacteria;Firmicutes;Clostridia;Clostridiales;Lachnospiraceae;KE159600_g;PAC001232_s	PAC001232_s	0	0	0	0	0.0813	0	0.0452	0.1942	0	0	0	0	0	0.0271	0.0722	0.0858	0.0045	0.0045	0	0	0.5464	0.149	4.6419	8.2633	0	0	0.009	0.0271	0.0406	0	0.009	0	0.0045	0	0	0	0	0.0045	0.0045	0.0045	0	0	0.0045	0	0.0135	0	0	0.0045
Bacteria;Firmicutes;Clostridia;Clostridiales;Lachnospiraceae;LLKB_g;PAC001234_s	PAC001234_s	0	0	0	0	0	0	0.009	0.0045	0	0	0	0	0	0	0	0	0	0	0	0	0	0	0	0	0	0	0	0	0	0	0	0	0	0	0	0	0	0	0	0	0	0	0	0	0	0	0	0
Bacteria;Firmicutes;Clostridia;Clostridiales;Mogibacterium_f;Emergencia;PAC001235_s	PAC001235_s	0	0.0226	0	0	0.009	0.0045	0	0	0	0.0045	0	0.0045	0.0045	0	0	0	0	0.009	0.0226	0.009	0	0	0	0.0045	0.0135	0.0045	0.0135	0	0	0.0045	0	0.009	0	0	0	0.009	0.0226	0	0	0.0045	0.0045	0.0045	0	0	0	0	0	0
Bacteria;Firmicutes;Clostridia;Clostridiales;Ruminococcaceae;Eubacterium_g8;PAC001244_s	PAC001244_s	0	0.009	0	0.0135	0.0135	0.0226	0.0135	0	0.0045	0.0135	0	0.0226	0.0406	0.1264	0.009	0.0452	0.0045	0.0135	0	0	0	0	0	0.0226	0	0.0045	0	0.1535	0.0135	0.009	0	0.0542	0	0	0.0045	0.0045	0	0.0406	0.0361	0.0045	0.009	0	0.0045	0	0.009	0	0	0
Bacteria;Firmicutes;Clostridia;Clostridiales;Ruminococcaceae;Monoglobus;PAC001245_s	PAC001245_s	0.0045	0	0	0	0	0	0	0	0	0.0045	0	0	0	0	0.0045	0	0	0	0	0	0	0	0	0	0.009	0	0	0	0	0	0	0.009	0	0	0	0	0	0	0.0045	0	0	0	0	0	0	0	0	0
Bacteria;Firmicutes;Clostridia;Clostridiales;Ruminococcaceae;PAC000661_g;PAC001249_s	PAC001249_s	0	0	0	0	0	0	0	0	0	0.0045	0	0	0	0	0	0	0	0	0	0	0	0	0	0	0.0045	0	0	0	0	0	0	0	0	0	0	0	0	0	0	0	0	0	0	0	0	0	0	0
Bacteria;Firmicutes;Clostridia;Clostridiales;Ruminococcaceae;PAC000661_g;PAC001250_s	PAC001250_s	0	0	0	0	0	0	0	0	0	0	0	0	0	0	0	0	0	0	0	0	0	0	0	0	0	0	0	0	0	0	0	0	0	0	0	0	0	0	0	0	0	0	0	0	0	0	0	0
Bacteria;Firmicutes;Clostridia;Clostridiales;Ruminococcaceae;PAC000661_g;PAC001251_s	PAC001251_s	0	0	0	0	0	0	0	0	0	0	0	0	0	0	0	0	0	0	0	0	0	0	0	0.0226	0	0	0	0	0.0045	0	0	0	0	0	0	0	0	0	0	0	0	0	0	0	0	0	0	0
Bacteria;Firmicutes;Clostridia;Clostridiales;Ruminococcaceae;PAC000661_g;PAC001252_s	PAC001252_s	0	0	0	0	0	0	0	0	0	0	0	0.0045	0	0	0	0.0045	0.0045	0.0045	0.0135	0	0	0	0	0	0	0.0045	0	0	0	0	0	0	0	0	0	0.009	0	0.0045	0	0	0	0	0	0	0	0	0	0
Bacteria;Firmicutes;Clostridia;Clostridiales;Ruminococcaceae;Pseudoflavonifractor;PAC001255_s	PAC001255_s	0	0	0	0	0	0	0	0	0	0	0	0	0	0	0	0.009	0	0	0	0	0	0	0	0	0	0	0	0	0.0045	0	0	0	0	0	0	0	0	0	0	0	0.0045	0	0	0	0	0	0	0
Bacteria;Firmicutes;Clostridia;Clostridiales;Ruminococcaceae;Sporobacter;PAC001257_s	PAC001257_s	0.0045	0	0	0	0.0135	0.0406	0	0.0135	0	0.0045	0.0361	0.0361	0.0045	0.0135	0.0316	0.0316	0.009	0.009	0	0	0	0.0361	0	0.0316	0	0.0135	0	0.009	0.0497	0	0.1039	0.0135	0.0226	0	0.0497	0.0045	0	0.0226	0.0587	0.0452	0	0	0.0045	0.0181	0	0	0	0.0045
Bacteria;Actinobacteria;Coriobacteriia;Coriobacteriales;Coriobacteriaceae;PAC001266_g;PAC001266_g_uc	PAC001266_g_uc	0	0	0	0	0	0	0	0	0	0	0	0	0	0	0	0	0	0	0	0	0	0	0	0	0	0	0	0	0	0	0	0.0045	0	0	0	0	0	0	0	0	0	0	0	0	0	0	0	0
Bacteria;Actinobacteria;Coriobacteriia;Coriobacteriales;Coriobacteriaceae;PAC001266_g;PAC001266_s	PAC001266_s	0	0	0	0	0	0	0	0	0	0	0	0	0	0	0.0045	0	0	0	0	0	0	0	0	0	0	0	0	0	0	0	0	0	0	0	0	0	0	0	0	0.0045	0	0	0	0	0	0	0	0
Bacteria;Bacteroidetes;Bacteroidia;Bacteroidales;Muribaculaceae;PAC001112_g;PAC001267_s	PAC001267_s	0.0722	0.1535	0.1174	0.1851	0.9392	0.2122	0.8083	1.0115	0.2213	0.4109	0.2348	0.6773	0.5509	0.0587	0	0	0.2709	0.2845	0.5148	0.0813	0.1626	0.1084	0.3748	0.3432	0.0181	0.0497	0.0587	0.1806	0.0632	0	0.0045	0	0.1626	0.1174	0.0768	0.1761	0.5644	0.14	0.4019	0.6367	0.1535	0.1806	0.1942	0.2619	0.5644	0.4245	0.1851	0.7721
Bacteria;Firmicutes;Clostridia;Clostridiales;Lachnospiraceae;PAC001269_g;PAC001269_s	PAC001269_s	0	0	0	0	0	0	0	0	0	0	0	0	0	0	0	0	0.0045	0	0	0	0	0	0	0	0	0	0	0	0	0	0	0	0	0	0	0	0	0	0	0	0	0	0	0	0	0	0	0
Bacteria;Firmicutes;Clostridia;Clostridiales;Lachnospiraceae;PAC001270_g;PAC001270_g_uc	PAC001270_g_uc	0.0045	0	0	0.0045	0.009	0.0045	0	0	0	0.0045	0	0	0	0.0045	0	0.009	0.0135	0	0	0	0	0.0135	0	0	0	0.009	0	0.0226	0	0	0	0	0	0	0	0	0	0.009	0.009	0.0045	0	0	0	0	0	0	0	0
Bacteria;Firmicutes;Clostridia;Clostridiales;Lachnospiraceae;PAC001270_g;PAC001270_s	PAC001270_s	0	0	0	0	0	0	0	0	0	0	0	0	0	0	0	0	0	0	0	0	0	0	0	0	0	0	0	0	0	0	0	0	0	0	0	0.0045	0	0	0	0	0	0	0	0	0	0	0	0
Bacteria;Firmicutes;Clostridia;Clostridiales;Lachnospiraceae;Roseburia;PAC001271_s	PAC001271_s	0	0	0	0.0045	0.009	0.009	0.0135	0.009	0	0	0	0.1671	0.0903	0	0	0	0.0948	0.0226	0.0903	0.0316	0	0.009	0.0271	0	0.0542	0.1039	0.0135	0.0361	0.0045	0	0	0	0.4154	0	0.0045	0	0	0	0	0.009	0.009	0.1174	0.0226	0	0.0045	0	0	0.009
Bacteria;Tenericutes;Mollicutes;PAC001057_o;PAC001057_f;PAC001109_g;PAC001273_s	PAC001273_s	0	0	0	0	0	0	0	0	0	0	0	0	0	0	0	0	0	0	0	0	0	0	0	0	0	0	0	0	0	0	0	0	0	0	0	0	0	0	0	0.009	0	0	0	0	0	0	0	0
Bacteria;Firmicutes;Clostridia;Clostridiales;Christensenellaceae;PAC001219_g;PAC001280_s	PAC001280_s	0	0.0045	0.0181	0.0045	0	0.0045	0.0045	0.0135	0	0	0	0.0045	0.0045	0.0181	0	0.0045	0	0.0045	0	0	0	0.0045	0.0045	0.0271	0.009	0	0	0.009	0	0	0	0	0.0181	0	0	0.009	0	0	0	0.009	0	0	0	0	0.0045	0.0045	0	0
Bacteria;Firmicutes;Clostridia;Clostridiales;Lachnospiraceae;Clostridium_g24;PAC001282_s	PAC001282_s	0	0	0	0	0	0	0	0.0135	0.009	0	0	0	0.0045	0.0045	0	0.0135	0.0045	0	0	0	0	0	0	0.0045	0	0	0	0.009	0	0	0	0	0.0045	0	0.0045	0.009	0	0	0	0	0	0	0	0	0	0	0	0
Bacteria;Firmicutes;Clostridia;Clostridiales;Lachnospiraceae;PAC001283_g;PAC001283_g_uc	PAC001283_g_uc	0	0	0	0	0	0	0	0	0	0	0	0	0	0	0	0	0	0	0	0	0	0	0	0	0	0	0	0	0	0	0	0	0	0	0	0	0	0	0	0	0.0045	0	0.0045	0	0	0	0	0
Bacteria;Firmicutes;Clostridia;Clostridiales;Lachnospiraceae;PAC001287_g;PAC001287_g_uc	PAC001287_g_uc	0	0	0	0	0	0	0.0045	0	0	0	0	0	0	0.0045	0	0	0	0	0	0	0	0.0045	0.0045	0.009	0	0	0	0.009	0.009	0	0	0	0	0	0	0	0	0	0	0	0	0	0	0	0	0	0	0.0045
Bacteria;Firmicutes;Clostridia;Clostridiales;Lachnospiraceae;PAC001287_g;PAC001287_s	PAC001287_s	0	0	0	0	0.0497	0.0045	0.009	0	0	0	0.009	0.0677	0	0.0452	0.0045	0.009	0.0135	0	0	0	0.0135	0.0542	0.009	0.0903	0	0.0271	0	0.0768	0.1264	0	0.0045	0.0045	0	0	0.0135	0	0	0.0135	0	0	0.0045	0	0	0.0722	0.0361	0.0587	0.0542	0.0677
Bacteria;Firmicutes;Clostridia;Clostridiales;Lachnospiraceae;Clostridium_g21;PAC001294_s	PAC001294_s	0	0	0.0181	0	0.0452	0.1626	0.009	0.009	0.0181	0.0045	0.0045	0.009	0.009	0.0135	0.0271	0.0316	0.0271	0.0045	0	0.0045	0	0	0.0045	0	0	0.0316	0.0181	0.0226	0.0045	0.0135	0.0045	0.0135	0.0181	0.0316	0	0.1309	0.158	0	0	0.0361	0	0.1987	0.0045	0.0135	0.0045	0.0045	0	0.0135
Bacteria;Firmicutes;Clostridia;Clostridiales;Lachnospiraceae;Clostridium_g24;PAC001295_s group	PAC001295_s group	0	0	0	0	0	0	0	0	0	0	0	0	0	0	0	0	0	0	0	0	0	0	0.0045	0	0	0	0	0	0	0	0	0.0045	0	0	0	0	0	0	0	0	0	0	0	0	0	0	0	0
Bacteria;Firmicutes;Clostridia;Clostridiales;Lachnospiraceae;PAC001296_g;PAC001296_g_uc	PAC001296_g_uc	0	0	0	0	0.009	0.0045	0	0.0045	0	0	0	0.0045	0	0	0.0045	0.009	0.0452	0.009	0	0	0	0.0045	0.0045	0.0045	0.0135	0.009	0	0.0271	0.0045	0	0.0045	0.0226	0.0045	0	0	0	0	0.0361	0.009	0	0	0	0	0	0	0	0	0.0045
Bacteria;Firmicutes;Clostridia;Clostridiales;Christensenellaceae;PAC001301_g;PAC001301_g_uc	PAC001301_g_uc	0	0	0	0	0	0	0	0	0	0	0	0	0	0	0	0	0	0	0	0	0	0	0	0	0	0	0	0	0	0	0	0	0	0	0	0	0	0	0	0	0	0	0	0	0	0	0	0
Bacteria;Bacteroidetes;Bacteroidia;Bacteroidales;Prevotellaceae;Prevotella;PAC001304_s	PAC001304_s	0	0	0	0	0	0	0	0	0	0	0	0	0	0	0	0	0	0	0	0	0	0	0	0	0	0	0	0	0	0	0	0	0.0452	0	0	0	0	0	0	0	0	0	0	0	0	0	0	0
Bacteria;Firmicutes;Clostridia;Clostridiales;Lachnospiraceae;PAC001308_g;PAC001308_g_uc	PAC001308_g_uc	0.009	0	0.009	0	0.0045	0.0226	0	0	0	0	0	0	0	0	0.009	0	0	0	0	0	0.0045	0	0.0135	0.0406	0	0	0	0	0	0	0	0	0.009	0	0	0	0	0.009	0.0045	0.0768	0	0	0	0	0	0	0	0
[truncated: 525 more rows]
[truncated: 16 more columns]
