# Supplementary material for: Changes in Microbial Community Composition Related to Sex and Colon Cancer by Nrf2 Knockout
Source: Front Cell Infect Microbiol. 2021 Jun 23;11:636808. doi: 10.3389/fcimb.2021.636808 (PMC8261249; doi:10.3389/fcimb.2021.636808)
Supplement: Supplementary file 9 [file Table_9.xlsx]

## Sheet: Dataset S2
Dataset S2. Tumor number and tumor grade.
Sex	Genotype	Group	Sample no.	Tumor number	Tumor grade
					at proximal colon	at distal colon
Male	WT	control	1	0	0	0
			2	0	0	0
			3	0	0	0
			4	0	0	0
			5	0	0	0
			6	0	0	0
			7	0	0	0
			8	0	0	0
		AOM/DSS	1	8	0	3
			2	8	0	3
			3	4	0	4
			4	7	0	3
			5	6	0	3
			6	3	0	3
			7	5	0	3
			8	12	0	3
	Nrf2 KO	control	1	0	0	0
			2	0	0	0
			3	0	0	0
			4	0	0	0
			5	0	0	0
			6	0	0	0
			7	0	0	0
			8	0	0	0
		AOM/DSS	1	4	0	3
			2	9	0	3
			3	4	0	3
			4	3	0	3
			5	12	3	3
			6	7	3	3
			7	7	3	3
			8	10	0	3
Female	WT	control	1	0	0	0
			2	0	0	0
			3	0	0	0
			4	0	0	0
			5	0	0	0
			6	0	0	0
			7	0	0	0
			8	0	0	0
		AOM/DSS	1	14	3	3
			2	16	3	3
			3	14	3	4
			4	6	3	3
			5	16	3	4
			6	7	2	3
			7	3	0	4
			8	4	3	3
	Nrf2 KO	control	1	0	0	0
			2	0	0	0
			3	0	0	0
			4	0	0	0
			5	0	0	0
			6	0	0	0
			7	0	0	0
			8	0	0	0
		AOM/DSS	1	10	3	3
			2	9	1	3
			3	8	3	3
			4	10	0	4
			5	4	3	3
			6	9	3	3
			7	8	3	3
			8	6	2	4
